# Supplementary material for: Multiple Perspectives Reveal the Role of DNA Damage Repair Genes in the Molecular Classification and Prognosis of Pancreatic Adenocarcinoma
Source: Int J Mol Sci. 2022 Sep 6;23(18):10231. doi: 10.3390/ijms231810231 (PMC9499455; doi:10.3390/ijms231810231)
Supplement: Supplementary file 1 [file ijms-23-10231-s001.zip]

Archive with 3 entries (3 files):
- Supplementary Figure S1.pdf
- Supplementary Table S9.xlsx
- Supplementary Tables S1-S8.xlsx
