# Supplementary material for: Multiple Perspectives Reveal the Role of DNA Damage Repair Genes in the Molecular Classification and Prognosis of Pancreatic Adenocarcinoma
Source: Int J Mol Sci. 2022 Sep 6;23(18):10231. doi: 10.3390/ijms231810231 (PMC9499455; doi:10.3390/ijms231810231)
Supplement: Supplementary file 1 [file ijms-23-10231-s001.zip › Supplementary Table S9.xlsx]

## Sheet: Sample
Supplementary Table 9. The metadata of scRNA profiles for CRA001160 project in GSA database
ID	Sample name	Accession	Public description	Project accession	Sample title	Isolate	Age	Age unit	Biomaterial provider	Sex	Tissue	Disease	Cell line	Cell subtype	Cell type	Culture collection	Disease stage	Ethnicity	Health state	Karyotype	Phenotype	Population	Race	Type	Treatment	Other db	Accession in other db	Other db url
1	T1	SAMC047072	Single-cell RNA-seq for pancreatic ductal adenocarcinom tissue of individual T1	PRJCA001063	T1_single cell RNAseq	Pancreatic cancer tissue			Yang Yungui	male	Pancreas
2	T2	SAMC047073	Single-cell RNA-seq for pancreatic ductal adenocarcinom tissue of individual T2	PRJCA001063	T2_single cell RNAseq	Pancreatic cancer tissue			Yang Yungui	male	Pancreas
3	T3	SAMC047074	Single-cell RNA-seq for pancreatic ductal adenocarcinom tissue of individual T3	PRJCA001063	T3_single cell RNAseq	Pancreatic cancer tissue			Yang Yungui	female	Pancreas
4	T4	SAMC047075	Single-cell RNA-seq for pancreatic ductal adenocarcinom tissue of individual T4	PRJCA001063	T4_single cell RNAseq	Pancreatic cancer tissue			Yang Yungui	female	Pancreas
5	T5	SAMC047076	Single-cell RNA-seq for pancreatic ductal adenocarcinom tissue of individual T5	PRJCA001063	T5_single cell RNAseq	Pancreatic cancer tissue			Yang Yungui	female	Pancreas
6	T6	SAMC047077	Single-cell RNA-seq for pancreatic ductal adenocarcinom tissue of individual T6	PRJCA001063	T6_single cell RNAseq	Pancreatic cancer tissue			Yang Yungui	male	Pancreas
7	T7	SAMC047078	Single-cell RNA-seq for pancreatic ductal adenocarcinom tissue of individual T7	PRJCA001063	T7_single cell RNAseq	Pancreatic cancer tissue			Yang Yungui	male	Pancreas
8	T8	SAMC047079	Single-cell RNA-seq for pancreatic ductal adenocarcinom tissue of individual T8	PRJCA001063	T8_single cell RNAseq	Pancreatic cancer tissue			Yang Yungui	female	Pancreas
9	T9	SAMC047080	Single-cell RNA-seq for pancreatic ductal adenocarcinom tissue of individual T9	PRJCA001063	T9_single cell RNAseq	Pancreatic cancer tissue			Yang Yungui	male	Pancreas
10	T10	SAMC047081	Single-cell RNA-seq for pancreatic ductal adenocarcinom tissue of individual T10	PRJCA001063	T10_single cell RNAseq	Pancreatic cancer tissue			Yang Yungui	male	Pancreas
11	T11	SAMC047082	Single-cell RNA-seq for pancreatic ductal adenocarcinom tissue of individual T11	PRJCA001063	T11_single cell RNAseq	Pancreatic cancer tissue			Yang Yungui	male	Pancreas
12	T12	SAMC047083	Single-cell RNA-seq for pancreatic ductal adenocarcinom tissue of individual T12	PRJCA001063	T12_single cell RNAseq	Pancreatic cancer tissue			Yang Yungui	male	Pancreas
13	T13	SAMC047084	Single-cell RNA-seq for pancreatic ductal adenocarcinom tissue of individual T13	PRJCA001063	T13_single cell RNAseq	Pancreatic cancer tissue			Yang Yungui	female	Pancreas
14	T14	SAMC047085	Single-cell RNA-seq for pancreatic ductal adenocarcinom tissue of individual T14	PRJCA001063	T14_single cell RNAseq	Pancreatic cancer tissue			Yang Yungui	female	Pancreas
15	T15	SAMC047086	Single-cell RNA-seq for pancreatic ductal adenocarcinom tissue of individual T15	PRJCA001063	T15_single cell RNAseq	Pancreatic cancer tissue			Yang Yungui	female	Pancreas
16	T16	SAMC047087	Single-cell RNA-seq for pancreatic ductal adenocarcinom tissue of individual T16	PRJCA001063	T16_single cell RNAseq	Pancreatic cancer tissue			Yang Yungui	female	Pancreas
17	T17	SAMC047088	Single-cell RNA-seq for pancreatic ductal adenocarcinom tissue of individual T17	PRJCA001063	T17_single cell RNAseq	Pancreatic cancer tissue			Yang Yungui	female	Pancreas
18	T18	SAMC047089	Single-cell RNA-seq for pancreatic ductal adenocarcinom tissue of individual T18	PRJCA001063	T18_single cell RNAseq	Pancreatic cancer tissue			Yang Yungui	female	Pancreas
19	T19	SAMC047090	Single-cell RNA-seq for pancreatic ductal adenocarcinom tissue of individual T19	PRJCA001063	T19_single cell RNAseq	Pancreatic cancer tissue			Yang Yungui	female	Pancreas
20	T20	SAMC047091	Single-cell RNA-seq for pancreatic ductal adenocarcinom tissue of individual T20	PRJCA001063	T20_single cell RNAseq	Pancreatic cancer tissue			Yang Yungui	male	Pancreas
21	T21	SAMC047092	Single-cell RNA-seq for pancreatic ductal adenocarcinom tissue of individual T21	PRJCA001063	T21_single cell RNAseq	Pancreatic cancer tissue			Yang Yungui	male	Pancreas
22	T22	SAMC047093	Single-cell RNA-seq for pancreatic ductal adenocarcinom tissue of individual T22	PRJCA001063	T22_single cell RNAseq	Pancreatic cancer tissue			Yang Yungui	female	Pancreas
23	T23	SAMC047094	Single-cell RNA-seq for pancreatic ductal adenocarcinom tissue of individual T23	PRJCA001063	T23_single cell RNAseq	Pancreatic cancer tissue			Yang Yungui	male	Pancreas
24	T24	SAMC047095	Single-cell RNA-seq for pancreatic ductal adenocarcinom tissue of individual T24	PRJCA001063	T24_single cell RNAseq	Pancreatic cancer tissue			Yang Yungui	female	Pancreas
25	N1	SAMC047096	Single-cell RNA-seq for normal pancreas tissue of individual N1	PRJCA001063	N1_single cell RNAseq	Pancreatic cancer tissue			Yang Yungui	female	Pancreas
26	N2	SAMC047097	Single-cell RNA-seq for normal pancreas tissue of individual N2	PRJCA001063	N2_single cell RNAseq	Pancreatic cancer tissue			Yang Yungui	male	Pancreas
27	N3	SAMC047098	Single-cell RNA-seq for normal pancreas tissue of individual N3	PRJCA001063	N3_single cell RNAseq	Pancreatic cancer tissue			Yang Yungui	male	Pancreas
28	N4	SAMC047099	Single-cell RNA-seq for normal pancreas tissue of individual N4	PRJCA001063	N4_single cell RNAseq	Pancreatic cancer tissue			Yang Yungui	male	Pancreas
29	N5	SAMC047100	Single-cell RNA-seq for normal pancreas tissue of individual N5	PRJCA001063	N5_single cell RNAseq	Pancreatic cancer tissue			Yang Yungui	female	Pancreas
30	N6	SAMC047101	Single-cell RNA-seq for normal pancreas tissue of individual N6	PRJCA001063	N6_single cell RNAseq	Pancreatic cancer tissue			Yang Yungui	female	Pancreas
31	N7	SAMC047102	Single-cell RNA-seq for normal pancreas tissue of individual N7	PRJCA001063	N7_single cell RNAseq	Pancreatic cancer tissue			Yang Yungui	female	Pancreas
32	N8	SAMC047103	Single-cell RNA-seq for normal pancreas tissue of individual N8	PRJCA001063	N8_single cell RNAseq	Pancreatic cancer tissue			Yang Yungui	male	Pancreas
33	N9	SAMC047104	Single-cell RNA-seq for normal pancreas tissue of individual N9	PRJCA001063	N9_single cell RNAseq	Pancreatic cancer tissue			Yang Yungui	male	Pancreas
34	N10	SAMC047105	Single-cell RNA-seq for normal pancreas tissue of individual N10	PRJCA001063	N10_single cell RNAseq	Pancreatic cancer tissue			Yang Yungui	female	Pancreas
35	N11	SAMC047106	Single-cell RNA-seq for normal pancreas tissue of individual N11	PRJCA001063	N11_single cell RNAseq	Pancreatic cancer tissue			Yang Yungui	female	Pancreas

## Sheet: Experiment
ID	Accession	Experiment title	BioProject accession	BioSample name	BioSample accession	Platform	Library Construction / Experimental Design	Library name	Strategy	Source	Selection	Layout	Read length for mate1(bp)	Read length for mate 2(bp)	Insert size (bp)	Nominal size (bp)	Nominal standard deviation (bp)	Planned number of cycles	other_db	accession_in_other_db	other_db_url
1	CRX030762	T1_single cell RNAseq	PRJCA001063	T1	SAMC047072	Illumina HiSeq X Ten	The concentration of single cell suspension was counted using Countess (Thermo) and adjusted to 1000 cells/ul. Cells were loaded according to standard protocol of the Chromium single cell 3’ kit in order to capture between 5000 cells/chip position (V2 chemistry). All the following steps were performed according to the standard manufacturer protocol. Data were sequenced on Illumina HiSeqXTen instr…		RNA-Seq	TRANSCRIPTOMIC	PCR	PAIRED	150	150	300
2	CRX030763	T2_single cell RNAseq	PRJCA001063	T2	SAMC047073	Illumina HiSeq X Ten	The concentration of single cell suspension was counted using Countess (Thermo) and adjusted to 1000 cells/ul. Cells were loaded according to standard protocol of the Chromium single cell 3’ kit in order to capture between 5000 cells/chip position (V2 chemistry). All the following steps were performed according to the standard manufacturer protocol. Data were sequenced on Illumina HiSeqXTen instr…		RNA-Seq	TRANSCRIPTOMIC	PCR	PAIRED	150	150	300
3	CRX030764	T3_single cell RNAseq	PRJCA001063	T3	SAMC047074	Illumina HiSeq X Ten	The concentration of single cell suspension was counted using Countess (Thermo) and adjusted to 1000 cells/ul. Cells were loaded according to standard protocol of the Chromium single cell 3’ kit in order to capture between 5000 cells/chip position (V2 chemistry). All the following steps were performed according to the standard manufacturer protocol. Data were sequenced on Illumina HiSeqXTen instr…		RNA-Seq	TRANSCRIPTOMIC	PCR	PAIRED	150	150	300
4	CRX030765	T4_single cell RNAseq	PRJCA001063	T4	SAMC047075	Illumina HiSeq X Ten	The concentration of single cell suspension was counted using Countess (Thermo) and adjusted to 1000 cells/ul. Cells were loaded according to standard protocol of the Chromium single cell 3’ kit in order to capture between 5000 cells/chip position (V2 chemistry). All the following steps were performed according to the standard manufacturer protocol. Data were sequenced on Illumina HiSeqXTen instr…		RNA-Seq	TRANSCRIPTOMIC	PCR	PAIRED	150	150	300
5	CRX030766	T5_single cell RNAseq	PRJCA001063	T5	SAMC047076	Illumina HiSeq X Ten	The concentration of single cell suspension was counted using Countess (Thermo) and adjusted to 1000 cells/ul. Cells were loaded according to standard protocol of the Chromium single cell 3’ kit in order to capture between 5000 cells/chip position (V2 chemistry). All the following steps were performed according to the standard manufacturer protocol. Data were sequenced on Illumina HiSeqXTen instr…		RNA-Seq	TRANSCRIPTOMIC	PCR	PAIRED	150	150	300
6	CRX030767	T6_single cell RNAseq	PRJCA001063	T6	SAMC047077	Illumina HiSeq X Ten	The concentration of single cell suspension was counted using Countess (Thermo) and adjusted to 1000 cells/ul. Cells were loaded according to standard protocol of the Chromium single cell 3’ kit in order to capture between 5000 cells/chip position (V2 chemistry). All the following steps were performed according to the standard manufacturer protocol. Data were sequenced on Illumina HiSeqXTen instr…		RNA-Seq	TRANSCRIPTOMIC	PCR	PAIRED	150	150	300
7	CRX030768	T7_single cell RNAseq	PRJCA001063	T7	SAMC047078	Illumina HiSeq X Ten	The concentration of single cell suspension was counted using Countess (Thermo) and adjusted to 1000 cells/ul. Cells were loaded according to standard protocol of the Chromium single cell 3’ kit in order to capture between 5000 cells/chip position (V2 chemistry). All the following steps were performed according to the standard manufacturer protocol. Data were sequenced on Illumina HiSeqXTen instr…		RNA-Seq	TRANSCRIPTOMIC	PCR	PAIRED	150	150	300
8	CRX030769	T8_single cell RNAseq	PRJCA001063	T8	SAMC047079	Illumina HiSeq X Ten	The concentration of single cell suspension was counted using Countess (Thermo) and adjusted to 1000 cells/ul. Cells were loaded according to standard protocol of the Chromium single cell 3’ kit in order to capture between 5000 cells/chip position (V2 chemistry). All the following steps were performed according to the standard manufacturer protocol. Data were sequenced on Illumina HiSeqXTen instr…		RNA-Seq	TRANSCRIPTOMIC	PCR	PAIRED	150	150	300
9	CRX030770	T9_single cell RNAseq	PRJCA001063	T9	SAMC047080	Illumina HiSeq X Ten	The concentration of single cell suspension was counted using Countess (Thermo) and adjusted to 1000 cells/ul. Cells were loaded according to standard protocol of the Chromium single cell 3’ kit in order to capture between 5000 cells/chip position (V2 chemistry). All the following steps were performed according to the standard manufacturer protocol. Data were sequenced on Illumina HiSeqXTen instr…		RNA-Seq	TRANSCRIPTOMIC	PCR	PAIRED	150	150	300
10	CRX030771	T10_single cell RNAseq	PRJCA001063	T10	SAMC047081	Illumina HiSeq X Ten	The concentration of single cell suspension was counted using Countess (Thermo) and adjusted to 1000 cells/ul. Cells were loaded according to standard protocol of the Chromium single cell 3’ kit in order to capture between 5000 cells/chip position (V2 chemistry). All the following steps were performed according to the standard manufacturer protocol. Data were sequenced on Illumina HiSeqXTen instr…		RNA-Seq	TRANSCRIPTOMIC	PCR	PAIRED	150	150	300
11	CRX030772	T11_single cell RNAseq	PRJCA001063	T11	SAMC047082	Illumina HiSeq X Ten	The concentration of single cell suspension was counted using Countess (Thermo) and adjusted to 1000 cells/ul. Cells were loaded according to standard protocol of the Chromium single cell 3’ kit in order to capture between 5000 cells/chip position (V2 chemistry). All the following steps were performed according to the standard manufacturer protocol. Data were sequenced on Illumina HiSeqXTen instr…		RNA-Seq	TRANSCRIPTOMIC	PCR	PAIRED	150	150	300
12	CRX030773	T12_single cell RNAseq	PRJCA001063	T12	SAMC047083	Illumina HiSeq X Ten	The concentration of single cell suspension was counted using Countess (Thermo) and adjusted to 1000 cells/ul. Cells were loaded according to standard protocol of the Chromium single cell 3’ kit in order to capture between 5000 cells/chip position (V2 chemistry). All the following steps were performed according to the standard manufacturer protocol. Data were sequenced on Illumina HiSeqXTen instr…		RNA-Seq	TRANSCRIPTOMIC	PCR	PAIRED	150	150	300
13	CRX030774	T13_single cell RNAseq	PRJCA001063	T13	SAMC047084	Illumina HiSeq X Ten	The concentration of single cell suspension was counted using Countess (Thermo) and adjusted to 1000 cells/ul. Cells were loaded according to standard protocol of the Chromium single cell 3’ kit in order to capture between 5000 cells/chip position (V2 chemistry). All the following steps were performed according to the standard manufacturer protocol. Data were sequenced on Illumina HiSeqXTen instr…		RNA-Seq	TRANSCRIPTOMIC	PCR	PAIRED	150	150	300
14	CRX030775	T14_single cell RNAseq	PRJCA001063	T14	SAMC047085	Illumina HiSeq X Ten	The concentration of single cell suspension was counted using Countess (Thermo) and adjusted to 1000 cells/ul. Cells were loaded according to standard protocol of the Chromium single cell 3’ kit in order to capture between 5000 cells/chip position (V2 chemistry). All the following steps were performed according to the standard manufacturer protocol. Data were sequenced on Illumina HiSeqXTen instr…		RNA-Seq	TRANSCRIPTOMIC	PCR	PAIRED	150	150	300
15	CRX030776	T15_single cell RNAseq	PRJCA001063	T15	SAMC047086	Illumina HiSeq X Ten	The concentration of single cell suspension was counted using Countess (Thermo) and adjusted to 1000 cells/ul. Cells were loaded according to standard protocol of the Chromium single cell 3’ kit in order to capture between 5000 cells/chip position (V2 chemistry). All the following steps were performed according to the standard manufacturer protocol. Data were sequenced on Illumina HiSeqXTen instr…		RNA-Seq	TRANSCRIPTOMIC	PCR	PAIRED	150	150	300
16	CRX030777	T16_single cell RNAseq	PRJCA001063	T16	SAMC047087	Illumina HiSeq X Ten	The concentration of single cell suspension was counted using Countess (Thermo) and adjusted to 1000 cells/ul. Cells were loaded according to standard protocol of the Chromium single cell 3’ kit in order to capture between 5000 cells/chip position (V2 chemistry). All the following steps were performed according to the standard manufacturer protocol. Data were sequenced on Illumina HiSeqXTen instr…		RNA-Seq	TRANSCRIPTOMIC	PCR	PAIRED	150	150	300
17	CRX030778	T17_single cell RNAseq	PRJCA001063	T17	SAMC047088	Illumina HiSeq X Ten	The concentration of single cell suspension was counted using Countess (Thermo) and adjusted to 1000 cells/ul. Cells were loaded according to standard protocol of the Chromium single cell 3’ kit in order to capture between 5000 cells/chip position (V2 chemistry). All the following steps were performed according to the standard manufacturer protocol. Data were sequenced on Illumina HiSeqXTen instr…		RNA-Seq	TRANSCRIPTOMIC	PCR	PAIRED	150	150	300
18	CRX030779	T18_single cell RNAseq	PRJCA001063	T18	SAMC047089	Illumina HiSeq X Ten	The concentration of single cell suspension was counted using Countess (Thermo) and adjusted to 1000 cells/ul. Cells were loaded according to standard protocol of the Chromium single cell 3’ kit in order to capture between 5000 cells/chip position (V2 chemistry). All the following steps were performed according to the standard manufacturer protocol. Data were sequenced on Illumina HiSeqXTen instr…		RNA-Seq	TRANSCRIPTOMIC	PCR	PAIRED	150	150	300
19	CRX030780	T19_single cell RNAseq	PRJCA001063	T19	SAMC047090	Illumina HiSeq X Ten	The concentration of single cell suspension was counted using Countess (Thermo) and adjusted to 1000 cells/ul. Cells were loaded according to standard protocol of the Chromium single cell 3’ kit in order to capture between 5000 cells/chip position (V2 chemistry). All the following steps were performed according to the standard manufacturer protocol. Data were sequenced on Illumina HiSeqXTen instr…		RNA-Seq	TRANSCRIPTOMIC	PCR	PAIRED	150	150	300
20	CRX030781	T20_single cell RNAseq	PRJCA001063	T20	SAMC047091	Illumina HiSeq X Ten	The concentration of single cell suspension was counted using Countess (Thermo) and adjusted to 1000 cells/ul. Cells were loaded according to standard protocol of the Chromium single cell 3’ kit in order to capture between 5000 cells/chip position (V2 chemistry). All the following steps were performed according to the standard manufacturer protocol. Data were sequenced on Illumina HiSeqXTen instr…		RNA-Seq	TRANSCRIPTOMIC	PCR	PAIRED	150	150	300
21	CRX030782	T21_single cell RNAseq	PRJCA001063	T21	SAMC047092	Illumina HiSeq X Ten	The concentration of single cell suspension was counted using Countess (Thermo) and adjusted to 1000 cells/ul. Cells were loaded according to standard protocol of the Chromium single cell 3’ kit in order to capture between 5000 cells/chip position (V2 chemistry). All the following steps were performed according to the standard manufacturer protocol. Data were sequenced on Illumina HiSeqXTen instr…		RNA-Seq	TRANSCRIPTOMIC	PCR	PAIRED	150	150	300
22	CRX030783	T22_single cell RNAseq	PRJCA001063	T22	SAMC047093	Illumina HiSeq X Ten	The concentration of single cell suspension was counted using Countess (Thermo) and adjusted to 1000 cells/ul. Cells were loaded according to standard protocol of the Chromium single cell 3’ kit in order to capture between 5000 cells/chip position (V2 chemistry). All the following steps were performed according to the standard manufacturer protocol. Data were sequenced on Illumina HiSeqXTen instr…		RNA-Seq	TRANSCRIPTOMIC	PCR	PAIRED	150	150	300
23	CRX030784	T23_single cell RNAseq	PRJCA001063	T23	SAMC047094	Illumina HiSeq X Ten	The concentration of single cell suspension was counted using Countess (Thermo) and adjusted to 1000 cells/ul. Cells were loaded according to standard protocol of the Chromium single cell 3’ kit in order to capture between 5000 cells/chip position (V2 chemistry). All the following steps were performed according to the standard manufacturer protocol. Data were sequenced on Illumina HiSeqXTen instr…		RNA-Seq	TRANSCRIPTOMIC	PCR	PAIRED	150	150	300
24	CRX030785	T24_single cell RNAseq	PRJCA001063	T24	SAMC047095	Illumina HiSeq X Ten	The concentration of single cell suspension was counted using Countess (Thermo) and adjusted to 1000 cells/ul. Cells were loaded according to standard protocol of the Chromium single cell 3’ kit in order to capture between 5000 cells/chip position (V2 chemistry). All the following steps were performed according to the standard manufacturer protocol. Data were sequenced on Illumina HiSeqXTen instr…		RNA-Seq	TRANSCRIPTOMIC	PCR	PAIRED	150	150	300
25	CRX030786	N1_single cell RNAseq	PRJCA001063	N1	SAMC047096	Illumina HiSeq X Ten	The concentration of single cell suspension was counted using Countess (Thermo) and adjusted to 1000 cells/ul. Cells were loaded according to standard protocol of the Chromium single cell 3’ kit in order to capture between 5000 cells/chip position (V2 chemistry). All the following steps were performed according to the standard manufacturer protocol. Data were sequenced on Illumina HiSeqXTen instr…		RNA-Seq	TRANSCRIPTOMIC	PCR	PAIRED	150	150	300
26	CRX030787	N2_single cell RNAseq	PRJCA001063	N2	SAMC047097	Illumina HiSeq X Ten	The concentration of single cell suspension was counted using Countess (Thermo) and adjusted to 1000 cells/ul. Cells were loaded according to standard protocol of the Chromium single cell 3’ kit in order to capture between 5000 cells/chip position (V2 chemistry). All the following steps were performed according to the standard manufacturer protocol. Data were sequenced on Illumina HiSeqXTen instr…		RNA-Seq	TRANSCRIPTOMIC	PCR	PAIRED	150	150	300
27	CRX030788	N3_single cell RNAseq	PRJCA001063	N3	SAMC047098	Illumina HiSeq X Ten	The concentration of single cell suspension was counted using Countess (Thermo) and adjusted to 1000 cells/ul. Cells were loaded according to standard protocol of the Chromium single cell 3’ kit in order to capture between 5000 cells/chip position (V2 chemistry). All the following steps were performed according to the standard manufacturer protocol. Data were sequenced on Illumina HiSeqXTen instr…		RNA-Seq	TRANSCRIPTOMIC	PCR	PAIRED	150	150	300
28	CRX030789	N4_single cell RNAseq	PRJCA001063	N4	SAMC047099	Illumina HiSeq X Ten	The concentration of single cell suspension was counted using Countess (Thermo) and adjusted to 1000 cells/ul. Cells were loaded according to standard protocol of the Chromium single cell 3’ kit in order to capture between 5000 cells/chip position (V2 chemistry). All the following steps were performed according to the standard manufacturer protocol. Data were sequenced on Illumina HiSeqXTen instr…		RNA-Seq	TRANSCRIPTOMIC	PCR	PAIRED	150	150	300
29	CRX030790	N5_single cell RNAseq	PRJCA001063	N5	SAMC047100	Illumina HiSeq X Ten	The concentration of single cell suspension was counted using Countess (Thermo) and adjusted to 1000 cells/ul. Cells were loaded according to standard protocol of the Chromium single cell 3’ kit in order to capture between 5000 cells/chip position (V2 chemistry). All the following steps were performed according to the standard manufacturer protocol. Data were sequenced on Illumina HiSeqXTen instr…		RNA-Seq	TRANSCRIPTOMIC	PCR	PAIRED	150	150	300
30	CRX030791	N6_single cell RNAseq	PRJCA001063	N6	SAMC047101	Illumina HiSeq X Ten	The concentration of single cell suspension was counted using Countess (Thermo) and adjusted to 1000 cells/ul. Cells were loaded according to standard protocol of the Chromium single cell 3’ kit in order to capture between 5000 cells/chip position (V2 chemistry). All the following steps were performed according to the standard manufacturer protocol. Data were sequenced on Illumina HiSeqXTen instr…		RNA-Seq	TRANSCRIPTOMIC	PCR	PAIRED	150	150	300
31	CRX030792	N7_single cell RNAseq	PRJCA001063	N7	SAMC047102	Illumina HiSeq X Ten	The concentration of single cell suspension was counted using Countess (Thermo) and adjusted to 1000 cells/ul. Cells were loaded according to standard protocol of the Chromium single cell 3’ kit in order to capture between 5000 cells/chip position (V2 chemistry). All the following steps were performed according to the standard manufacturer protocol. Data were sequenced on Illumina HiSeqXTen instr…		RNA-Seq	TRANSCRIPTOMIC	PCR	PAIRED	150	150	300
32	CRX030793	N8_single cell RNAseq	PRJCA001063	N8	SAMC047103	Illumina HiSeq X Ten	The concentration of single cell suspension was counted using Countess (Thermo) and adjusted to 1000 cells/ul. Cells were loaded according to standard protocol of the Chromium single cell 3’ kit in order to capture between 5000 cells/chip position (V2 chemistry). All the following steps were performed according to the standard manufacturer protocol. Data were sequenced on Illumina HiSeqXTen instr…		RNA-Seq	TRANSCRIPTOMIC	PCR	PAIRED	150	150	300
33	CRX030794	N9_single cell RNAseq	PRJCA001063	N9	SAMC047104	Illumina HiSeq X Ten	The concentration of single cell suspension was counted using Countess (Thermo) and adjusted to 1000 cells/ul. Cells were loaded according to standard protocol of the Chromium single cell 3’ kit in order to capture between 5000 cells/chip position (V2 chemistry). All the following steps were performed according to the standard manufacturer protocol. Data were sequenced on Illumina HiSeqXTen instr…		RNA-Seq	TRANSCRIPTOMIC	PCR	PAIRED	150	150	300
34	CRX030795	N10_single cell RNAseq	PRJCA001063	N10	SAMC047105	Illumina HiSeq X Ten	The concentration of single cell suspension was counted using Countess (Thermo) and adjusted to 1000 cells/ul. Cells were loaded according to standard protocol of the Chromium single cell 3’ kit in order to capture between 5000 cells/chip position (V2 chemistry). All the following steps were performed according to the standard manufacturer protocol. Data were sequenced on Illumina HiSeqXTen instr…		RNA-Seq	TRANSCRIPTOMIC	PCR	PAIRED	150	150	300
35	CRX030796	N11_single cell RNAseq	PRJCA001063	N11	SAMC047106	Illumina HiSeq X Ten	The concentration of single cell suspension was counted using Countess (Thermo) and adjusted to 1000 cells/ul. Cells were loaded according to standard protocol of the Chromium single cell 3’ kit in order to capture between 5000 cells/chip position (V2 chemistry). All the following steps were performed according to the standard manufacturer protocol. Data were sequenced on Illumina HiSeqXTen instr…		RNA-Seq	TRANSCRIPTOMIC	PCR	PAIRED	150	150	300

## Sheet: Run
ID	Accession	Run title	BioProject accession	Experiment accession	Run data file type	File name 1	MD5 checksum 1	DownLoad1	File name 2	MD5 checksum 2	DownLoad2	Reference file name	MD5 for reference file	Assembly Name or Accession	Assembly Accession URL	other_db	accession_in_other_db	other_db_url
1	CRR241805	T1	PRJCA001063	CRX030762	fastq	CRR241805_f1.fastq.gz (43666231517 bytes)	70e5a801094238fcc56fe2aa866a7492	ftp://download.big.ac.cn/gsa/CRA001160/CRR241805/CRR241805_f1.fastq.gz	CRR241805_r2.fastq.gz (47299740553 bytes)	29ca5377b8dc14788cd3808fd44136e0	ftp://download.big.ac.cn/gsa/CRA001160/CRR241805/CRR241805_r2.fastq.gz
2	CRR241798	T2	PRJCA001063	CRX030763	fastq	CRR241798_f1.fastq.gz (42904286047 bytes)	6fccf0e34e8076a59df662e25e3173d5	ftp://download.big.ac.cn/gsa/CRA001160/CRR241798/CRR241798_f1.fastq.gz	CRR241798_r2.fastq.gz (43116773576 bytes)	b39ef43a17371f633f5a0af25526fae7	ftp://download.big.ac.cn/gsa/CRA001160/CRR241798/CRR241798_r2.fastq.gz
3	CRR241799	T3	PRJCA001063	CRX030764	fastq	CRR241799_f1.fastq.gz (44753976016 bytes)	5fec7abca0287ae7be20f67adae770e3	ftp://download.big.ac.cn/gsa/CRA001160/CRR241799/CRR241799_f1.fastq.gz	CRR241799_r2.fastq.gz (44559774767 bytes)	bd5e2a1c198910c489cb539a81188844	ftp://download.big.ac.cn/gsa/CRA001160/CRR241799/CRR241799_r2.fastq.gz
4	CRR034499	T4	PRJCA001063	CRX030765	fastq	CRR034499_f1.fastq.gz (44602853835 bytes)	cf0da8f4a553b1c98ac4b00afb5a7553	ftp://download.big.ac.cn/gsa/CRA001160/CRR034499/CRR034499_f1.fastq.gz	CRR034499_r2.fastq.gz (47343743073 bytes)	a5b4ab1d72bec6b394465bcf24fec829	ftp://download.big.ac.cn/gsa/CRA001160/CRR034499/CRR034499_r2.fastq.gz
5	CRR034500	T5	PRJCA001063	CRX030766	fastq	CRR034500_f1.fastq.gz (46367481032 bytes)	d650a28101810d60c435eb45567ec447	ftp://download.big.ac.cn/gsa/CRA001160/CRR034500/CRR034500_f1.fastq.gz	CRR034500_r2.fastq.gz (49824927973 bytes)	de839f9fa513d620dc1a11dbcf014e11	ftp://download.big.ac.cn/gsa/CRA001160/CRR034500/CRR034500_r2.fastq.gz
6	CRR034501	T6	PRJCA001063	CRX030767	fastq	CRR034501_f1.fastq.gz (43486423958 bytes)	78adc3de6ec99408a1b337d0be1dd088	ftp://download.big.ac.cn/gsa/CRA001160/CRR034501/CRR034501_f1.fastq.gz	CRR034501_r2.fastq.gz (43619420720 bytes)	5bd03f5d7677bb31d01f75e5b2d4cfd6	ftp://download.big.ac.cn/gsa/CRA001160/CRR034501/CRR034501_r2.fastq.gz
7	CRR241800	T7	PRJCA001063	CRX030768	fastq	CRR241800_f1.fastq.gz (40005884196 bytes)	88628990c5e89a19e3668bd2194aa448	ftp://download.big.ac.cn/gsa/CRA001160/CRR241800/CRR241800_f1.fastq.gz	CRR241800_r2.fastq.gz (40304249354 bytes)	062039bce35a353b8b8ea1ac90572b58	ftp://download.big.ac.cn/gsa/CRA001160/CRR241800/CRR241800_r2.fastq.gz
8	CRR034503	T8	PRJCA001063	CRX030769	fastq	CRR034503_f1.fastq.gz (40761790767 bytes)	c40f33ed83d5b0ce3a4ae8bf9eb939b4	ftp://download.big.ac.cn/gsa/CRA001160/CRR034503/CRR034503_f1.fastq.gz	CRR034503_r2.fastq.gz (41198798837 bytes)	b6c6c6fc9c1f27a422f219c2e26e2dd9	ftp://download.big.ac.cn/gsa/CRA001160/CRR034503/CRR034503_r2.fastq.gz
9	CRR034504	T9	PRJCA001063	CRX030770	fastq	CRR034504_f1.fastq.gz (37912774958 bytes)	b62b8645f49008c3ea8172be2be21800	ftp://download.big.ac.cn/gsa/CRA001160/CRR034504/CRR034504_f1.fastq.gz	CRR034504_r2.fastq.gz (38841783317 bytes)	9b2cd8eea4718bc5cf7419bf1c2727ee	ftp://download.big.ac.cn/gsa/CRA001160/CRR034504/CRR034504_r2.fastq.gz
10	CRR034505	T10	PRJCA001063	CRX030771	fastq	CRR034505_f1.fastq.gz (45609058271 bytes)	ac700b31b75f93c0f1f4f7fd668d37e8	ftp://download.big.ac.cn/gsa/CRA001160/CRR034505/CRR034505_f1.fastq.gz	CRR034505_r2.fastq.gz (41534150155 bytes)	9f2ad2aacfc0d902d61a957be40e83cc	ftp://download.big.ac.cn/gsa/CRA001160/CRR034505/CRR034505_r2.fastq.gz
11	CRR034506	T11	PRJCA001063	CRX030772	fastq	CRR034506_f1.fastq.gz (40114212244 bytes)	f62452bf564c17721801899787db03d2	ftp://download.big.ac.cn/gsa/CRA001160/CRR034506/CRR034506_f1.fastq.gz	CRR034506_r2.fastq.gz (42389819043 bytes)	cd1079316a71d50d3325d76d45081402	ftp://download.big.ac.cn/gsa/CRA001160/CRR034506/CRR034506_r2.fastq.gz
12	CRR034507	T12	PRJCA001063	CRX030773	fastq	CRR034507_f1.fastq.gz (45017130772 bytes)	85fd004bb8d3beb1ecfbc664e7925d52	ftp://download.big.ac.cn/gsa/CRA001160/CRR034507/CRR034507_f1.fastq.gz	CRR034507_r2.fastq.gz (44108229027 bytes)	50e3acd50a142a90c907e7cc5f29effd	ftp://download.big.ac.cn/gsa/CRA001160/CRR034507/CRR034507_r2.fastq.gz
13	CRR241801	T13	PRJCA001063	CRX030774	fastq	CRR241801_f1.fastq.gz (38810184409 bytes)	f28e318bec24e44e300bf7ed9da68e9e	ftp://download.big.ac.cn/gsa/CRA001160/CRR241801/CRR241801_f1.fastq.gz	CRR241801_r2.fastq.gz (40146649759 bytes)	518eb58e40ae1d40982b5fab7fcae467	ftp://download.big.ac.cn/gsa/CRA001160/CRR241801/CRR241801_r2.fastq.gz
14	CRR034509	T14	PRJCA001063	CRX030775	fastq	CRR034509_f1.fastq.gz (39778603790 bytes)	825688415f78eb2e73a76c9ebd45720f	ftp://download.big.ac.cn/gsa/CRA001160/CRR034509/CRR034509_f1.fastq.gz	CRR034509_r2.fastq.gz (45285436422 bytes)	41fca9faae1207f25f15d5024201dde6	ftp://download.big.ac.cn/gsa/CRA001160/CRR034509/CRR034509_r2.fastq.gz
15	CRR034510	T15	PRJCA001063	CRX030776	fastq	CRR034510_f1.fastq.gz (41156784019 bytes)	f383bf8d81c409da4d19b6436f60fcd6	ftp://download.big.ac.cn/gsa/CRA001160/CRR034510/CRR034510_f1.fastq.gz	CRR034510_r2.fastq.gz (45391970188 bytes)	c24a2289db7ace1a2d78f9e7bd6b6e91	ftp://download.big.ac.cn/gsa/CRA001160/CRR034510/CRR034510_r2.fastq.gz
16	CRR034511	T16	PRJCA001063	CRX030777	fastq	CRR034511_f1.fastq.gz (41193301413 bytes)	2babb1f55b7082ee7b1d7d03e0ae371c	ftp://download.big.ac.cn/gsa/CRA001160/CRR034511/CRR034511_f1.fastq.gz	CRR034511_r2.fastq.gz (41986486949 bytes)	30763021d515486d8e516e9ba09fc173	ftp://download.big.ac.cn/gsa/CRA001160/CRR034511/CRR034511_r2.fastq.gz
17	CRR034512	T17	PRJCA001063	CRX030778	fastq	CRR034512_f1.fastq.gz (34161442150 bytes)	4b1d2a1a5d6e88e813059cabe8a93543	ftp://download.big.ac.cn/gsa/CRA001160/CRR034512/CRR034512_f1.fastq.gz	CRR034512_r2.fastq.gz (35702485081 bytes)	e6d2398677609f259ade788c7338cec0	ftp://download.big.ac.cn/gsa/CRA001160/CRR034512/CRR034512_r2.fastq.gz
18	CRR034513	T18	PRJCA001063	CRX030779	fastq	CRR034513_f1.fastq.gz (34264529296 bytes)	f069d31c0b79f6133cbcc6a1652a5313	ftp://download.big.ac.cn/gsa/CRA001160/CRR034513/CRR034513_f1.fastq.gz	CRR034513_r2.fastq.gz (35681911958 bytes)	5aecfac58eae0d8cb64bb9157643efda	ftp://download.big.ac.cn/gsa/CRA001160/CRR034513/CRR034513_r2.fastq.gz
19	CRR241802	T19	PRJCA001063	CRX030780	fastq	CRR241802_f1.fastq.gz (41929750562 bytes)	08aa75a261fe130501d1cc9222910b57	ftp://download.big.ac.cn/gsa/CRA001160/CRR241802/CRR241802_f1.fastq.gz	CRR241802_r2.fastq.gz (41215479566 bytes)	fd6f70a777870c0d66fb62f2489e8201	ftp://download.big.ac.cn/gsa/CRA001160/CRR241802/CRR241802_r2.fastq.gz
20	CRR241804	T20	PRJCA001063	CRX030781	fastq	CRR241804_f1.fastq.gz (43208499301 bytes)	67fdfd4c9b7757992705cea9a42e459b	ftp://download.big.ac.cn/gsa/CRA001160/CRR241804/CRR241804_f1.fastq.gz	CRR241804_r2.fastq.gz (43964186817 bytes)	ee3eae9ed33e41d6326326f1d0bf2164	ftp://download.big.ac.cn/gsa/CRA001160/CRR241804/CRR241804_r2.fastq.gz
21	CRR034516	T21	PRJCA001063	CRX030782	fastq	CRR034516_f1.fastq.gz (45663414963 bytes)	b8c3f597d0a163a60efd838b9644cbe7	ftp://download.big.ac.cn/gsa/CRA001160/CRR034516/CRR034516_f1.fastq.gz	CRR034516_r2.fastq.gz (43420959412 bytes)	2565d122007575e6f47fc26683c8beb8	ftp://download.big.ac.cn/gsa/CRA001160/CRR034516/CRR034516_r2.fastq.gz
22	CRR034517	T22	PRJCA001063	CRX030783	fastq	CRR034517_f1.fastq.gz (44579328178 bytes)	9578418cf281524f5d3ed21c2a3880fc	ftp://download.big.ac.cn/gsa/CRA001160/CRR034517/CRR034517_f1.fastq.gz	CRR034517_r2.fastq.gz (44416589352 bytes)	e073b3efdd3e805c825844468352f229	ftp://download.big.ac.cn/gsa/CRA001160/CRR034517/CRR034517_r2.fastq.gz
23	CRR241803	T23	PRJCA001063	CRX030784	fastq	CRR241803_f1.fastq.gz (37088332332 bytes)	de778ffdf236a819a62de8fe89214220	ftp://download.big.ac.cn/gsa/CRA001160/CRR241803/CRR241803_f1.fastq.gz	CRR241803_r2.fastq.gz (39923264436 bytes)	bdb739f95b9bc25ebbabab20d1666d07	ftp://download.big.ac.cn/gsa/CRA001160/CRR241803/CRR241803_r2.fastq.gz
24	CRR034519	T24	PRJCA001063	CRX030785	fastq	CRR034519_f1.fastq.gz (40722841449 bytes)	a6c3237a673ac06c38d0cb34fc6fdae1	ftp://download.big.ac.cn/gsa/CRA001160/CRR034519/CRR034519_f1.fastq.gz	CRR034519_r2.fastq.gz (43501708496 bytes)	14e9d1da8d98f8cda51eebf1f1b03cd2	ftp://download.big.ac.cn/gsa/CRA001160/CRR034519/CRR034519_r2.fastq.gz
25	CRR034520	N1	PRJCA001063	CRX030786	fastq	CRR034520_f1.fastq.gz (38031121531 bytes)	7379b9b602bb132e252752b45defa569	ftp://download.big.ac.cn/gsa/CRA001160/CRR034520/CRR034520_f1.fastq.gz	CRR034520_r2.fastq.gz (38248081000 bytes)	b1d1e1086a9c44ce6bc62724aada47f4	ftp://download.big.ac.cn/gsa/CRA001160/CRR034520/CRR034520_r2.fastq.gz
26	CRR034521	N2	PRJCA001063	CRX030787	fastq	CRR034521_f1.fastq.gz (44149643457 bytes)	dcf5314a10fe95b65f587972bb625fd6	ftp://download.big.ac.cn/gsa/CRA001160/CRR034521/CRR034521_f1.fastq.gz	CRR034521_r2.fastq.gz (42156730230 bytes)	ad404ee05647068742a508f1bc78bc1c	ftp://download.big.ac.cn/gsa/CRA001160/CRR034521/CRR034521_r2.fastq.gz
27	CRR034522	N3	PRJCA001063	CRX030788	fastq	CRR034522_f1.fastq.gz (43693565095 bytes)	36047ccabe55bf2ee78e003e6e2993fe	ftp://download.big.ac.cn/gsa/CRA001160/CRR034522/CRR034522_f1.fastq.gz	CRR034522_r2.fastq.gz (44517835874 bytes)	a61822530916ea78fc267ec54152f261	ftp://download.big.ac.cn/gsa/CRA001160/CRR034522/CRR034522_r2.fastq.gz
28	CRR034523	N4	PRJCA001063	CRX030789	fastq	CRR034523_f1.fastq.gz (43967366430 bytes)	52075be8f8a95a53720772087bd70a56	ftp://download.big.ac.cn/gsa/CRA001160/CRR034523/CRR034523_f1.fastq.gz	CRR034523_r2.fastq.gz (43069673519 bytes)	45e6ccc24ff1dd56edd18646aaa55731	ftp://download.big.ac.cn/gsa/CRA001160/CRR034523/CRR034523_r2.fastq.gz
29	CRR034524	N5	PRJCA001063	CRX030790	fastq	CRR034524_f1.fastq.gz (40498471100 bytes)	c1c70f20fbdbab6b10a3bb2c95d4187d	ftp://download.big.ac.cn/gsa/CRA001160/CRR034524/CRR034524_f1.fastq.gz	CRR034524_r2.fastq.gz (43743731376 bytes)	6641e630ec50273811a5969020d578b0	ftp://download.big.ac.cn/gsa/CRA001160/CRR034524/CRR034524_r2.fastq.gz
30	CRR034525	N6	PRJCA001063	CRX030791	fastq	CRR034525_f1.fastq.gz (39594726346 bytes)	b1a82f79455ffecf82dfc7125fea9e41	ftp://download.big.ac.cn/gsa/CRA001160/CRR034525/CRR034525_f1.fastq.gz	CRR034525_r2.fastq.gz (43374758662 bytes)	243afc2be7a204ba8cb1f9bb3016cdbc	ftp://download.big.ac.cn/gsa/CRA001160/CRR034525/CRR034525_r2.fastq.gz
31	CRR034526	N7	PRJCA001063	CRX030792	fastq	CRR034526_f1.fastq.gz (41216950671 bytes)	b9d35cdcf4da098119b7f7498a386c2a	ftp://download.big.ac.cn/gsa/CRA001160/CRR034526/CRR034526_f1.fastq.gz	CRR034526_r2.fastq.gz (43433256699 bytes)	5668bfef82e25b5ccedaa21bebf930fe	ftp://download.big.ac.cn/gsa/CRA001160/CRR034526/CRR034526_r2.fastq.gz
32	CRR034527	N8	PRJCA001063	CRX030793	fastq	CRR034527_f1.fastq.gz (42066898247 bytes)	d1770f2a03ba62c1d7f4356a64575323	ftp://download.big.ac.cn/gsa/CRA001160/CRR034527/CRR034527_f1.fastq.gz	CRR034527_r2.fastq.gz (41916808887 bytes)	6295a350b344cc86b46787ece3b9971f	ftp://download.big.ac.cn/gsa/CRA001160/CRR034527/CRR034527_r2.fastq.gz
33	CRR034528	N9	PRJCA001063	CRX030794	fastq	CRR034528_f1.fastq.gz (41905986667 bytes)	d32e9131a7cb29080a08b782bc48a858	ftp://download.big.ac.cn/gsa/CRA001160/CRR034528/CRR034528_f1.fastq.gz	CRR034528_r2.fastq.gz (42323006147 bytes)	d976f0fa14d5207cf7c82abc84dca47e	ftp://download.big.ac.cn/gsa/CRA001160/CRR034528/CRR034528_r2.fastq.gz
34	CRR034529	N10	PRJCA001063	CRX030795	fastq	CRR034529_f1.fastq.gz (12056792532 bytes)	f066028fca7208129a5782ec050cd2f5	ftp://download.big.ac.cn/gsa/CRA001160/CRR034529/CRR034529_f1.fastq.gz	CRR034529_r2.fastq.gz (11874097721 bytes)	ada4d3dc5c716548fc8a4797a7384fa1	ftp://download.big.ac.cn/gsa/CRA001160/CRR034529/CRR034529_r2.fastq.gz
35	CRR034530	N11	PRJCA001063	CRX030796	fastq	CRR034530_f1.fastq.gz (44106691744 bytes)	540c9472a74be1b2a72c8c7e4b32a2e4	ftp://download.big.ac.cn/gsa/CRA001160/CRR034530/CRR034530_f1.fastq.gz	CRR034530_r2.fastq.gz (44488104906 bytes)	d1ceca1517c2aa4bee5ea71be5324d16	ftp://download.big.ac.cn/gsa/CRA001160/CRR034530/CRR034530_r2.fastq.gz
