# Supplementary material for: Multiple Perspectives Reveal the Role of DNA Damage Repair Genes in the Molecular Classification and Prognosis of Pancreatic Adenocarcinoma
Source: Int J Mol Sci. 2022 Sep 6;23(18):10231. doi: 10.3390/ijms231810231 (PMC9499455; doi:10.3390/ijms231810231)
Supplement: Supplementary file 1 [file ijms-23-10231-s001.zip › Supplementary Tables S1-S8.xlsx]

## Sheet: Table S1
Supplementary Table 1. The differential expression genes between two DDR Subtypes (|Fold Change| >1.5, FDR < 0.05)
gene	lowMean	highMean	logFC	pValue	fdr
SOD3	30.521	19.6881	-0.63248	0.00435867	0.00982837
GATA6-AS1	3.33875	1.75888	-0.924649	5.20713e-05	0.000216394
MISP3	8.07477	4.48959	-0.846836	3.22698e-07	2.85863e-06
LIPA	19.0876	29.3607	0.621252	0.000146377	0.00052784
ARHGAP11A	1.69985	2.65318	0.642317	3.1831e-05	0.000142233
ARRDC1	25.8827	16.5274	-0.647128	6.10346e-06	3.48258e-05
FGFR3	12.7376	7.94712	-0.680585	0.00440768	0.00992826
IGLV2-11	47.7278	97.1028	1.02468	0.00169475	0.00435835
MIF	38.8452	20.3837	-0.930318	2.47633e-07	2.29491e-06
GUCY1A1	4.64581	6.9825	0.587812	0.0022336	0.00553478
SSBP4	15.0337	9.25564	-0.699797	5.97747e-10	1.74228e-08
TPRN	7.60915	4.76678	-0.674721	2.37695e-06	1.5677e-05
ABCC4	1.79179	2.92428	0.706683	2.59366e-06	1.67911e-05
TNFRSF14	17.2646	11.2422	-0.618892	2.68556e-06	1.7324e-05
IGKV2-24	13.0212	25.1398	0.949107	0.00526271	0.011568
IL2RB	2.41318	3.90249	0.693459	0.00191236	0.00483635
TAF2	3.80127	5.7653	0.600914	3.7815e-12	3.62394e-10
HLA-DOA	9.69079	16.2414	0.744985	0.000443788	0.00137192
MYO5A	2.18054	3.3157	0.604625	2.01602e-05	9.63454e-05
TBX6	3.1596	1.77347	-0.833165	0.00126213	0.00337975
CDK18	7.46562	4.97398	-0.58586	5.70598e-06	3.28094e-05
MSR1	4.67785	8.01239	0.776387	0.000443788	0.00137192
SLC49A3	6.42135	3.87153	-0.729973	1.63734e-05	8.08131e-05
AKAP11	5.77049	8.80358	0.609397	7.22877e-09	1.2613e-07
CCDC85B	17.7138	9.76555	-0.859098	9.80935e-08	1.04364e-06
LMNTD2-AS1	4.26278	1.71816	-1.31093	1.47605e-07	1.48308e-06
TOP2A	6.94847	12.0566	0.795061	2.12634e-07	2.01939e-06
OLFM4	690.415	450.592	-0.615643	0.0028253	0.0067651
TENT5C	5.40275	8.59456	0.66973	0.00111402	0.00304109
IGHV1OR15-2	1.4916	2.50739	0.749327	0.00054692	0.0016457
SLC25A29	7.11293	4.15878	-0.774282	5.10532e-08	6.18604e-07
TSPO	154.008	88.5707	-0.7981	5.87043e-08	6.85696e-07
MAGIX	1.6161	0.947426	-0.770428	3.08525e-08	4.12999e-07
CCT8P1	1.87843	1.22223	-0.620012	0.00870787	0.0178186
KLHL28	1.70624	2.6252	0.621603	3.16199e-10	1.07814e-08
KLF15	2.84689	1.7923	-0.667574	0.0174125	0.0324736
SMTN	8.5816	5.30914	-0.69277	3.38737e-05	0.000150194
EFR3A	12.2607	19.6061	0.677262	4.98551e-12	4.37963e-10
CD3G	1.00687	1.52354	0.597555	0.00450719	0.0101164
MUCL3	68.7437	43.1421	-0.672132	0.0278049	0.0484747
LPCAT2	5.33161	8.73368	0.712018	6.93379e-05	0.00027687
F12	4.0427	1.95594	-1.04746	1.89142e-05	9.11484e-05
VSIG4	14.8221	25.2688	0.769602	0.0022872	0.00564217
IGHV4-4	2.71033	12.0944	2.1578	0.00681183	0.0144386
CYBB	11.509	20.7349	0.849299	0.000556232	0.00166975
MPDZ	1.66468	2.50534	0.589764	0.00024683	0.000824721
ADAM23	0.959828	1.53348	0.675958	0.00460874	0.0103059
SMIM5	1.78414	1.15565	-0.626518	0.00532085	0.0116693
RASSF7	44.0715	22.778	-0.952202	1.78969e-07	1.74017e-06
RPS28P4	29.6837	16.5868	-0.839638	0.000257326	0.00085595
SMIM22	38.302	22.4922	-0.767993	5.36759e-05	0.000222331
B3GNT8	3.66768	2.36459	-0.633282	1.80282e-05	8.76467e-05
INTS2	1.57665	2.36655	0.585926	4.62257e-09	8.7933e-08
AATK	3.33629	1.92641	-0.792331	0.000159498	0.000569475
NDUFB7	128.026	81.4603	-0.652272	4.98805e-10	1.53525e-08
EDIL3	11.0595	17.1933	0.636562	0.00351664	0.008155
SPDEF	21.1346	13.0728	-0.693044	0.000534633	0.00161142
CD163	11.5316	26.0144	1.17372	4.97494e-05	0.000208456
CKAP2L	0.942721	1.60847	0.770789	1.22339e-05	6.31668e-05
BAIAP2L2	26.0253	15.5206	-0.745733	0.00195885	0.00493124
SLC5A3	1.94063	3.18881	0.716493	4.43725e-08	5.50847e-07
ASPSCR1	2.56398	1.70109	-0.591931	1.28887e-07	1.32554e-06
DKK1	9.76924	18.9745	0.957747	0.00412094	0.00936246
CRYGS	1.4491	0.825111	-0.812502	2.42971e-07	2.26165e-06
YJEFN3	1.26491	0.706935	-0.839391	5.24388e-06	3.0527e-05
LYL1	2.63661	1.61756	-0.704868	1.05593e-05	5.54485e-05
PCDHGB5	0.938043	1.56154	0.735239	0.0214695	0.0388484
CALHM6	3.82682	6.50172	0.764677	0.00775758	0.0161192
TGFB2-AS1	1.55698	2.50651	0.686931	0.00203052	0.00509142
SNAI2	11.2839	18.7073	0.72934	0.000230223	0.000777863
SCNN1D	1.23613	0.611798	-1.01471	1.09449e-09	2.74707e-08
WASH6P	1.63045	1.02511	-0.669482	1.22223e-08	1.92065e-07
REX1BD	9.81406	4.92506	-0.99471	2.51287e-10	8.90413e-09
ANKRD12	3.24385	4.87945	0.589012	3.10765e-07	2.78019e-06
LPAR2	10.9971	6.88507	-0.675579	6.66222e-07	5.32053e-06
AFF4	9.12958	13.7252	0.588208	5.58583e-10	1.6784e-08
ANO9	7.18015	4.21505	-0.768463	1.32616e-06	9.58079e-06
ABCA1	3.20781	5.00422	0.641555	1.09114e-05	5.71312e-05
ITGA8	0.947786	1.43505	0.598463	0.0177513	0.0330275
RFLNA	14.3821	9.35489	-0.62048	0.0222896	0.0401314
SIGIRR	17.7169	10.2677	-0.787019	5.71351e-10	1.69662e-08
CKMT1A	2.38148	1.51812	-0.649576	0.00135951	0.00360088
MOB1B	3.25104	5.17244	0.669942	2.84435e-08	3.85236e-07
HGF	0.957955	1.64986	0.784315	0.00220724	0.00547804
IGLV6-57	22.86	46.6817	1.03003	0.00376501	0.00865323
CCDC88B	5.05727	3.3353	-0.600542	1.93241e-07	1.85753e-06
CPLANE1	0.99631	1.52241	0.611687	4.0128e-08	5.09147e-07
GPR34	3.19177	6.09293	0.932776	0.000152805	0.000549298
ZNF444P1	1.49449	0.825202	-0.856838	6.93232e-05	0.00027687
TJP3	20.4969	12.581	-0.704161	0.000220768	0.000750327
IGKV1OR2-6	0.837022	2.98355	1.8337	0.00184955	0.00469909
NRIP1	5.48567	8.25159	0.589003	1.8502e-08	2.70266e-07
KLHL8	1.80469	2.73517	0.599878	7.5411e-09	1.30678e-07
IGKV3-15	42.5461	85.1468	1.00093	0.000676947	0.00198318
ATAD2	2.81005	5.01929	0.836886	4.20904e-11	2.29501e-09
LINC00174	1.55822	1.01964	-0.611836	2.33574e-06	1.54859e-05
HEXD	6.92721	4.34953	-0.671415	7.90218e-08	8.76865e-07
C1QB	98.7844	157.318	0.67133	0.0191648	0.0352377
DPP4	3.85592	6.3766	0.725712	0.00157538	0.00409126
PDE3B	1.05537	1.80676	0.775652	0.00328327	0.0076729
C1QTNF12	2.44308	1.31033	-0.898766	5.96688e-05	0.000243252
MIR429	12.1993	5.34326	-1.19101	5.24359e-06	3.0527e-05
ESF1	4.84538	7.40501	0.611891	5.66396e-13	1.02356e-10
CPED1	2.24008	3.74982	0.743272	1.71819e-05	8.4277e-05
SLC26A2	2.70213	4.30297	0.671234	7.15904e-08	8.07866e-07
SSX2IP	1.96184	3.15745	0.686558	2.7747e-07	2.52882e-06
ZNF518B	0.922509	1.54286	0.741977	2.17768e-06	1.45293e-05
MAN1A1	18.6084	30.0262	0.690269	0.000189129	0.000658724
SPACA4	1.58915	0.848487	-0.90529	0.000208728	0.000716141
CSAD	3.84323	2.54894	-0.592423	2.36261e-05	0.000109919
GOLGA8A	4.02543	2.46337	-0.70851	4.53968e-05	0.000192967
MIB2	4.47342	2.74561	-0.70425	2.31922e-08	3.27434e-07
C6orf223	4.70452	2.49232	-0.916556	0.00104616	0.00288698
LAMA2	6.51734	10.4881	0.686397	0.00263428	0.0063875
SOX8	2.06954	1.03974	-0.993081	0.000945482	0.00264727
EXOC5	3.33977	5.20163	0.639217	5.27617e-15	6.05369e-12
EPS8L3	34.7343	21.343	-0.702595	0.000556232	0.00166975
ADAMTSL5	2.18396	1.41466	-0.626496	0.00220724	0.00547804
GTF2IP13	1.93498	0.947679	-1.02985	3.1485e-08	4.20132e-07
ACBD4	4.98801	3.27127	-0.608615	4.72262e-09	8.97015e-08
CCDC24	5.22811	3.4084	-0.617194	6.42201e-07	5.15146e-06
GPT	3.36422	1.89628	-0.8271	3.95391e-05	0.000171467
SORL1	5.95156	9.47538	0.670917	1.2639e-05	6.48877e-05
MYCBP2	3.65833	5.70176	0.640224	1.39281e-07	1.41975e-06
CD209	1.17314	2.18704	0.898603	0.000275756	0.000906998
APOA1	4.15219	1.72651	-1.26601	0.00647089	0.013783
ASCC3	2.97475	4.76653	0.680171	9.77498e-13	1.52659e-10
INO80B	2.80257	1.79278	-0.644552	1.60118e-08	2.4113e-07
JOSD2	18.932	9.96481	-0.925915	1.28155e-10	5.40386e-09
KCNQ1	15.9583	9.94593	-0.682127	6.53047e-05	0.00026309
ADAMTS10	3.87798	2.36034	-0.716312	8.8089e-06	4.75801e-05
BLACAT1	4.27492	2.47667	-0.787495	0.000443788	0.00137192
MCF2L-AS1	2.09603	1.35112	-0.633499	0.000307837	0.000999008
HSD17B7P2	1.97338	1.23406	-0.677256	1.25682e-06	9.15298e-06
IGLV2-23	61.8538	110.217	0.833418	0.00599945	0.0129136
CD86	3.91741	5.94462	0.601686	0.000982134	0.00273175
GIPC1	45.8117	29.9157	-0.61481	2.37695e-06	1.5677e-05
OSBPL7	9.14653	5.60695	-0.706007	0.000142234	0.000515694
NME2	25.748	13.3907	-0.943235	5.97747e-10	1.74228e-08
MRPL12	18.0327	11.7009	-0.623999	1.79419e-06	1.23754e-05
IGLV3-21	75.6896	133.52	0.818889	0.00619758	0.0132858
PTOV1-AS2	3.68646	2.39186	-0.624106	2.06592e-06	1.39158e-05
CRYBG1	6.06571	9.13437	0.59063	1.24349e-05	6.40999e-05
ATP7A	1.91899	2.89676	0.594094	1.05591e-08	1.72798e-07
SPOCK2	9.56927	14.8823	0.63712	0.0253781	0.0448997
IGHV3-33	18.5172	49.3228	1.41338	0.00061786	0.00183431
MEG3	5.4016	3.54807	-0.606351	0.000821658	0.00233941
WASHC5	9.77465	15.3883	0.654719	1.85845e-12	2.26051e-10
GCKR	2.38682	1.16551	-1.03412	4.60962e-05	0.000195546
SEMA3B	16.9639	10.6914	-0.666015	6.41883e-06	3.63628e-05
MIR23AHG	22.8901	11.7401	-0.963284	1.47605e-07	1.48308e-06
BBC3	6.46388	4.12266	-0.648823	6.33723e-05	0.000256449
TRABD	21.9161	13.3229	-0.718083	6.36539e-09	1.14541e-07
NEUROD1	2.39275	6.25354	1.38601	0.0159559	0.0301597
DENND4C	4.46903	7.0471	0.657067	3.55527e-08	4.63173e-07
CDK14	5.63828	9.64039	0.773837	1.8319e-05	8.89923e-05
CLIC5	1.66044	2.75543	0.730711	0.000260917	0.000865392
IGKV1-6	16.1928	25.8812	0.676556	0.0107052	0.0213431
GOLGA2P10	3.96732	2.56241	-0.630659	0.00117122	0.0031692
MET	20.6732	31.716	0.617451	3.60405e-05	0.000158083
TBC1D14	2.61499	4.43037	0.760619	4.97685e-11	2.5386e-09
SNHG19	26.7906	16.6101	-0.689671	1.0201e-07	1.07446e-06
IGHV3-35	0.748263	1.80124	1.26737	0.00459699	0.0102997
ABCA7	5.28334	3.50954	-0.590168	1.58548e-05	7.8529e-05
ABHD17A	6.08884	3.77207	-0.69081	1.90419e-10	7.36636e-09
CKAP2	3.14069	5.02083	0.676843	1.66618e-09	3.89597e-08
DBNDD2	2.3833	1.49952	-0.668464	5.34087e-07	4.38714e-06
SIGLEC10	3.15498	4.89496	0.633667	0.0180958	0.033555
SYT8	26.0151	14.6636	-0.827115	0.000103385	0.000391681
CMKLR1	2.80749	4.66451	0.732447	0.00587055	0.0126706
KIT	2.81673	4.60484	0.709129	0.00226025	0.00559206
HSPA13	5.9454	10.1213	0.767555	1.11344e-10	4.82363e-09
HTRA3	77.1251	50.4718	-0.611725	0.0022336	0.00553478
IGHV3-20	2.12099	8.62081	2.02309	0.000174685	0.000616735
CDK10	12.3941	8.23835	-0.589225	4.51964e-07	3.81665e-06
VCAN	33.2808	52.6201	0.660926	0.00105942	0.00291593
KLHL6	1.45124	2.22611	0.617237	0.0140441	0.0269955
NRTN	1.66031	1.02299	-0.698664	6.24265e-05	0.000253189
IGHV5-51	80.4467	129.219	0.683714	0.00328327	0.0076729
IGKV1OR2-108	3.38821	6.93271	1.0329	0.0115491	0.0228239
ITGB1P1	0.999071	1.94166	0.958631	7.74767e-08	8.63523e-07
GGT1	11.6621	7.30113	-0.675641	0.00111402	0.00304109
ENKD1	10.6995	6.60128	-0.696722	1.70324e-09	3.96065e-08
EEF1A1P5	12.025	19.7889	0.718652	0.000121352	0.000449912
MIS18BP1	2.96918	4.57607	0.624046	1.21906e-11	8.96574e-10
PWWP2B	14.8704	9.43874	-0.65578	7.43594e-07	5.81723e-06
RUSC1-AS1	2.1562	1.25725	-0.778222	1.92186e-05	9.24042e-05
IGKV1-27	21.1538	67.2959	1.6696	0.00249868	0.00610082
PRKDC	7.96845	13.4467	0.754886	3.35175e-15	4.36233e-12
MRC1	9.78777	19.0819	0.963155	4.60962e-05	0.000195546
DAAM1	3.18304	4.93283	0.632009	1.03767e-10	4.57371e-09
PDCD1LG2	1.05279	2.04539	0.958158	0.000164112	0.000582988
FBXL8	3.26907	1.83252	-0.835052	2.22612e-08	3.17838e-07
RGS4	2.98194	5.66836	0.926681	0.00135951	0.00360088
IDO1	2.61207	9.76915	1.90304	0.000982134	0.00273175
WARS1	19.8288	33.5663	0.759414	7.14418e-05	0.000284732
RARA-AS1	2.42439	1.57818	-0.619358	5.64116e-08	6.68172e-07
NFAT5	2.19964	3.88455	0.82048	2.39964e-10	8.55084e-09
DIO3OS	3.2055	1.78307	-0.846188	0.000176204	0.000620367
SEC24A	5.09048	7.66	0.589543	3.09033e-10	1.05942e-08
NKX3-2	1.42011	0.946618	-0.585153	0.0103818	0.0207867
WNT5A-AS1	0.935551	1.49656	0.677767	0.000982127	0.00273175
SERTAD4-AS1	3.84268	2.42364	-0.664937	4.14069e-05	0.000178284
SEMA3A	1.02186	1.96257	0.941542	5.87043e-08	6.85696e-07
PCDHGC3	3.2585	4.96035	0.606234	9.05843e-05	0.000349144
MGAT4A	4.26594	6.52279	0.612626	7.71389e-06	4.2408e-05
SPATA2L	7.72604	4.53979	-0.767105	2.95175e-10	1.01743e-08
RPL13P12	23.3151	14.9904	-0.637224	0.000520671	0.00157308
FYB1	3.76592	7.20841	0.936678	9.25662e-06	4.96592e-05
PNRC2P1	1.09359	1.76424	0.689975	0.00232976	0.00573822
WDFY3	2.72877	4.17737	0.614347	3.00436e-09	6.15966e-08
MUC20	15.9634	10.3656	-0.62297	0.00416754	0.0094547
IGLV4-69	20.7767	42.2989	1.02566	0.0146099	0.0279094
RGL3	5.55784	3.47185	-0.678819	8.28986e-05	0.000323363
NXF3	2.77956	1.4504	-0.938405	0.00966065	0.0195438
MPST	12.5246	6.93154	-0.853522	2.88475e-10	9.97052e-09
PRR5	3.47197	2.1927	-0.663045	3.20596e-09	6.4785e-08
GPNMB	36.7114	57.0884	0.636967	0.00843889	0.0173411
LINC02489	1.24716	0.794919	-0.649765	0.00774904	0.0161146
ARHGAP5	7.91732	12.1351	0.616104	8.55889e-09	1.4572e-07
MUC5AC	32.1708	13.6706	-1.23467	0.00509182	0.0112333
IGLV1-47	36.3002	58.2043	0.681149	0.012841	0.0249791
CCR1	3.19472	5.8423	0.870846	2.36261e-05	0.000109919
PCSK4	1.18966	0.678267	-0.81062	6.97936e-06	3.91005e-05
RNY3P16	1.37405	0.816555	-0.750808	0.000101759	0.000387033
ERAP2	7.11861	11.1334	0.645224	0.00042061	0.00131181
CLIC2	4.71602	7.87661	0.740006	0.00072232	0.00208997
FAM171B	1.4964	2.62408	0.81032	2.55649e-05	0.000117599
MICALL2	12.4185	7.31334	-0.763887	8.95579e-06	4.83116e-05
MST1	1.40343	0.847732	-0.727276	2.72267e-07	2.48498e-06
SFRP5	35.6508	21.4969	-0.729809	0.00587052	0.0126706
IGKV3-20	168.03	419.034	1.31835	0.000121352	0.000449912
ETV1	2.87204	4.87506	0.763344	2.73267e-06	1.75741e-05
RNU1-153P	1.15605	0.680687	-0.76414	0.000534546	0.00161142
PCDH7	3.83143	6.31364	0.720589	0.00328327	0.0076729
PLXNC1	3.32462	5.21232	0.648736	0.000685804	0.00200264
SLC38A4	0.965555	2.68287	1.47435	0.000474436	0.00145423
AMBP	26.4264	16.0667	-0.717904	0.0202886	0.0370883
TP53I13	10.7613	6.75092	-0.672698	4.25486e-10	1.35919e-08
KANK3	1.89069	1.16791	-0.694979	4.53968e-05	0.000192967
ALB	10.3131	3.01822	-1.77271	0.0127132	0.0247494
RHBDL1	2.1339	1.33062	-0.681395	0.000155006	0.000555947
ODF3B	11.8766	6.02167	-0.979883	1.01258e-08	1.67439e-07
JUND	110.208	59.8134	-0.881686	1.11344e-10	4.82363e-09
KRTCAP2	6.99776	4.53195	-0.626761	2.84435e-08	3.85236e-07
NKD2	5.71541	3.42413	-0.739119	7.58321e-05	0.000299961
MT-ND1	3723.49	2156.45	-0.787995	5.14436e-09	9.59825e-08
STAT1	31.2638	52.2215	0.740149	6.97936e-06	3.91005e-05
POU5F1	5.81977	2.35232	-1.30688	8.8089e-06	4.75801e-05
UNC5B-AS1	4.49389	2.10991	-1.09078	0.000853845	0.00242015
CCDC88A	2.18994	3.33236	0.605652	2.57217e-07	2.36984e-06
IGLV3-19	65.2283	144.379	1.14629	0.0016743	0.00431187
OMD	3.87061	6.03287	0.640284	0.0156487	0.0296697
SNHG25	2.47098	1.20455	-1.03659	2.46146e-06	1.61084e-05
CAPN15	8.47394	5.43111	-0.641787	3.89306e-07	3.357e-06
APOE	163.226	101.268	-0.688686	0.00110013	0.00300706
TLR8	0.718346	1.77083	1.30168	2.04837e-05	9.75597e-05
EDN2	2.01177	1.2307	-0.708984	0.00861737	0.0176563
IL7R	6.94109	10.6752	0.621033	0.00126213	0.00337975
C12orf57	37.2675	23.8792	-0.642166	7.86654e-09	1.3539e-07
HLA-DPB2	0.915538	1.59792	0.803504	0.00426211	0.00963646
MIR194-2HG	1.72576	0.801005	-1.10735	1.56014e-05	7.7608e-05
CROCC	4.03426	2.42329	-0.735336	6.25332e-10	1.80192e-08
IL2RA	2.5576	4.84652	0.922159	6.14942e-05	0.000249888
ARHGAP42	2.13523	3.20984	0.588111	2.33574e-06	1.54859e-05
TTK	1.02611	1.81014	0.818925	2.36261e-05	0.000109919
SEMA5A	2.45173	4.07881	0.734347	4.14069e-05	0.000178284
CKB	29.29	18.1252	-0.692409	0.000121352	0.000449912
ANKRD18EP	0.970424	1.60523	0.726092	7.90218e-08	8.76865e-07
LARGE2	3.46665	2.10758	-0.717957	0.000382748	0.00120984
ZBTB38	5.46257	8.30702	0.604752	2.81512e-09	5.87645e-08
MFAP3	2.53578	4.70429	0.891547	7.32009e-10	2.03515e-08
ARHGAP27P1-BPTFP1-KPNA2P3	3.10789	1.97171	-0.656488	0.000104909	0.000396858
CYP7B1	1.73043	3.06127	0.822999	9.72604e-06	5.1804e-05
UCA1	9.36171	22.6805	1.27661	0.0012779	0.00341908
SMC2	2.52033	4.2775	0.763157	7.28875e-16	2.58955e-12
PRIM1	1.79837	2.78812	0.632599	2.46598e-08	3.43176e-07
RAMP1	41.7173	24.7957	-0.750559	8.89286e-08	9.61493e-07
USP34	2.84069	4.81158	0.76027	1.09449e-09	2.74707e-08
IGHV3-73	10.6051	18.4868	0.801737	0.00205482	0.00514247
ATP11C	2.43551	3.81751	0.64841	3.16199e-10	1.07814e-08
C9orf16	43.1675	27.9694	-0.626094	4.50092e-06	2.67559e-05
LIF-AS2	1.53026	0.981549	-0.640646	0.000217699	0.000742488
IGHV3-74	19.8575	57.1284	1.52452	0.000853845	0.00242015
RHPN1	7.776	5.13151	-0.599644	4.2765e-06	2.56874e-05
CHCHD2P2	2.40735	1.38097	-0.801762	0.000146375	0.00052784
CD2AP-DT	3.47612	2.194	-0.663913	3.38737e-05	0.000150194
MBTPS2	2.17485	3.41689	0.651764	4.60347e-14	2.07978e-11
YWHAZP4	1.18048	2.15208	0.866352	1.61835e-10	6.49928e-09
C4BPB	5.57865	2.99605	-0.896853	0.00292548	0.00696936
MT-TT	2.13685	1.01977	-1.06725	0.00107423	0.00294773
IGHV3-30	34.6567	97.0546	1.48566	0.000694769	0.00202321
SNORC	1.3049	0.606864	-1.10449	0.00720232	0.0151194
LRFN4	9.24775	5.80049	-0.672929	4.47074e-05	0.000190741
COL11A2	1.42438	0.251283	-2.50295	0.000634236	0.00187675
IGKV1-39	1.36617	2.70889	0.987568	0.0118571	0.023327
SELENOM	23.0165	14.1645	-0.70039	3.2788e-08	4.32952e-07
GCH1	5.63557	9.36342	0.732474	0.000142234	0.000515694
TENM3	1.90613	2.98044	0.644883	0.000159498	0.000569475
MMP11	135.758	78.7094	-0.78643	0.00861737	0.0176563
CDCA5	3.29654	4.97547	0.593883	0.00532085	0.0116693
NCAPD3	2.15958	3.35141	0.634013	8.95531e-10	2.38997e-08
PRR11	1.87422	3.01496	0.685846	1.0817e-07	1.129e-06
ARL13B	2.31797	3.49651	0.593053	2.78704e-08	3.7869e-07
TLR1	1.80039	2.96985	0.722078	1.0734e-05	5.62489e-05
ZNF467	3.41062	2.15045	-0.665392	1.69082e-05	8.31284e-05
ZNF219	5.18342	3.08112	-0.75045	2.90281e-08	3.9106e-07
CLDN23	13.5703	8.00194	-0.762027	0.00163406	0.00422373
ONECUT3	4.10378	1.63984	-1.3234	0.000760611	0.00218682
F2R	24.9095	40.6109	0.705172	6.33723e-05	0.000256449
ADAMDEC1	1.80379	4.56185	1.33859	0.006683	0.0141869
LRRC58	4.73547	7.40217	0.644442	3.2577e-15	4.36233e-12
CYCSP34	2.12609	1.3734	-0.630447	0.000233458	0.000787112
TMEM74B	1.91956	1.06099	-0.855362	5.44957e-05	0.000225284
JSRP1	2.53424	1.489	-0.767212	0.0179228	0.0332928
PLPPR4	0.86007	1.45062	0.754145	0.00177891	0.00454244
INSC	1.42383	0.775397	-0.876765	0.00105942	0.00291593
LINC00543	1.58107	1.01018	-0.646279	0.000295417	0.000962656
TST	47.6388	29.3356	-0.699485	2.54886e-06	1.65604e-05
MRPL41	31.9423	17.8596	-0.83877	2.12081e-09	4.70672e-08
KBTBD12	1.21911	0.799026	-0.60951	0.0249153	0.0441737
SCIMP	1.37709	2.23664	0.699704	0.00568188	0.012318
TCEA1P2	1.2468	2.07315	0.733598	1.38484e-08	2.12599e-07
LINC01089	2.48151	1.47615	-0.749377	1.08853e-06	8.05255e-06
SPOCD1	1.38389	0.888955	-0.638544	0.016271	0.0306749
SCX	3.6119	1.75236	-1.04346	3.97769e-09	7.76509e-08
IGLV2-18	4.86657	15.2139	1.64441	0.023783	0.042429
DPM3	38.8643	24.2628	-0.679702	1.68939e-07	1.6631e-06
LINC02604	2.66291	1.70291	-0.645002	3.60333e-06	2.22243e-05
RPLP2	422.949	274.548	-0.623427	7.59637e-08	8.48887e-07
CCDC130	9.85175	6.15129	-0.679491	1.03767e-10	4.57371e-09
PHLDA2	54.898	26.5751	-1.04668	2.17768e-06	1.45293e-05
BIK	25.2596	14.7283	-0.778242	0.000994641	0.00275986
DUOX1	2.16711	1.39276	-0.637828	0.00543882	0.0118827
IZUMO4	1.21059	0.700238	-0.789796	6.74614e-08	7.66056e-07
RGS11	1.65261	1.06923	-0.628176	0.000842989	0.00239206
PSORS1C3	5.66262	2.40948	-1.23275	0.00182241	0.00463574
RABAC1	60.8933	39.9455	-0.608251	3.34761e-09	6.73248e-08
LINC00685	1.69999	0.899613	-0.918146	8.8089e-06	4.75801e-05
HIPK2	4.13676	6.53512	0.659713	3.08541e-05	0.000138504
FGFR4	13.0916	8.35734	-0.647523	9.89397e-05	0.000377895
ZNF524	16.9086	10.8841	-0.635536	9.43228e-08	1.00946e-06
ZBTB33	4.52073	7.0062	0.632076	1.28673e-13	3.97003e-11
IGHV1-18	54.3965	128.105	1.23574	0.000994641	0.00275986
MAMDC4	2.38601	1.41707	-0.751691	2.01602e-05	9.63454e-05
DOCK11	3.04784	4.61672	0.599082	0.00016179	0.000576031
IGKV5-2	1.89155	3.45524	0.869216	0.000597966	0.00178318
IGHV3-49	19.3149	31.1189	0.688081	0.000800824	0.00228628
SFMBT2	1.10115	1.67388	0.604178	0.000403974	0.00126743
LOX	11.3558	17.0841	0.589232	0.00852771	0.0175066
IGKV1D-39	0.969019	1.88605	0.960769	0.00534746	0.0117257
DCBLD2	7.9939	14.3258	0.841645	0.000275756	0.000906998
IGLV3-1	37.6865	61.6769	0.710681	0.00813445	0.0168084
LRP11	12.6967	19.1911	0.595985	2.58077e-09	5.50535e-08
LINC00342	19.9424	10.9004	-0.871463	1.63734e-05	8.08131e-05
C1orf159	2.1976	1.46449	-0.585536	7.09696e-06	3.95665e-05
MIR210	2.24663	0.773485	-1.53832	4.76043e-06	2.81005e-05
ASMTL-AS1	3.36701	1.99052	-0.758323	9.42033e-07	7.10598e-06
FCGR2A	8.21619	13.3604	0.701424	0.000176204	0.000620367
GRP	6.93827	4.32805	-0.68086	0.0253781	0.0448997
TMIGD3	1.90763	2.88663	0.597604	0.00276026	0.00663323
MTLN	7.97822	4.67578	-0.77086	6.39586e-10	1.83049e-08
LINC01094	0.953625	1.44774	0.602312	0.00654093	0.0139204
CDHR5	14.5259	7.63552	-0.927825	0.000367518	0.00116606
PIDD1	3.25462	2.04165	-0.672752	1.10302e-07	1.14747e-06
MSLN	155.848	77.7711	-1.00283	0.00110013	0.00300706
SPINK1	594.283	300.152	-0.985457	0.00587055	0.0126706
IGLV5-45	7.57014	23.2163	1.61675	0.00228543	0.00564217
P2RY10	1.0799	1.86332	0.786973	0.000240056	0.000805922
NUS1P1	0.863869	1.4487	0.745878	3.39015e-11	1.96728e-09
GLI4	5.0107	3.17257	-0.65936	9.76768e-07	7.34608e-06
D2HGDH	6.99183	4.20896	-0.732207	4.95952e-07	4.10857e-06
IGKV3OR2-268	0.962581	17.6976	4.2005	0.000206861	0.000712051
NCAPG	1.47411	2.57348	0.803875	5.05122e-05	0.000210954
FPR3	7.04365	12.0206	0.77111	0.000811182	0.00231218
ZNHIT2	9.20591	5.81845	-0.661927	1.01273e-06	7.57604e-06
MIR4768	3.50692	1.4846	-1.24013	0.000249809	0.000834457
MIR200CHG	11.9671	6.88798	-0.796922	0.000493761	0.00150363
EVA1B	16.2597	9.01339	-0.851163	3.23527e-10	1.09136e-08
ITPR2	2.69106	5.05877	0.910611	3.66578e-06	2.25545e-05
LIME1	1.58357	1.00394	-0.657505	8.38192e-06	4.56245e-05
RNU6-776P	2.27687	0.517741	-2.13675	0.0208249	0.0379514
SPIRE2	4.3374	2.65847	-0.706235	0.00543882	0.0118827
SLITRK6	0.923741	1.83075	0.986873	0.00205495	0.00514247
KIF12	22.0894	11.9774	-0.883041	2.21767e-05	0.000104172
HLA-DQA1	17.7669	31.9789	0.84793	0.00121589	0.00326978
MIR3189	3.47614	1.37629	-1.3367	0.0144478	0.0276857
P2RY13	1.26553	2.0966	0.728314	0.0132315	0.0256126
DPYD	5.47374	9.19577	0.748443	2.16768e-09	4.77721e-08
IRF7	18.8981	9.65361	-0.969102	5.31346e-08	6.39536e-07
FAM193B	8.73011	5.44197	-0.681871	8.71978e-08	9.4764e-07
MT-CO3	8431.99	5432.58	-0.634237	1.50257e-06	1.06784e-05
BBX	5.08327	7.70976	0.600928	3.15368e-11	1.86421e-09
PGAP3	22.2367	12.6136	-0.81796	0.000741247	0.00213838
GNG2	3.28884	5.18874	0.657809	0.000642573	0.00189786
SAMSN1	3.42917	5.32293	0.634361	0.000189129	0.000658724
MAP2	1.50915	2.73443	0.857506	0.00431016	0.00973112
GPX2	244.992	154.739	-0.662899	0.0167519	0.0314083
SLC38A3	2.39704	1.42836	-0.746894	0.0270567	0.0473792
MMRN1	2.34132	4.81897	1.0414	0.0016743	0.00431187
ZNF358	29.3234	16.9649	-0.789502	8.84312e-12	6.90527e-10
IGHV3-21	26.4784	51.1069	0.948702	0.000213167	0.000730183
ATP5F1D	30.8589	17.7688	-0.796342	6.78374e-09	1.2002e-07
EVI2B	8.88257	14.0526	0.661788	0.000713025	0.00206733
SNORD14A	6.98032	4.06014	-0.781764	6.63758e-06	3.74516e-05
ZBED6	1.15578	2.32677	1.00946	2.31922e-08	3.27434e-07
IGHV3-7	2.83074	5.09442	0.84774	0.0180871	0.033555
CERS6	4.95832	8.18799	0.723657	6.50197e-09	1.15845e-07
BDP1	2.29077	3.45722	0.593777	1.32843e-08	2.05939e-07
TRUB1	4.0896	6.30508	0.624555	3.26394e-13	7.37302e-11
MUC1	214.828	138.295	-0.635435	0.00103305	0.00285579
MIR126	1.23029	0.667977	-0.881127	0.00173542	0.00444997
IGKJ5	4.02586	6.76462	0.748713	0.0146572	0.0279954
MT-RNR1	1083.24	700.136	-0.62964	1.10916e-05	5.80026e-05
PTX3	3.59534	7.33264	1.02821	0.0131002	0.0254168
CYP2C9	3.67375	1.18978	-1.62656	1.73183e-06	1.20239e-05
IGHV4-31	16.426	27.3798	0.737124	0.00110013	0.00300706
REV3L	1.7122	2.65679	0.633833	1.09114e-05	5.71312e-05
PIK3CA	2.81977	4.34834	0.624887	1.01355e-10	4.53055e-09
MTDH	17.9802	27.6988	0.623415	3.08993e-12	3.20391e-10
IGKV1D-13	3.52729	8.44587	1.25969	0.0271745	0.047579
IGHG3	90.7868	149.938	0.723809	0.0233529	0.0417606
MARCHF1	1.10333	1.78813	0.696581	0.000109607	0.000411431
F2RL2	5.60983	8.96642	0.676575	0.00783996	0.0162716
FER1L4	6.29797	3.68384	-0.773678	0.00751508	0.0156874
RBL1	1.19383	1.97748	0.728059	1.44783e-11	1.02894e-09
NDUFS7	5.80462	3.6908	-0.65327	1.04024e-07	1.08933e-06
IGKV4-1	111.198	257.776	1.21299	0.000146377	0.00052784
XRN1	3.12173	4.90251	0.651173	2.86396e-12	3.1232e-10
TMEM92-AS1	1.6319	1.00961	-0.692761	3.44035e-05	0.000151904
REEP6	10.1844	6.53916	-0.639186	0.000334155	0.00107477
HOGA1	1.15394	0.710367	-0.699927	0.0202886	0.0370883
SLC16A1	8.10373	12.5103	0.626458	7.4612e-06	4.11978e-05
LEFTY1	17.2642	7.07045	-1.28791	0.0069013	0.014577
IGHV3-64	2.88811	11.4967	1.99302	0.00371263	0.00855304
DPP7	50.3738	32.62	-0.626918	3.71103e-10	1.21934e-08
ZNF367	1.17843	1.79639	0.608232	2.88166e-07	2.60751e-06
EGFL7	14.8992	9.79436	-0.60521	8.79506e-05	0.000340758
MUC16	1.62699	2.81222	0.789499	0.0224988	0.0404161
RPS28P7	349.441	208.424	-0.745525	0.00481807	0.0107021
RNU2-27P	1.44972	2.19998	0.601721	7.58321e-05	0.000299961
KIF2C	3.35104	5.12216	0.612143	0.0146099	0.0279094
UCN	1.40429	0.836829	-0.746834	2.63923e-06	1.70599e-05
GNG4	1.69535	3.50967	1.04976	0.00476495	0.0106027
TNNC2	4.36294	2.32347	-0.90902	0.0120906	0.0236978
LIMS2	4.5918	2.66861	-0.782969	5.96688e-05	0.000243252
SLC26A9	11.0861	6.47471	-0.775861	0.000586295	0.00175044
FERMT3	22.7826	13.8405	-0.719038	0.000279588	0.000917453
SLPI	387.013	255.028	-0.601725	0.00124654	0.00334225
FCGR3A	20.0233	37.1188	0.890467	0.000811182	0.00231218
TMEM38B	1.64753	2.55968	0.635654	3.4841e-08	4.54839e-07
AMDHD2	4.03192	2.66944	-0.59493	3.34589e-08	4.40891e-07
NR2F6	24.6848	15.403	-0.680412	1.65718e-07	1.63776e-06
ITGB1	79.6195	125.057	0.651394	1.68939e-07	1.6631e-06
FAM83B	1.90832	2.93632	0.621706	0.000130457	0.000478066
LRRK2	0.905118	1.42825	0.658075	0.0042146	0.00954263
TM4SF18	1.76944	2.7916	0.657801	0.0036805	0.00848058
RDX	7.55749	12.5684	0.733818	3.47903e-07	3.05411e-06
DSEL	0.928335	1.4335	0.626826	0.00870787	0.0178186
RNF169	1.53829	2.5519	0.730244	2.14022e-11	1.3743e-09
PSAT1	4.77013	7.37988	0.629568	0.0022872	0.00564217
FGF2	1.7629	2.93468	0.735252	0.00153734	0.0040081
SCT	5.15883	2.47006	-1.0625	6.53047e-05	0.00026309
FLRT3	2.87918	4.57996	0.669678	0.00050705	0.0015378
TRIM7	1.88142	0.967466	-0.959536	0.00210461	0.00525529
CXCL11	2.07918	5.65571	1.4437	0.00751508	0.0156874
SNORD17	0.807118	3.64128	2.17359	0.00328325	0.0076729
ITGAV	26.4003	40.1133	0.603528	1.76275e-06	1.21851e-05
MIR4740	1.76183	0.923308	-0.932191	8.48138e-06	4.6146e-05
IGHV4-59	36.5075	60.746	0.734597	0.000651011	0.00191652
IGHV4-34	23.8558	45.9289	0.945062	0.0018895	0.00478906
ACCS	3.33921	2.15047	-0.634853	9.43228e-08	1.00946e-06
PJA2	18.7993	29.3738	0.643853	9.44442e-11	4.32869e-09
MIR23A	2.13677	1.24946	-0.774121	0.00242573	0.00594263
ORM1	6.18512	0.411147	-3.91108	0.00380526	0.00874233
IGLV1-44	47.4455	80.9673	0.771069	0.00332116	0.00774856
AURKA	3.55201	5.8794	0.727033	0.000713025	0.00206733
RAB4B	4.91919	3.00424	-0.71142	3.21301e-08	4.27388e-07
SERPINE1	101.249	159.207	0.652994	0.0023698	0.00581758
SLC11A1	4.71873	2.97936	-0.663393	0.0231368	0.0414209
GCHFR	4.30544	2.61786	-0.71777	7.43594e-07	5.81723e-06
LTK	1.8136	0.753827	-1.26655	0.00180054	0.00458841
EIF4EBP3	7.5559	4.80288	-0.653703	2.50479e-06	1.63328e-05
RHOV	13.9526	8.34995	-0.740691	0.0042146	0.00954263
ARSJ	1.57637	2.68518	0.768413	3.7938e-06	2.32292e-05
MST1P2	1.94731	0.940593	-1.04984	1.56408e-07	1.5567e-06
NPAT	2.26944	3.51257	0.630188	1.77613e-10	7.02126e-09
CITED4	26.0394	15.4924	-0.749139	7.69689e-05	0.000303604
TTYH1	1.4423	0.554757	-1.37845	0.00626493	0.0134029
FAM174C	17.7019	11.1423	-0.667858	2.73085e-08	3.72656e-07
MMEL1	1.52982	0.97279	-0.653157	0.000770504	0.00221068
NETO2	0.858741	1.55193	0.853767	0.000357681	0.00113857
SVEP1	2.63478	4.42599	0.748316	0.000367518	0.00116606
LCAT	3.63559	2.26044	-0.685587	6.6137e-08	7.52368e-07
TOX	2.19081	3.42132	0.643086	0.00110013	0.00300706
TRIM15	8.92488	5.83135	-0.614003	0.00215536	0.00536297
EHF	15.3292	24.8039	0.694287	9.60769e-05	0.000368072
IHH	9.6207	5.45122	-0.819563	0.0123363	0.0241234
TIAM1	1.57334	2.57292	0.70957	0.000140204	0.000509502
MT-CYB	4278.75	2659.49	-0.686041	1.42004e-07	1.44401e-06
ATRX	3.28482	5.18381	0.658198	4.06546e-10	1.3086e-08
MT-TC	8.73276	5.09425	-0.777567	0.000189122	0.000658724
AZGP1	31.0904	19.4518	-0.67657	0.0042146	0.00954263
C3AR1	7.77539	13.036	0.745513	0.00130998	0.00349017
GINS1	1.4427	2.18687	0.600096	0.000100401	0.000382437
ASPHD1	12.6291	8.18517	-0.625666	0.00040945	0.00128143
PRR7	2.46027	1.41799	-0.79497	1.61121e-05	7.97411e-05
SNX10	4.92668	7.59375	0.624195	0.00161428	0.00417515
PTPRC	6.4757	12.391	0.936186	0.000101883	0.000387033
MAML2	4.76274	7.45899	0.647188	2.81512e-09	5.87645e-08
PEX11G	3.35207	2.20442	-0.60465	8.05952e-08	8.91197e-07
SNHG9	7.2113	4.35851	-0.726426	5.61055e-06	3.23194e-05
CCDC124	33.7746	22.2775	-0.600348	1.22223e-08	1.92065e-07
DAZAP2P1	1.06198	1.61561	0.605317	0.00226025	0.00559206
SULT1C2	11.1879	3.7514	-1.57644	0.000240056	0.000805922
IGFALS	3.63219	1.0497	-1.79086	0.00118594	0.0032008
THBS1	73.0338	109.628	0.585982	0.0124608	0.0243255
MRPL55	17.8209	11.2845	-0.65923	1.14805e-08	1.83369e-07
PPP1R12C	12.1743	8.07366	-0.592547	4.09442e-08	5.17944e-07
EGFR	6.13829	9.57296	0.641129	5.33877e-10	1.61955e-08
RNPEPL1	21.373	14.1293	-0.597094	1.85965e-09	4.22343e-08
IGHV1OR15-9	1.0775	2.13757	0.988282	0.0011295	0.00307339
NBN	6.64963	10.3236	0.634606	7.54323e-13	1.28948e-10
CDC40	2.45436	3.71428	0.597736	3.13734e-09	6.3806e-08
AKR7L	1.80206	0.881207	-1.0321	6.10346e-06	3.48258e-05
EXD3	2.81174	1.59347	-0.819293	1.60118e-08	2.4113e-07
IGLV1-51	61.7129	141.256	1.19467	0.0158023	0.0299205
DUOXA2	33.1789	16.8931	-0.973833	0.0105965	0.0211528
ANKS3	3.15793	2.10033	-0.58836	4.87622e-10	1.51558e-08
GBP5	1.25723	3.63291	1.53088	9.32925e-05	0.000358272
VSIG2	77.8672	43.1158	-0.852801	0.000520671	0.00157308
ROR1	1.643	2.54257	0.629959	0.000181271	0.00063573
AMN	8.83459	3.6049	-1.2932	1.47605e-07	1.48308e-06
NBEA	1.09198	1.90304	0.80136	0.000426296	0.0013266
OXER1	1.42536	0.867655	-0.716134	6.91108e-07	5.48464e-06
RAD21	22.9543	35.4999	0.629049	1.33974e-15	3.38954e-12
SLC7A2	4.93213	8.38766	0.766057	0.00335945	0.00782634
ITPR1	2.02659	3.0791	0.603455	0.000352855	0.00112547
SERPINA3	2.24414	1.19013	-0.915042	0.0139057	0.0267579
SLCO2B1	6.80023	10.8261	0.670856	0.000694769	0.00202321
DOCK2	2.14147	3.21466	0.586067	0.00153734	0.0040081
GNRH1	1.33311	0.760926	-0.808971	1.03119e-06	7.69591e-06
KIAA1586	1.35095	2.03865	0.593642	5.00423e-08	6.08688e-07
TNFRSF4	2.99883	1.76644	-0.763552	2.72267e-07	2.48498e-06
ATP13A3	7.83407	12.6275	0.688731	3.82367e-11	2.13081e-09
AKR7A3	20.0812	11.4379	-0.812027	0.00107283	0.00294453
SLC9A3R1-AS1	2.9863	1.7647	-0.758937	4.13513e-05	0.000178284
ALDH3A1	5.46942	3.32291	-0.71894	0.009862	0.0198938
MTCO3P12	57.8062	6.70264	-3.10842	0.00767598	0.0159653
RAB30	0.944675	1.41893	0.586917	6.31201e-06	3.5838e-05
ATP10D	2.99351	4.49434	0.586273	5.34087e-07	4.38714e-06
DLGAP5	2.41051	3.9257	0.70361	0.000474436	0.00145423
KIF20B	1.22609	2.28204	0.89626	1.90652e-12	2.2969e-10
GSDMB	12.1995	7.38408	-0.724336	0.00110013	0.00300706
MPEG1	7.03279	11.4868	0.70781	0.000887198	0.00250459
HAGHL	2.30324	1.32578	-0.796822	7.21644e-06	4.00913e-05
PFN2	13.5209	20.6202	0.608861	0.000500365	0.00152154
ADRA2C	3.356	1.92542	-0.801568	0.000240056	0.000805922
DOCK4	1.27454	1.93736	0.604115	0.000864831	0.00244636
EMP1	31.3283	51.8814	0.727754	2.85349e-05	0.000129425
PDLIM7	42.4336	27.8099	-0.609609	4.90023e-06	2.8778e-05
PRRX2	8.22884	5.25504	-0.646988	0.0072794	0.0152483
PERM1	1.61915	0.927321	-0.804099	1.89142e-05	9.11484e-05
BOD1L1	2.99163	4.62091	0.627247	6.40141e-12	5.22438e-10
NPM1P27	1.7753	2.69162	0.600416	1.53416e-07	1.53176e-06
TASL	1.4066	2.15926	0.618325	0.00514822	0.0113478
PPP1R14A	9.15215	5.49796	-0.735215	1.86144e-05	8.99777e-05
IGHV3-15	46.4102	83.6796	0.850434	0.00110013	0.00300706
CXCR6	1.23956	1.92763	0.637003	0.00220724	0.00547804
SLC9A3R2	34.2226	22.6635	-0.594575	8.71978e-08	9.4764e-07
ITPKA	5.83696	2.88871	-1.01479	0.000200106	0.000691434
VPS13B	2.05891	3.26842	0.666712	9.22446e-11	4.24325e-09
CCDC107	6.99053	3.53456	-0.983871	2.75466e-09	5.79808e-08
ABHD11-AS1	14.6641	9.3465	-0.649787	0.0283136	0.049192
TTLL3	2.51697	1.64998	-0.609242	4.20479e-05	0.000180859
KLF2	42.4457	19.5101	-1.1214	2.62142e-07	2.40645e-06
IGHV3-19	0.889158	1.42058	0.67597	0.00697757	0.0147037
IGHV1-3	2.14436	4.75489	1.14887	0.016194	0.030557
CDC42EP5	42.0479	26.6541	-0.657677	0.000217699	0.000742488
TRADD	17.8065	11.3519	-0.649467	2.62175e-08	3.6049e-07
RASAL1	6.62631	4.13581	-0.680035	0.000994641	0.00275986
RPS3AP5	1.72143	2.59077	0.589775	0.00445718	0.0100166
TMEM121	1.37564	0.726538	-0.920998	8.2199e-08	9.03403e-07
ZNF205	8.09394	5.34732	-0.598026	9.70973e-09	1.61616e-07
CAV1	25.3512	40.7427	0.684486	4.33583e-05	0.000185926
LSM7	27.2405	17.0922	-0.672416	5.98842e-08	6.96905e-07
PODNL1	4.11011	2.4393	-0.752707	0.000474436	0.00145423
FAM3D	40.5751	20.3787	-0.993531	0.0150474	0.0286499
SPPL2B	10.6906	6.21628	-0.782217	7.86654e-09	1.3539e-07
SOX18	5.66204	3.18317	-0.83086	3.2788e-08	4.32952e-07
DSG2	33.145	50.4206	0.605224	2.8985e-05	0.000131184
RORA	1.29315	2.08581	0.689716	1.47605e-07	1.48308e-06
ZNF579	5.66084	3.63484	-0.639123	3.61207e-07	3.15122e-06
PHF6	2.67442	4.13447	0.628475	8.04993e-15	7.69353e-12
RTN4R	2.47622	1.45572	-0.766403	3.7938e-06	2.32292e-05
PRDM16-DT	1.48358	0.66388	-1.16009	1.8918e-06	1.29288e-05
PP7080	8.65987	5.0684	-0.772815	0.0180958	0.033555
SERPINB5	14.6023	23.7303	0.700536	0.0280583	0.0488423
SLAMF7	2.84704	5.0916	0.838657	0.00142823	0.00375929
IGHV2-5	6.27167	11.3014	0.849582	0.00126195	0.00337975
SNORD104	19.5267	10.4616	-0.900347	2.37695e-06	1.5677e-05
TESC	71.8358	39.1439	-0.875915	5.05122e-05	0.000210954
FGL2	7.18843	13.326	0.890493	0.00017127	0.000605693
NPC1L1	8.59961	4.83641	-0.830335	0.000260917	0.000865392
F13A1	12.8501	25.053	0.963204	0.000432054	0.00134221
PSORS1C1	1.4878	0.873343	-0.768563	0.00121589	0.00326978
IER2	46.6345	29.8445	-0.643932	7.9991e-07	6.14754e-06
ERBB2	33.959	20.9422	-0.697381	0.012841	0.0249791
ITGBL1	6.81531	10.5715	0.633331	0.0036805	0.00848058
JUNB	200.058	122.149	-0.711779	2.06592e-06	1.39158e-05
ZNF185	8.48506	14.7991	0.802508	0.00555915	0.0121038
FRMD6	5.69878	9.35995	0.715846	1.19097e-06	8.72364e-06
SLC14A1	1.5424	2.84108	0.881257	0.0188025	0.0346875
ACY1	2.10275	1.36364	-0.624813	9.89397e-05	0.000377895
TM4SF5	24.7583	11.8978	-1.05722	0.00299405	0.00710463
TFAP2C	1.06015	2.04503	0.947846	0.00852771	0.0175066
CRACR2B	16.3459	8.21753	-0.99215	4.11752e-07	3.52175e-06
TGFB1I1	11.5833	7.61579	-0.604977	8.38192e-06	4.56245e-05
MRTFB	2.55773	3.8423	0.587105	2.37695e-06	1.5677e-05
SELENOO	12.2197	7.90718	-0.627971	6.78374e-09	1.2002e-07
C4orf48	15.0725	6.82758	-1.14248	4.4363e-07	3.76386e-06
IER5L	11.0679	7.0838	-0.643788	1.41601e-05	7.1507e-05
PNMA8A	3.19139	5.2087	0.706738	0.00898448	0.0183165
LHB	1.54714	0.95505	-0.695956	0.00292546	0.00696936
MED13	5.08786	7.71194	0.600036	1.47438e-10	6.07521e-09
NDUFA11	9.88027	5.86067	-0.753484	3.38683e-10	1.12155e-08
C11orf96	30.9989	20.396	-0.603928	0.00697547	0.0147017
IGHJ1	2.01415	3.72754	0.88805	0.00996455	0.0200591
PITX1	10.5437	6.16712	-0.773714	0.00148186	0.00388106
PDZD3	2.68505	1.5246	-0.816514	0.00328327	0.0076729
MST1L	1.46723	0.725579	-1.01589	6.86364e-06	3.85033e-05
LINC02298	2.19286	1.38443	-0.66352	7.69689e-05	0.000303604
AJM1	1.81321	1.15348	-0.652547	1.21254e-06	8.85601e-06
TNC	13.3961	23.4652	0.808708	0.0224988	0.0404161
ASH1L	5.26949	7.913	0.586561	1.42793e-09	3.42108e-08
NOXA1	17.0203	7.0575	-1.27003	2.52522e-09	5.40507e-08
TPM2	96.4785	53.0525	-0.862787	0.000233458	0.000787112
MYL5	2.59659	1.57461	-0.72162	1.10302e-07	1.14747e-06
IGHV3-11	26.6186	49.8666	0.905641	0.000211677	0.000725282
ZNF593	2.34021	1.4755	-0.665433	9.61903e-08	1.02511e-06
YPEL3	20.3131	13.4421	-0.595648	3.85429e-08	4.9449e-07
SESN3	4.89309	7.36001	0.588962	0.000403974	0.00126743
CYP1B1	11.0654	18.0088	0.702647	0.0022872	0.00564217
KCTD12	18.5611	28.2921	0.608118	0.00024683	0.000824721
DEFB1	136.689	64.7088	-1.07886	0.00193548	0.00488212
ZNF106	4.36878	6.58286	0.591486	2.51688e-08	3.4949e-07
VPS9D1	9.48179	6.29345	-0.591308	8.76098e-07	6.66024e-06
PCDH17	2.11904	3.29459	0.636692	0.0224988	0.0404161
HP	4.35454	1.26598	-1.78227	0.00981127	0.0198136
DEGS2	5.36512	3.1099	-0.786741	0.000694769	0.00202321
IGKV2D-24	0.848262	2.19444	1.37127	0.00202782	0.00509067
NRCAM	1.8152	3.73035	1.03918	0.00380792	0.00874233
ID1	89.3447	57.0634	-0.646816	4.01526e-05	0.00017383
UTRN	5.46236	8.42551	0.62524	5.15587e-06	3.00838e-05
DMPK	8.13796	4.77381	-0.769527	5.75469e-08	6.75922e-07
GAMT	11.9442	7.54295	-0.663104	0.021672	0.0391588
CAMSAP3	8.40979	5.522	-0.606878	7.81218e-05	0.00030748
UHRF1BP1L	2.20011	3.45759	0.652193	5.75469e-08	6.75922e-07
EPS8L1	27.9769	16.1862	-0.78947	3.13389e-05	0.000140431
TGM2	79.752	119.807	0.587114	0.000223878	0.000759063
NAMPTP1	1.7115	2.6364	0.623306	3.71727e-05	0.000162374
ANOS1	1.43249	2.23342	0.640735	0.00231443	0.00570158
EVI2A	4.78235	7.49001	0.647248	0.00083226	0.00236533
RNF207	3.68379	2.39794	-0.619394	1.51061e-05	7.54707e-05
CD84	1.73714	3.1966	0.879826	0.00056361	0.00168909
NFATC3	1.72868	2.6944	0.640297	2.39964e-10	8.55084e-09
CIP2A	1.19303	1.96363	0.718898	2.31443e-09	5.06531e-08
IL6	2.43499	3.78775	0.637426	0.0270567	0.0473792
NUDT8	6.48148	3.52585	-0.878352	1.08853e-06	8.05255e-06
FBXL15	7.54089	4.02567	-0.905507	1.8502e-08	2.70266e-07
BMPR2	9.55138	14.3812	0.590405	1.77545e-08	2.61765e-07
TDO2	0.899964	1.40897	0.646706	0.0109259	0.0217247
MRPS24	3.168	1.78914	-0.824303	1.52955e-06	1.08275e-05
STAG1	2.8103	4.51057	0.682583	1.17108e-12	1.68342e-10
IGLV1-36	6.95011	24.2541	1.80312	0.000739984	0.00213838
SNORD99	7.39509	4.09718	-0.851936	9.10502e-06	4.89496e-05
MXD3	1.85929	1.21742	-0.610918	2.32555e-05	0.000108594
ATP6V1FNB	2.23485	1.32337	-0.755959	0.000994641	0.00275986
LINC01770	3.45883	1.65813	-1.06072	2.87687e-09	5.9856e-08
P2RX7	1.02337	1.57323	0.620405	0.000594043	0.00177232
APOA2	2.98903	0.194317	-3.9432	0.0163046	0.0307336
IGHV3-52	0.712906	1.88844	1.40541	0.00500066	0.0110591
BMP5	0.769747	2.07969	1.43391	0.00593468	0.0127938
HMGA1P4	1.43075	0.817286	-0.807858	1.10916e-05	5.80026e-05
HSF4	4.22578	2.32913	-0.859424	3.19388e-06	2.00211e-05
EDAR	1.71504	3.02011	0.816358	0.0172453	0.0322044
MT-ND4	6953.38	4512.05	-0.623932	4.69088e-07	3.93238e-06
ZNF770	2.97325	5.54109	0.898129	2.52283e-12	2.84945e-10
FOLR2	10.2878	16.6458	0.694222	0.00266527	0.00645276
CD109	3.79161	8.24544	1.12079	3.19388e-06	2.00211e-05
GOLGA8B	3.02878	1.94456	-0.639295	1.39326e-05	7.04143e-05
CYP2W1	2.39529	1.53277	-0.644056	0.00104616	0.00288698
FBN1	18.2358	28.176	0.627689	0.00155625	0.0040474
ASAP1	5.869	9.15884	0.64205	1.09449e-09	2.74707e-08
CRIP1	4.30539	2.22405	-0.952952	3.54495e-07	3.09907e-06
PRSS22	27.1919	17.6057	-0.627136	0.000223878	0.000759063
MME	1.35248	2.43418	0.847825	0.0036805	0.00848058
NT5E	11.2448	21.376	0.926742	2.11455e-05	0.000100072
ZFPM1	3.8532	2.01263	-0.93697	1.12844e-06	8.32349e-06
PALM3	7.31317	4.40248	-0.732183	0.00141076	0.00371793
DMXL1	2.13401	3.29265	0.625681	2.73085e-08	3.72656e-07
MZF1	3.93535	2.50056	-0.65424	1.12844e-06	8.32349e-06
ITGA2	16.3124	26.2768	0.687814	3.23304e-05	0.000144058
FAT4	0.868721	1.45148	0.740559	0.000520671	0.00157308
MTRNR2L1	18.4459	9.34177	-0.981531	0.0117301	0.0231095
TRPS1	1.59138	2.71551	0.770942	5.75469e-08	6.75922e-07
LINC01978	1.42667	0.658747	-1.11485	0.000609827	0.001813
ANLN	4.0759	7.63318	0.905165	9.41064e-06	5.03573e-05
GPR183	10.268	15.5142	0.595432	0.00372254	0.00856652
SMC1A	6.81579	10.9961	0.690043	3.26394e-13	7.37302e-11
LDHD	5.31949	3.04488	-0.804904	9.59249e-07	7.22292e-06
PTPN13	2.57953	4.64155	0.847501	2.36717e-08	3.32719e-07
IGHV4-55	3.59983	5.64688	0.649524	0.000597786	0.00178307
PNPLA2	40.2049	26.1964	-0.617999	2.25159e-07	2.11924e-06
PAG1	1.9807	3.21272	0.697783	2.10255e-06	1.41324e-05
NR3C1	5.85916	9.09695	0.634688	1.94301e-09	4.37351e-08
FBXO27	1.26674	2.11059	0.736526	0.0231368	0.0414209
ADAP1	10.6718	5.82969	-0.872314	4.47074e-05	0.000190741
LPCAT4	33.9853	22.4336	-0.599253	0.00380792	0.00874233
TNNI2	16.3903	7.47698	-1.13232	1.05593e-05	5.54485e-05
MBD3	8.83878	5.8567	-0.59376	2.93994e-09	6.06693e-08
DQX1	2.30088	1.19245	-0.948258	0.00173637	0.00444997
SLC1A3	2.47196	5.27247	1.09282	0.000128586	0.000472853
LCP2	3.75028	5.66972	0.59628	0.00212985	0.00530888
SHROOM1	8.08841	5.05056	-0.679411	1.18412e-05	6.14149e-05
IGLV2-14	118.276	180.859	0.612714	0.0167519	0.0314083
ANTKMT	7.39218	3.79077	-0.963509	2.93994e-09	6.06693e-08
KRTCAP3	32.3673	21.182	-0.611696	0.00207965	0.00520014
MIR503HG	1.49116	0.973767	-0.614791	0.00466028	0.010401
WDHD1	1.09216	1.83635	0.749657	2.41759e-09	5.25472e-08
CPA3	10.9016	17.4924	0.682184	0.00481807	0.0107021
MS4A4A	6.93167	11.4386	0.722633	0.00148186	0.00388106
CASD1	3.75166	5.70319	0.604241	3.68043e-07	3.19982e-06
ISL1	2.11583	4.06512	0.942077	0.0022336	0.00553478
AGAP9	2.3213	1.47572	-0.653511	0.000387955	0.00122324
GIMAP6	4.36955	7.26418	0.733314	0.0016743	0.00431187
CDHR2	14.1993	7.43663	-0.933094	0.00907842	0.0184871
RPL10P9	9.1178	19.2026	1.07455	0.000357681	0.00113857
DRD4	1.26198	0.586947	-1.10439	2.67576e-08	3.67517e-07
NIPAL1	1.15002	1.86053	0.694049	0.00040945	0.00128143
PIK3CG	0.940423	1.80036	0.936907	3.23304e-05	0.000144058
LCN2	683.002	390.991	-0.804754	0.00260361	0.00632042
PAXX	26.9284	16.0792	-0.743933	2.56879e-08	3.55917e-07
CD302	1.82818	3.33548	0.867488	9.32925e-05	0.000358272
MIR210HG	6.23021	3.41112	-0.869035	0.0018895	0.00478906
WASHC1	3.82291	2.28308	-0.743686	3.54495e-07	3.09907e-06
SEPTIN3	0.864841	1.54821	0.840094	0.0018895	0.00478906
LRP12	1.24238	2.0343	0.711427	9.25662e-06	4.96592e-05
IGHV3-13	8.24762	15.4563	0.906146	0.000266308	0.000881193
IGHV1-46	19.0462	33.8392	0.829192	0.000426296	0.0013266
ART4	0.885311	1.34032	0.598323	0.0124607	0.0243255
NME3	33.0412	18.234	-0.857629	4.98805e-10	1.53525e-08
PCDHGB7	1.07751	1.74628	0.69659	0.00347673	0.00806984
DSE	2.22151	3.59644	0.695032	2.54886e-06	1.65604e-05
OSBPL8	5.94475	10.0599	0.75893	1.99453e-10	7.59964e-09
HDAC10	2.39568	1.34676	-0.830944	1.14423e-09	2.83814e-08
AQP5	47.6519	25.6782	-0.89199	0.00647093	0.013783
HLTF	4.36314	6.82258	0.644948	1.28673e-13	3.97003e-11
HCG11	2.22111	3.35924	0.596853	1.52955e-06	1.08275e-05
FCGR3B	1.00568	1.51394	0.590135	0.0108151	0.0215348
KIF23	1.62561	2.48177	0.610392	0.000214669	0.000733738
TPX2	7.99477	13.412	0.746393	0.00132631	0.00352622
NEGR1	1.10674	1.70383	0.622462	0.00306409	0.00724365
ZNF692	7.05229	4.43306	-0.669789	4.42489e-06	2.63908e-05
EME2	2.30654	1.45252	-0.667172	1.82618e-06	1.25686e-05
EPB41L3	2.55434	4.18769	0.713203	0.000651011	0.00191652
TPGS1	1.23675	0.567028	-1.12506	3.64944e-09	7.23595e-08
PAPSS2	12.7807	21.5238	0.751963	3.72926e-06	2.29117e-05
GTF2I	3.22067	5.20108	0.691449	1.03767e-10	4.57371e-09
AKAP9	3.63465	5.62589	0.630265	7.22877e-09	1.2613e-07
MIR200B	2.0247	1.0132	-0.998789	0.000968029	0.00270381
CDYL2	1.4283	2.27323	0.670441	2.2949e-07	2.15519e-06
MZT2A	9.70474	5.35474	-0.857873	5.33877e-10	1.61955e-08
MAP9	1.4112	2.65162	0.909954	9.94594e-07	7.46241e-06
IFI6	393.913	248.699	-0.663475	0.00537955	0.0117756
ITGA4	1.47713	2.98432	1.01461	1.25682e-06	9.15298e-06
AOAH	2.76538	4.48696	0.698263	0.00471235	0.0104949
P2RY1	1.44736	2.50419	0.790919	0.00976087	0.019715
PEG10	3.57008	8.3342	1.22309	2.55649e-05	0.000117599
UBXN7	3.39455	5.18968	0.612426	4.35941e-13	8.35554e-11
MIR200A	3.37122	1.64024	-1.03936	0.000828715	0.00235897
IGHV3OR16-13	0.717457	2.12964	1.56965	0.00160361	0.00415946
ASPM	1.06399	1.69025	0.667756	4.14069e-05	0.000178284
PAQR6	2.33317	1.53558	-0.603508	0.000312084	0.00101098
ORC1	0.918634	1.47863	0.686698	0.000264555	0.000875621
MTND4P20	2.99201	1.29238	-1.21109	0.000200002	0.000691434
ZHX1	4.27631	6.52159	0.608856	1.761e-11	1.18493e-09
BTBD16	1.2746	0.674023	-0.919179	0.0206758	0.0376871
JCHAIN	107.615	252.456	1.23016	0.00139348	0.00368007
SLC39A5	8.09357	4.5811	-0.821083	0.00460874	0.0103059
PRG4	1.42976	2.76595	0.952002	0.00191236	0.00483635
CD38	0.82129	1.52236	0.890343	0.000626001	0.00185541
C2CD4B	6.21611	3.1685	-0.972211	0.00843889	0.0173411
CACNA2D1	1.57545	2.56155	0.701259	8.41353e-05	0.00032738
IGHV3-23	82.5307	217.31	1.39675	0.000957556	0.00267515
HYAL1	11.0456	6.24148	-0.823504	0.000414995	0.00129654
BMP6	1.0199	1.58439	0.635498	5.36759e-05	0.000222331
MC1R	1.44764	0.945194	-0.615023	2.6382e-05	0.000120918
ISG15	120.913	69.258	-0.803911	0.00048724	0.00148627
GFI1	1.01882	1.99816	0.971766	0.0177513	0.0330275
IGKV2-30	3.8954	7.35254	0.916473	0.00450668	0.0101164
TMEM160	9.31338	5.51045	-0.757135	1.82438e-07	1.76711e-06
GADD45G	10.7528	6.55401	-0.714261	2.82928e-06	1.80577e-05
C6orf226	8.16745	5.1874	-0.654874	9.70973e-09	1.61616e-07
GTF2IP20	2.70834	1.5678	-0.788667	1.31413e-07	1.34823e-06
AGER	2.74057	1.69604	-0.692306	3.7938e-06	2.32292e-05
CPE	60.1948	96.1302	0.675351	0.0275536	0.0481227
UBALD1	7.90897	5.1689	-0.613634	8.75735e-10	2.34208e-08
CPA6	1.22156	0.639411	-0.933907	0.00888194	0.0181454
ANO8	4.72475	3.05977	-0.626814	1.02181e-05	5.40383e-05
SEMA3C	12.749	25.0538	0.974646	5.64528e-07	4.59838e-06
EREG	1.6942	4.04697	1.25624	0.0108151	0.0215348
PLEK	5.61043	9.03691	0.68772	0.00455771	0.0102135
CFD	20.5701	10.0336	-1.03571	6.53047e-05	0.00026309
CSF2RB	4.03135	6.78763	0.751646	0.00481807	0.0107021
TMEM91	2.43753	1.5237	-0.677844	1.81245e-08	2.66599e-07
WFDC2	124.627	52.758	-1.24016	1.70143e-06	1.18585e-05
IGHV1-67	1.01075	2.20549	1.12568	0.000409624	0.00128166
GIPR	3.3955	2.22645	-0.608875	0.000480798	0.00147088
CXCL9	6.91602	36.2512	2.39002	0.00017872	0.00062783
TECRP1	2.00347	1.32498	-0.596528	6.14942e-05	0.000249888
HMMR	1.84878	3.02985	0.712673	1.02181e-05	5.40383e-05
KCP	2.50875	1.4545	-0.78645	0.000312084	0.00101098
SLC9A3-AS1	5.41501	2.44581	-1.14665	7.71389e-06	4.2408e-05
GAL3ST1	3.68693	2.13677	-0.786993	5.20713e-05	0.000216394
IGHV3-66	4.7087	8.40574	0.836046	0.0117291	0.0231095
DMBT1	38.546	25.577	-0.591734	0.00743577	0.0155372
LINCR-0001	1.83002	0.613775	-1.57608	5.44957e-05	0.000225284
COL9A2	7.24799	3.09553	-1.22739	1.81245e-08	2.66599e-07
SNORD100	3.69272	2.45986	-0.58611	2.76544e-05	0.000125928
PROC	2.25275	1.39516	-0.691256	0.00996407	0.0200591
KCNK15	1.79437	0.867998	-1.04771	1.8918e-06	1.29288e-05
CNTN1	3.28073	5.44129	0.729929	0.00697547	0.0147017
TEDC1	2.19766	1.36532	-0.686732	2.82928e-06	1.80577e-05
DECR2	6.64484	4.21325	-0.657299	2.25538e-06	1.50082e-05
COL27A1	4.23524	2.80656	-0.593639	0.000257326	0.00085595
IGHG2	210.233	404.848	0.945394	0.0222896	0.0401314
MVD	12.3397	7.6171	-0.695998	9.06926e-08	9.75563e-07
AGPAT2	84.5447	54.4745	-0.634134	1.92186e-05	9.24042e-05
MROH3P	1.94335	0.741478	-1.39007	3.10952e-05	0.000139537
GIMAP8	3.10202	4.90484	0.660998	0.0131002	0.0254168
IGKV1-17	22.1633	69.5246	1.64935	0.00549869	0.0119866
ENPP2	7.30361	13.713	0.908865	0.000189129	0.000658724
MIR6772	2.24429	1.29289	-0.795659	0.00106844	0.00294013
MAD2L1	1.76461	2.75201	0.641139	1.53518e-05	7.65171e-05
ZBED2	2.00621	4.08006	1.02412	0.00426204	0.00963646
SGMS2	6.5493	11.0947	0.760463	5.51664e-06	3.18947e-05
HLA-DRB5	122.904	187.419	0.60874	0.0146099	0.0279094
ITGB2-AS1	2.52063	1.59759	-0.657892	0.000520671	0.00157308
IGKV3D-11	1.90276	3.82283	1.00655	0.00128553	0.00343878
SLC25A25-AS1	4.75284	2.88075	-0.722348	0.000121352	0.000449912
TMTC1	1.21363	1.86782	0.622033	0.00121589	0.00326978
IGHV4-61	5.39324	8.34445	0.629666	0.00574157	0.012436
LTF	28.5847	15.5539	-0.877965	0.0117301	0.0231095
NCOA2	4.07417	6.33101	0.63593	2.47083e-09	5.33379e-08
PPP1R16A	7.19584	4.17796	-0.784365	4.86836e-07	4.05697e-06
ALCAM	12.7863	19.5524	0.61275	0.000676947	0.00198318
LLGL2	26.9911	17.8995	-0.592562	2.01602e-05	9.63454e-05
WASH2P	1.56062	1.02945	-0.600245	2.42971e-07	2.26165e-06
HES4	10.6329	5.46243	-0.960918	3.93277e-08	5.01003e-07
HLA-DPA1	47.7134	74.38	0.640519	0.0022872	0.00564217
CCR2	1.09943	2.0371	0.889759	0.000480798	0.00147088
IDUA	7.15872	3.98113	-0.846523	1.70324e-09	3.96065e-08
KCNQ4	1.46268	0.85131	-0.780861	8.92583e-05	0.000344874
PGGHG	28.2718	15.9027	-0.830092	4.95952e-07	4.10857e-06
CXCL10	7.02711	21.6313	1.62211	0.00124654	0.00334225
MAP3K20-AS1	1.70498	0.888247	-0.940723	0.0140441	0.0269955
LINC01176	2.6543	1.47945	-0.843274	3.08525e-08	4.12999e-07
MIR6835	1.33716	0.849922	-0.653765	0.0160464	0.0303237
ECHDC2	5.67785	3.7567	-0.595879	7.16889e-07	5.64321e-06
SCAND1	26.8055	15.4408	-0.795786	3.89303e-09	7.64702e-08
APC	2.24346	3.40331	0.601218	1.17228e-08	1.86064e-07
WDR7	1.026	1.65174	0.686952	4.60449e-07	3.87022e-06
ORM2	1.59656	0.295277	-2.43483	0.000194509	0.00067517
CTSV	1.54258	2.61323	0.760483	0.0165903	0.0311699
ALKBH7	26.8004	15.7981	-0.762504	2.24687e-11	1.42829e-09
RNF208	6.41786	3.82942	-0.744968	3.03242e-06	1.91801e-05
ZC3H12C	1.18307	1.82499	0.625345	1.67155e-06	1.16824e-05
TRIM54	4.99897	2.17896	-1.19799	0.000685804	0.00200264
SLIT2	2.76188	4.24096	0.618741	0.00220724	0.00547804
DUOXA1	2.22655	0.922621	-1.271	1.51061e-05	7.54707e-05
SLC37A2	2.33566	3.66548	0.650171	0.000474436	0.00145423
INHA	1.6406	0.713849	-1.20053	0.00111402	0.00304109
GPRIN3	1.55755	2.35975	0.599348	0.00107283	0.00294453
MNDA	5.02531	8.50749	0.759522	0.000626001	0.00185541
ZBTB41	2.76802	4.19861	0.601057	1.28155e-10	5.40386e-09
CCNO	4.1983	2.0468	-1.03644	6.23134e-08	7.19219e-07
NBEAL2	21.1196	13.6797	-0.626548	0.000586295	0.00175044
TNFAIP2	49.0196	30.5599	-0.681717	0.00056361	0.00168909
IGKC	466.074	833.862	0.839249	0.0022336	0.00553478
LINC00524	1.66849	0.850904	-0.971479	0.0048178	0.0107021
NR0B2	6.79788	4.31391	-0.65609	0.00800691	0.0165695
ANKRD50	4.3831	6.61904	0.594671	3.30607e-06	2.0612e-05
ABCC9	1.5222	2.30982	0.601616	0.00580704	0.0125528
SIX5	2.66037	1.65289	-0.686639	2.2949e-07	2.15519e-06
FGF7P3	0.876653	1.8252	1.05798	2.04647e-07	1.95541e-06
SYT7	5.39481	9.85935	0.869921	0.0069013	0.014577
MZT2B	34.2788	16.934	-1.01739	9.66951e-11	4.39998e-09
ADGRL2	4.50818	6.93006	0.620323	8.1075e-05	0.000318015
DOCK10	1.67917	2.78155	0.728136	0.000367518	0.00116606
MAP1B	5.30499	8.51715	0.683021	0.00151863	0.0039667
NPDC1	56.9926	29.3129	-0.959237	2.31922e-08	3.27434e-07
NCAPG2	2.19482	3.55775	0.696862	2.90281e-08	3.9106e-07
IGKV1-9	26.9113	47.7889	0.828462	0.00129384	0.003453
CEROX1	3.09084	1.36522	-1.17887	5.61055e-06	3.23194e-05
IGHV2-26	11.5446	43.1524	1.90222	0.001128	0.00307018
PIMREG	1.07117	1.62935	0.605106	0.00129385	0.003453
MIR3176	1.87934	1.24392	-0.595327	0.00523934	0.0115366
CFAP410	3.74598	2.33	-0.685015	3.70185e-08	4.78818e-07
LIFR	1.60757	2.71839	0.757872	0.000121352	0.000449912
TMUB1	25.7498	16.8485	-0.611943	4.4363e-07	3.76386e-06
IGLV8-61	14.2345	60.755	2.09361	0.00921941	0.0187561
SYCE1L	1.64973	0.941666	-0.808943	1.04024e-07	1.08933e-06
CRYBG3	1.43322	2.43572	0.765088	4.77882e-07	3.99551e-06
RPSAP70	1.43009	0.950717	-0.589017	0.000144291	0.000521509
FAAP20	3.98938	2.54774	-0.646948	4.52457e-09	8.63285e-08
MCRIP2	6.66955	3.7767	-0.820462	3.00436e-09	6.15966e-08
GNL3L	3.29911	5.03338	0.609451	1.11909e-09	2.7922e-08
MTRNR2L12	1.95521	0.822561	-1.24913	0.00817737	0.0168722
LRRC75B	7.07466	4.17026	-0.762524	1.30265e-06	9.44868e-06
OTULINL	4.11112	6.80068	0.726146	0.000461947	0.00142146
TNFRSF11B	7.73404	14.2278	0.879417	0.00050705	0.0015378
STXBP5	2.60399	4.05789	0.640006	2.12634e-07	2.01939e-06
NALCN	0.99621	1.65628	0.73342	0.000403974	0.00126743
CTXN1	5.70296	3.48876	-0.708999	0.000243421	0.000815918
IGHV1-69	15.0881	42.7029	1.50092	0.00428404	0.00968425
IGHV3-43	5.49124	14.8776	1.43793	0.0132295	0.0256126
RRM2B	5.34023	8.09217	0.599623	1.77613e-10	7.02126e-09
TPSG1	3.18101	1.50795	-1.07689	0.00347673	0.00806984
RACGAP1	4.13733	6.29051	0.604478	4.35009e-06	2.60429e-05
RNU4-2	1.42375	33.8861	4.57293	0.00502987	0.0111159
LINC01023	3.90491	2.20184	-0.826576	6.78374e-09	1.2002e-07
SP4	1.25247	2.00145	0.676275	7.82984e-10	2.14854e-08
IGHV4-28	4.7604	11.5336	1.27668	9.89196e-05	0.000377895
ADAT3	1.74929	0.726677	-1.26738	1.90419e-10	7.36636e-09
PRSS51	1.66811	0.787407	-1.08303	0.00159468	0.00413725
IER3	110.127	66.9988	-0.716955	0.000443788	0.00137192
LMNTD2	2.61527	1.16823	-1.16264	4.33461e-09	8.33325e-08
MCM4	6.18593	10.0544	0.700758	3.22698e-07	2.85863e-06
TM6SF1	1.13962	1.74348	0.613414	0.00359773	0.00831255
PLA2G10	5.97764	3.29139	-0.860879	0.0018895	0.00478906
A4GNT	3.1027	1.7029	-0.86553	0.0112055	0.0222283
PPP1R1B	37.6991	21.4215	-0.815472	0.00380792	0.00874233
RAB24	5.28318	3.07744	-0.779674	5.20838e-08	6.29284e-07
SPIN4	2.05674	3.28348	0.67487	3.44035e-05	0.000151904
ATP2B1	4.81509	7.82377	0.700299	7.81895e-11	3.67694e-09
SIRT6	10.1162	6.70047	-0.594329	1.78969e-07	1.74017e-06
PLAC9	6.6116	4.38577	-0.592168	0.000685804	0.00200264
EXOC3L4	3.78328	1.57599	-1.26337	1.82438e-07	1.76711e-06
LILRB1	1.14856	1.78049	0.632441	0.00389508	0.00892138
SPIRE1	2.45113	4.18443	0.771584	2.41759e-09	5.25472e-08
MANEA	2.29791	3.60067	0.647943	9.11667e-09	1.52952e-07
SCG2	16.8074	39.1579	1.22021	0.0193483	0.0355491
CHCHD2P9	5.27108	3.38635	-0.638367	7.25163e-05	0.000288378
N4BP2	1.09581	1.66405	0.602693	3.97769e-09	7.76509e-08
HSPA7	7.56315	3.60109	-1.07055	0.00792312	0.0164173
ZNF837	1.20374	0.745404	-0.691427	1.55699e-06	1.09971e-05
GBP4	6.24312	11.3244	0.859099	0.00057864	0.00173086
ARFGEF3	2.77666	4.52092	0.703265	7.25163e-05	0.000288378
KIF21A	2.09801	3.19216	0.605514	3.61207e-07	3.15122e-06
GPAM	1.28618	2.04344	0.667903	1.80282e-05	8.76467e-05
CAPN9	9.44818	5.33499	-0.824552	0.00487173	0.0108023
RNU4-1	0.370524	4.35789	3.55599	0.0169346	0.0317225
HSD11B1	6.4154	10.2991	0.6829	0.000223878	0.000759063
SHC2	13.0546	6.08606	-1.10098	3.38683e-10	1.12155e-08
FEZF1-AS1	1.74845	0.898233	-0.960913	0.00509025	0.0112333
GPX1P1	3.1997	1.34244	-1.25308	6.53047e-05	0.00026309
KLF12	1.51467	2.28493	0.59315	8.04767e-05	0.000315766
DENND5B	1.19992	1.84841	0.623346	6.63767e-06	3.74516e-05
PDZK1IP1	121.089	74.8159	-0.694653	0.000155006	0.000555947
COMTD1	15.0465	7.75688	-0.955882	3.93277e-08	5.01003e-07
TNFSF13B	3.56763	6.05535	0.763242	3.77513e-05	0.000164674
TLR4	2.96755	4.98287	0.747704	1.69082e-05	8.31284e-05
RECQL	5.24275	9.28295	0.824259	3.3102e-10	1.10778e-08
GBP1	7.41186	12.5898	0.764349	0.00040945	0.00128143
ZG16B	16.5839	10.5304	-0.655222	0.00712598	0.0149865
NOP53	72.7639	47.0732	-0.628315	4.0128e-08	5.09147e-07
RPS15P4	10.7931	7.19369	-0.585299	2.36261e-05	0.000109919
SIGLEC12	0.990485	1.68441	0.766038	0.00272826	0.00657631
CLDN18	137.429	68.1077	-1.0128	0.00619758	0.0132858
ASXL2	2.76245	4.60754	0.738045	1.77351e-13	5.09885e-11
ITK	1.00951	1.53532	0.604889	0.0072794	0.0152483
COL4A4	1.04181	1.71004	0.714939	0.00398405	0.00910537
IGLV4-60	6.72526	18.1331	1.43096	0.0204586	0.0373759
IGHG1	280.742	450.531	0.682382	0.00120083	0.00323616
GDF15	33.4087	17.9766	-0.894102	0.00626493	0.0134029
MIR3685	8.8411	5.03828	-0.811296	0.000307834	0.000999008
SH2D1A	1.14326	1.84092	0.687275	0.00347673	0.00806984
CHM	2.15409	3.48277	0.693158	2.16579e-12	2.53678e-10
CCR5	2.16004	3.50821	0.699675	0.00272826	0.00657631
NPEPL1	2.55737	1.53642	-0.735084	1.60118e-08	2.4113e-07
RB1CC1	5.94627	8.99652	0.597382	1.05628e-12	1.57199e-10
PPP2R2C	1.10842	2.3889	1.10784	0.00212985	0.00530888
S1PR4	4.11351	2.26581	-0.860344	0.000348091	0.00111252
IGKV3-11	82.7693	145.804	0.81686	0.000668197	0.00196164
PLEKHH3	6.93342	4.40697	-0.653781	3.85429e-08	4.9449e-07
LEPR	1.37443	2.29632	0.740491	0.000357681	0.00113857
MNX1	2.41518	1.47419	-0.712202	0.000200106	0.000691434
ZNF414	3.77238	2.3756	-0.667183	1.30705e-09	3.17356e-08
TCIRG1	40.0429	22.5033	-0.831407	8.56367e-10	2.3049e-08
CAPN8	35.6189	16.1211	-1.14369	0.000159498	0.000569475
HECW2	0.945993	1.43423	0.60038	5.20713e-05	0.000216394
MMP17	1.46704	0.813106	-0.851391	1.5849e-06	1.11507e-05
MAP1S	12.0258	7.13328	-0.7535	6.94555e-11	3.35348e-09
CLTB	116.525	75.676	-0.62273	5.87755e-05	0.000240229
RPL3P4	34.2145	22.6305	-0.596336	0.000875949	0.0024767
SMC4	2.95283	5.10308	0.789271	1.28673e-13	3.97003e-11
SELENOP	9.40928	14.5946	0.633283	0.0023698	0.00581758
STAG2	9.46085	14.5808	0.624033	3.80191e-14	1.84977e-11
TELO2	10.9794	7.31677	-0.585518	1.44778e-07	1.46398e-06
SNRPGP15	2.62668	1.72726	-0.604753	0.024235	0.0431549
NCKAP1L	3.24781	4.976	0.615519	0.00324578	0.00760917
CEP126	1.1049	1.76497	0.67573	0.000750883	0.00216321
LINC00482	1.37977	0.822403	-0.746514	2.8985e-05	0.000131184
CD274	0.998828	1.93778	0.956095	6.6414e-09	1.18163e-07
LAMA3	17.878	29.664	0.730532	0.00817737	0.0168722
KIF4A	2.13683	3.40937	0.674029	0.000367518	0.00116606
CSF1R	12.5107	18.9266	0.597255	0.00435867	0.00982837
PRR22	1.22945	0.559644	-1.13544	1.44357e-08	2.20279e-07
EBF4	4.60264	3.04937	-0.593952	6.2069e-06	3.53204e-05
VGLL3	1.91602	3.47274	0.85796	2.51654e-05	0.000116141
BAD	24.4218	15.0191	-0.701375	2.00897e-08	2.90109e-07
MNX1-AS2	2.14462	1.08478	-0.983324	1.12746e-05	5.88382e-05
IGKV3D-15	2.45121	5.69891	1.21719	0.000993757	0.00275986
TRNP1	42.0368	26.7582	-0.651669	0.024235	0.0431549
IGKV3D-20	6.56014	22.7274	1.79263	0.00468599	0.0104565
MPP6	1.16548	1.83389	0.653984	7.81218e-05	0.00030748
ERN2	23.0738	14.0891	-0.71167	0.000159498	0.000569475
DDX21	18.3197	28.5613	0.640669	4.8621e-12	4.30109e-10
ST8SIA4	1.64827	2.59988	0.657492	0.000140204	0.000509502
NRADDP	1.39884	0.496887	-1.49324	7.09686e-06	3.95665e-05
TMPRSS3	11.6694	7.56112	-0.62606	0.000921755	0.00258771
SLC22A18	10.6469	5.90657	-0.850045	4.06283e-06	2.45791e-05
MIRLET7D	3.05319	1.60901	-0.924144	0.000103349	0.000391681
IGHV3-48	8.53388	21.827	1.35484	0.000177441	0.000624549
SCTR	16.8029	7.92589	-1.08407	2.1483e-05	0.000101408
ARFGEF2	6.80323	10.4607	0.620689	4.86155e-14	2.10659e-11
RAB3B	1.5185	2.85652	0.911612	4.14069e-05	0.000178284
NEMP1	2.58369	3.93238	0.605968	1.14605e-05	5.96608e-05
RASA1	8.54184	13.2867	0.637361	7.03885e-07	5.56161e-06
FAM3B	13.4169	8.89871	-0.59238	0.00112808	0.00307018
IGHV3-72	8.89018	20.3424	1.19421	0.00153733	0.0040081
BRICD5	2.1252	1.18745	-0.839725	7.57304e-07	5.89532e-06
EEA1	2.54987	4.24509	0.735369	9.79171e-10	2.52271e-08
ZEB2	1.99789	3.07636	0.622749	0.000106453	0.00040138
MUC20P1	4.0577	2.43949	-0.734079	0.0149003	0.0283955
S100A1	1.85252	0.845625	-1.1314	7.57304e-07	5.89532e-06
MED13L	3.53328	5.32394	0.591488	1.30107e-08	2.02193e-07
KIF2A	4.25989	6.63796	0.639923	3.53253e-13	7.44774e-11
IGLV1-41	1.30672	3.11187	1.25183	0.024279	0.0432272
IGHJ3	13.656	25.4352	0.897297	0.00135741	0.00360088
PGC	259.434	103.625	-1.32399	0.00767582	0.0159653
IGKV1-5	100.233	206.529	1.04299	0.00466028	0.010401
IGHV4-39	69.8975	139.436	0.996293	0.00889142	0.0181472
CHST11	7.8879	12.0713	0.61387	2.98036e-06	1.8898e-05
LINC01836	2.24119	1.22788	-0.868089	0.000123124	0.000455413
CHADL	1.374	0.661977	-1.05353	9.66951e-11	4.39998e-09
BUB1	1.801	2.8708	0.672655	6.72927e-05	0.000269982
TMEM240	1.17964	0.687975	-0.777916	1.17228e-08	1.86064e-07
RPS2P46	5.19268	3.45002	-0.589874	0.0119693	0.0235149
MPP3	2.19267	1.43123	-0.615431	2.52381e-07	2.33208e-06
PCSK1	3.26214	8.21101	1.33174	0.0072794	0.0152483
SNORD7	1.31078	0.800139	-0.712107	5.68504e-05	0.000233989
PDGFRA	8.84597	13.323	0.590831	0.00251357	0.00612416
NEIL1	3.15457	1.66857	-0.918835	5.64116e-08	6.68172e-07
RNU5B-2P	2.51578	1.62958	-0.626504	2.41885e-06	1.58953e-05
HMCN1	1.62585	2.65486	0.707441	0.000443788	0.00137192
TNFRSF17	1.07088	1.73874	0.699253	0.0123361	0.0241234
BICDL2	11.4468	6.69391	-0.774027	1.47606e-06	1.05195e-05
CPNE3	11.7677	18.1075	0.621759	5.96751e-13	1.04846e-10
MYO15B	9.08339	5.1635	-0.814881	5.33333e-06	3.0948e-05
GSTCD	1.15917	1.80325	0.637503	1.67776e-12	2.08076e-10
MPP7	1.77579	2.78935	0.65147	0.000205816	0.000708648
KAT6A	4.28894	6.52468	0.605285	1.74109e-09	4.01913e-08
LMBRD2	2.2807	3.48383	0.611198	8.74103e-09	1.47826e-07
PLLP	7.51902	4.83691	-0.63646	0.00200637	0.00503784
PPAT	2.01666	3.1469	0.641962	4.41572e-11	2.33719e-09
TMEM238	9.08214	4.82279	-0.913165	2.40023e-05	0.000111424
EPHA3	3.54372	6.97995	0.977952	3.1831e-05	0.000142233
NUDCD1	3.70394	5.86051	0.661963	2.93682e-13	6.87977e-11
CAVIN3	26.0391	13.8534	-0.910436	3.4841e-08	4.54839e-07

## Sheet: Table S2
Supplementary Table 2. The immune hallmark genes
AZGP1
B2M
CALR
CANX
CD1A
CD1B
CD1C
CD1D
CD1E
CD4
CD8A
CD8B
CD74
CREB1
CTSB
CTSE
CTSL
CTSS
FCER1G
FCGRT
PDIA3
HFE
HLA-A
HLA-B
HLA-C
HLA-DMA
HLA-DMB
HLA-DOA
HLA-DOB
HLA-DPA1
HLA-DPB1
HLA-DQA1
HLA-DQA2
HLA-DQB1
HLA-DRA
HLA-DRB1
HLA-DRB3
HLA-DRB4
HLA-DRB5
HLA-E
HLA-F
HLA-G
HLA-H
MR1
HSPA1A
HSPA1B
HSPA1L
HSPA2
HSPA4
HSPA5
HSPA6
HSPA8
HSP90AA1
HSP90AB1
ICAM1
IFNA1
IFNA2
IFNA4
IFNA5
IFNA6
IFNA7
IFNA8
IFNA10
IFNA13
IFNA14
IFNA16
IFNA17
IFNA21
IFNG
KIR2DL1
KIR2DL2
KIR2DL3
KIR2DL4
KIR2DS1
KIR2DS3
KIR2DS4
KIR2DS5
KIR3DL1
KIR3DL2
KLRC1
KLRC2
KLRC3
KLRD1
LTA
CIITA
MICA
MICB
NFYA
NFYB
NFYC
LGMN
PSMB8
PSMC1
PSMC2
PSMC3
PSMC4
PSMC5
PSMC6
PSMD1
PSMD2
PSMD3
PSMD4
PSMD5
PSMD7
PSMD8
PSMD10
PSMD11
PSMD13
PSME1
PSME1
PSME2
PSME2
RELB
RFX5
RFXAP
SLC10A2
TAP1
TAP2
TAPBP
THBS1
SEM1
KLRC4
AP3B1
RFXANK
PSMD6
PSME3
PSMD14
CLEC4M
IFI30
PROCR
ADRM1
ECPAS
TRPC4AP
CD209
UBXN1
ERAP1
TAPBPL
KIR2DL5A
ERAP2
ULBP3
ULBP2
ULBP1
KIR3DL3
RAET1E
RAET1L
UBR1
RAET1G
PDIA2
HAMP
PI3
CAMP
DEFB4A
PPBP
REG3G
CXCL14
CXCL16
SLPI
CXCL8
CXCL10
CXCL9
CXCL5
CXCL11
CXCL6
CXCL1
CXCL12
CXCL13
CXCL2
PF4
XCL1
CXCL3
DEFB103B
CCL13
CCL1
DEFB1
CCL8
ELANE
DEFB103A
DEFA3
DEFA1
TMSB10
DEFA6
DEFA5
DEFA4
LCN2
LCN1
COLEC10
BPI
S100A9
S100A8
DCD
LCN6
S100A12
HTN3
LCN8
DEFA1B
CCR10
CELA1
DEFB106A
PENK
BPIFC
MMP12
BPIFB6
LEAP2
SFTPD
LCN9
BPIFB2
PTGDS
TMSB4X
PGLYRP1
ZC3HAV1
TMSB15A
S100B
S100A13
S100A6
DEFB119
DEFB107A
DEFB105A
SERPIND1
DEFB129
DEFB127
S100P
S100A7
DEFB104A
DEFB126
DEFB106B
DEFB104B
DEFB107B
PGLYRP3
PGLYRP2
S100A10
S100A2
DEFB125
DEFB123
DEFB105B
DEFB132
BPIFB3
LCN12
PGLYRP4
S100A11
S100A5
S100A3
S100A1
DEFB128
DEFB108B
HTN1
LMBR1L
S100A7A
DEFB118
COLEC12
TMSB4Y
DEFB131A
DEFB134
DEFB130A
DEFB124
DEFB121
DEFB116
DEFB115
DEFB114
DEFB113
DEFB112
DEFB110
TMSB15B
DEFB133
S100Z
MAVS
TMSB4XP8
S100A14
LCN10
S100A16
DEFB136
DEFB135
DEFB117
DEFB110
ZC3HAV1L
S100A7L2
MBL3P
DEFB4B
BPIFB4
IFNAR1
AZU1
DEFB131B
DEFA1A3
LCN1P1
S100G
DEFA7P
DEFB130B
DEFB108F
DEFB131C
TCHHL1
TINAGL1
IFNGR1
SLC22A17
WFIKKN1
WFDC2
IL6
UMODL1
TGFB1
PF4V1
MMP9
ANOS1
TLR4
IFNG
SPAG11B
A2M
CTSL
NFKB1
APOBEC3G
FABP6
NOD2
MBL2
SFTPA1
RBP1
TLR2
SLC40A1
PLAU
IL1B
PAEP
HJV
MUC5AC
CTSS
OBP2A
PLTP
MX1
DDX58
IFNL1
IRF3
SFTPA2
LPA
LBP
RBP4
SFTPA1
NOX4
LTF
IFNB1
RBP5
FABP7
FABP5
FABP3
FABP2
FABP4
R3HDML
BPIFA3
BPIFB1
OASL
CRABP2
CRABP1
RBP7
DUOX1
OBP2B
RBP2
LCN15
CETP
FABP12
FABP9
BPIFA1
LCNL1
C8G
SPAG11A
PI15
NOX1
PMP2
APOD
ORM2
ORM1
TNF
CTSG
PRTN3
MAPK1
PML
AEN
CYBB
BPIFA2
ISG20
BCL3
ISG20L2
NOX5
NOX3
DUOX2
TLR3
TFRC
IFIH1
LRP1
TRIM5
IDO1
GDF15
NEDD4
ADIPOQ
STAT3
STAT1
IFNL2
SOCS3
SEMG1
TNFSF10
CCL20
SOCS1
RNASEL
IRF1
IL15
APOBEC3F
PLAAT4
CHIT1
IFNA1
CD40
TLR7
PPIA
HFE
ZYX
NLRX1
PGC
VEGFA
IKBKE
ISG15
DHX58
TNFAIP3
TFR2
FCN2
MUC4
F2R
ELN
IL27
MAPT
LYZ
CCL5
LEP
CYLD
KLKB1
CST4
CSRP1
MAPK14
JUN
ITGAV
IRF5
CCR6
IL12B
TLR8
GNLY
CD81
EIF2AK2
APOM
CACYBP
NOD1
MAPK8
MAPK3
BST2
BPHL
PLA2G2A
GRN
NEWENTRY
PDGFRA
GNAI1
WNT5A
FURIN
ADAR
TYK2
NOS2
TRAF3
TPT1
TPM2
NEO1
AHNAK
TLR1
TK2
PRDX2
MX2
FGF2
FGA
TCF7L2
F2RL1
TKFC
MSR1
NFKBIZ
LMBR1
EPPIN
SRC
MPO
ELAVL1
ROBO3
SP1
SOD1
PDF
DLL4
ECD
SLC11A1
DMBT1
STING1
SKIV2L
SEMG2
LTA
DES
DCK
DAXX
TNFRSF10A
TNFRSF10B
EED
CCL4
LIMS1
LALBA
APOBEC3H
TMPRSS6
SPINK5
MARCO
BECN1
TNFSF11
KNG1
CSK
KLRK1
KCNH2
JUND
JAK1
CREB1
CLDN4
CCL28
RNASE3
RN7SL1
IRF7
IREB2
ILK
IL18
IL17A
LTB4R
APOBEC3A
MASP2
TRIM27
RELA
IL7R
IL1A
PTX3
IFNAR2
IFN1@
SYTL1
APOBEC3C
DDX17
PTGS2
HTR1A
SEPTIN7
CD40LG
CD14
CD8A
CD4
MASP1
PROC
MAP2K2
MAP2K1
HRG
NDRG1
IRF9
TRIM22
LANCL1
PPP4C
HMOX1
HMGB1
HLA-B
RNASE7
ABCC4
HGF
HDAC1
IFNLR1
PLSCR1
B2M
BACH2
TANK
PIK3CG
ARRB1
RSAD2
STAB2
TBK1
PDYN
PDGFRB
PDCD1
PCSK2
PCSK1
ARG2
AQP9
FASLG
APOH
BIRC5
ANXA6
IL22
VTN
VIM
VCAM1
PRDX1
GFAP
GBP2
ALB
SLC29A3
OAS1
AGER
UNC93B1
TNFSF4
NOS1
ACTG1
ACTA1
ACO1
SERPINA3
CXCR1
CCL15
CCL14
CCL4
CCL16
CCL19
CCL13
CCL18
CCL17
CCL26
CCL22
CCR3
CCL28
CCL4L1
ACKR2
CCR7
CCL27
CCR8
ACKR4
CCR10
CCL2
CCL21
CCL7
CCL5
CCL3
CCL20
CCL11
CCR5
CCL23
CCL25
CCL1
CCL3L3
CCL4L2
CXCL12
XCL1
CCL8
CCL3L1
CCR1
CCL24
XCL2
CXCL1
CXCL10
CXCR4
CXCL2
CXCR6
CCR4
CXCL11
TAFA5
TAFA3
TAFA4
TAFA1
TAFA2
CCL15-CCL14
IL6
TNF
IL1B
IL18
PTK2B
VEGFA
IL4
CDH1
CD40
DEFB103B
F2RL1
MMP9
LTBP1
DEFB4A
TNFSF10
IL13
IL10
IL2
PPARG
FGR
MIF
CRP
JAK2
IL1A
PTK2
PTGDR
CD86
HCK
ARRB1
GNAI1
VDR
OLR1
GRK2
TXK
RNASE2
CD79A
CD79B
LYN
SYK
BTK
BLNK
VAV3
VAV1
VAV2
RAC1
RAC2
RAC3
PPP3CA
PPP3CB
PPP3CC
CHP1
PPP3R1
PPP3R2
CHP2
NFAT5
NFATC1
NFATC2
NFATC3
NFATC4
HRAS
KRAS
NRAS
FOS
JUN
CARD11
BCL10
MALT1
CHUK
IKBKB
IKBKG
NFKB1
RELA
NFKBIA
NFKBIB
NFKBIE
CD81
CD19
CR2
PIK3R5
PIK3R1
PIK3R2
PIK3R3
PIK3CA
PIK3CB
PIK3CD
PIK3CG
AKT3
AKT1
AKT2
GSK3B
INPP5D
CD22
CD72
PTPN6
LILRB3
FCGR2B
RASGRP3
PLCG2
PRKCB
IFITM1
IGH
IGHA1
IGHA2
IGHD
IGHD1-1
IGHD1-14
IGHD1-20
IGHD1-26
IGHD1-7
IGHD2-15
IGHD2-2
IGHD2-21
IGHD2-8
IGHD3-10
IGHD3-16
IGHD3-22
IGHD3-3
IGHD3-9
IGHD4-11
IGHD4-17
IGHD4-23
IGHD4-4
IGHD5-12
IGHD5-18
IGHD5-24
IGHD5-5
IGHD6-13
IGHD6-19
IGHD6-25
IGHD6-6
IGHD7-27
IGHE
IGHG1
IGHG2
IGHG3
IGHG4
IGHJ1
IGHJ2
IGHJ3
IGHJ4
IGHJ5
IGHJ6
IGHM
IGH
IGHV1-18
IGHV1-2
IGHV1-24
IGHV1-3
IGHV1-45
IGHV1-46
IGHV1-58
IGHV1-69
IGHV1-8
IGHV1-38-4
IGHV1-69-2
IGHV2-26
IGHV2-5
IGHV2-70
IGHV3-11
IGHV3-13
IGHV3-15
IGHV3-16
IGHV3-20
IGHV3-21
IGHV3-23
IGHV3-30
IGHV3-30-3
IGHV3-30-5
IGHV3-33
IGHV3-35
IGHV3-38
IGHV3-43
IGHV3-48
IGHV3-49
IGHV3-53
IGHV3-64
IGHV3-66
IGHV3-7
IGHV3-72
IGHV3-73
IGHV3-74
IGHV3-9
IGHV3-38-3
IGHV3-69-1
IGHV4-28
IGHV4-30-1
IGHV4-30-2
IGHV4-30-4
IGHV4-31
IGHV4-34
IGHV4-39
IGHV4-4
IGHV4-59
IGHV4-61
IGHV4-38-2
IGHV5-51
IGHV5-10-1
IGHV6-1
IGHV7-4-1
IGHV7-81
IGK
IGKC
IGKDEL
IGKJ
IGKJ1
IGKJ2
IGKJ3
IGKJ4
IGKJ5
IGKV@
IGKV1-12
IGKV1-13
IGKV1-16
IGKV1-17
IGKV1-27
IGKV1-33
IGKV1-37
IGKV1-39
IGKV1-5
IGKV1-6
IGKV1-8
IGKV1-9
IGKV1D-12
IGKV1D-13
IGKV1D-16
IGKV1D-17
IGKV1D-33
IGKV1D-37
IGKV1D-39
IGKV1D-42
IGKV1D-43
IGKV1D-8
IGKV2-24
IGKV2-28
IGKV2-30
IGKV2-40
IGKV2D-24
IGKV2D-28
IGKV2D-29
IGKV2D-30
IGKV2D-40
IGKV3-11
IGKV3-15
IGKV3-20
IGKV3-7
IGKV3D-11
IGKV3D-15
IGKV3D-20
IGKV3D-7
IGKV4-1
IGKV5-2
IGKV6-21
IGKV6D-21
IGKV6D-41
IGL
IGLC1
IGLC2
IGLC3
IGLC6
IGLC7
IGLJ
IGLJ1
IGLJ2
IGLJ3
IGLJ4
IGLJ5
IGLJ6
IGLJ7
IGLV@
IGLV1-36
IGLV1-40
IGLV1-44
IGLV1-47
IGLV1-50
IGLV1-51
IGLV10-54
IGLV11-55
IGLV2-11
IGLV2-14
IGLV2-18
IGLV2-23
IGLV2-33
IGLV2-8
IGLV3-1
IGLV3-10
IGLV3-12
IGLV3-16
IGLV3-19
IGLV3-21
IGLV3-22
IGLV3-25
IGLV3-27
IGLV3-32
IGLV3-9
IGLV4-3
IGLV4-60
IGLV4-69
IGLV5-37
IGLV5-39
IGLV5-45
IGLV5-48
IGLV5-52
IGLV6-57
IGLV7-43
IGLV7-46
IGLV8-61
IGLV9-49
C3
C5
CAMP
CCL1
CCL11
CCL13
CCL14
CCL15-CCL14
CCL15
CCL16
CCL17
CCL18
CCL19
CCL2
CCL20
CCL21
CCL22
CCL23
CCL24
CCL25
CCL26
CCL27
CCL28
CCL3
CCL3L1
CCL3P1
CCL3L3
CCL4
CCL4L2
CCL4L1
CCL5
CCL7
CCL8
CKLF
CMA1
CTSG
CX3CL1
CXCL1
CXCL10
CXCL11
CXCL12
CXCL13
CXCL14
CXCL16
CXCL17
CXCL2
CXCL3
CXCL5
CXCL6
CXCL9
CCN1
DEFA1
DEFA3
DEFA5
DEFB1
DEFB103B
DEFB104A
DEFB4A
EDN1
EDN2
EDN3
FGF10
FGF2
HTN3
CXCL8
LECT2
PF4
PF4V1
PLAU
PPBP
PPBPP1
PROK2
RNASE2
SAA1
SAA2
SBDS
SEMA3A
SEMA3B
SEMA3C
SEMA3D
SEMA3E
SEMA3F
SEMA3G
SEMA4A
SEMA4B
SEMA4C
SEMA4D
SEMA4F
SEMA4G
SEMA5A
SEMA5B
SEMA6A
SEMA6B
SEMA6C
SEMA6D
SEMA7A
SLIT1
SLIT2
TNC
TYMP
XCL1
XCL2
C5AR1
ACKR2
CCR1
CCR10
CCR3
CCR4
CCR5
CCR6
CCR7
CCR8
CCR9
ACKR4
CCRL2
CMKLR1
CX3CR1
CXCR3
CXCR4
CXCR5
CXCR6
ACKR3
CYSLTR1
CYSLTR2
ACKR1
EDNRA
EDNRB
FPR1
FPR2
FPR2
GPR17
GPR32
GPR33
PTGDR2
C5AR2
CXCR1
CXCR2
LTB4R
LTB4R2
PLAUR
PLXNA1
PLXNA2
PLXNA3
PLXNA4
PLXNB1
PLXNB2
PLXNB3
PLXNC1
PLXND1
PTAFR
ROBO1
ROBO2
ROBO3
RXFP3
XCR1
ADIPOQ
ADM
ADM2
AGRP
AGT
AMBN
AMELX
AMH
ANGPTL5
ANGPTL7
APLN
AREG
MANF
CDNF
ARTN
AVP
AZU1
BDNF
BMP1
BMP10
BMP15
BMP2
BMP3
BMP4
BMP5
BMP6
BMP7
BMP8A
BMP8B
BTC
MYDGF
C3
C5
CALCA
CALCB
CAMP
CAT
CCK
CCL1
CCL11
CCL13
CCL14
CCL15-CCL14
CCL15
CCL16
CCL17
CCL18
CCL19
CCL2
CCL20
CCL21
CCL22
CCL23
CCL24
CCL25
CCL26
CCL27
CCL28
CCL3
CCL3L1
CCL3P1
CCL3L3
CCL4
CCL4L2
CCL4L1
CCL5
CCL7
CCL8
CD320
CD40LG
CD70
ADA2
CER1
CGA
CGB3
CGB1
CGB2
CGB5
CGB7
CGB8
CHGA
CHGB
CKLF
CLCF1
CLEC11A
CMA1
CMTM1
CMTM2
CMTM3
CMTM4
CMTM5
CMTM6
CMTM7
CMTM8
CNTF
CORT
CRH
CSF1
CSF2
CSF3
CSH1
CSH2
CSHL1
CSPG5
CTF1
CCN2
CTSG
CX3CL1
CXCL1
CXCL10
CXCL11
CXCL12
CXCL13
CXCL14
CXCL16
CXCL17
CXCL2
CXCL3
CXCL5
CXCL6
CXCL9
CCN1
DEFA1
DEFA3
DEFA5
DEFB1
DEFB103B
DEFB104A
DEFB4A
DKK1
EBI3
EDN1
EDN2
EDN3
EGF
EPGN
EPO
EREG
ESM1
FAM3B
FAM3C
FAM3D
FASLG
FGF1
FGF10
FGF11
FGF12
FGF13
FGF14
FGF16
FGF17
FGF18
FGF19
FGF2
FGF20
FGF21
FGF22
FGF23
FGF3
FGF4
FGF5
FGF6
FGF7
FGF8
FGF9
VEGFD
FIGNL2
FLT3LG
FSHB
GAL
GALP
GAST
GCG
GDF1
GDF10
GDF11
GDF15
GDF2
GDF3
GDF5
GDF6
GDF7
GDF9
GDNF
GH1
GH2
GHRH
GHRL
GIP
GKN1
GMFB
GMFG
GNRH1
GNRH2
GPHA2
GPHB5
GPI
GREM1
GREM2
GRN
GRP
GUCA2A
HAMP
HBEGF
HDGF
HDGFL3
HGF
HTN3
IAPP
IFNA1
IFNA10
IFNA13
IFNA14
IFNA16
IFNA17
IFNA2
IFNA21
IFNA4
IFNA5
IFNA6
IFNA7
IFNA8
IFNB1
IFNE
IFNG
IFNK
IFNW1
IGF1
IGF2
IL10
IL11
IL12A
IL12B
IL13
IL15
IL16
IL17A
IL17B
IL17C
IL17D
IL17F
IL18
IL19
IL1A
IL1B
IL1F10
IL36RN
IL36A
IL37
IL36B
IL36G
IL1RN
IL2
IL20
IL21
IL22
IL23A
IL24
IL25
IL26
IL27
IFNL2
IFNL3
IFNL1
IL3
IL31
IL32
IL33
IL34
IL4
IL5
IL6
IL6ST
IL7
CXCL8
IL9
INHA
INHBA
INHBB
INHBC
INHBE
INS
INS-IGF2
INSL3
INSL4
INSL5
INSL6
JAG1
JAG2
FGF7P6
FGF7P3
KITLG
KL
LACRT
LECT2
LEFTY1
LEFTY2
LEP
LHB
LIF
LRSAM1
LTA
LTB
LTBP1
LTBP2
LTBP3
LTBP4
MDK
MIA
MIF
MLN
MSTN
NAMPT
NDP
NENF
NGF
NMB
NODAL
CCN3
NPFF
NPPA
NPPB
NPPC
NPY
NRG1
NRG2
NRG3
NRG4
NRTN
NTF3
NTF4
NTS
NUDT6
OGN
OSGIN1
OSM
OSTN
OXT
ENDOU
PDGFA
PDGFB
PDGFC
PDGFD
PDGFRA
PDGFRB
PDGFRL
PDYN
PENK
PF4
PF4V1
PGF
PLAU
PMCH
PNOC
POMC
PPBP
PPBPP1
PPBPP2
PPY
PRL
PRLH
PROK1
PROK2
PSPN
PTH
PTH2
PTHLH
PTN
PYY
QRFP
RABEP1
RABEP2
REG1A
RETN
RETNLB
RLN1
RLN2
RLN3
RNASE2
S100A6
SAA1
SAA2
SBDS
SCG2
SCGB3A1
SCT
AIMP1
SECTM1
SEMA3A
SEMA3B
SEMA3C
SEMA3D
SEMA3E
SEMA3F
SEMA3G
SEMA4A
SEMA4B
SEMA4C
SEMA4D
SEMA4F
SEMA4G
SEMA5A
SEMA5B
SEMA6A
SEMA6B
SEMA6C
SEMA6D
SEMA7A
SLIT1
SLIT2
SLURP1
SPP1
SST
STC1
STC2
TAC1
TDGF1
TDGF1P3
TG
TGFA
TGFB1
TGFB2
TGFB3
THPO
TNC
TNF
TNFRSF11B
TNFSF10
TNFSF11
TNFSF12
TNFSF13
TNFSF13B
TNFSF14
TNFSF15
TNFSF18
TNFSF4
TNFSF8
TNFSF9
TOR2A
TRH
TSHB
TSLP
TXLNA
TYMP
UCN
UCN2
UCN3
UTS2
UTS2B
VEGFA
VEGFB
VEGFC
VGF
VIP
XCL1
XCL2
ACVR1B
ACVR1C
ACVR2A
ACVR2B
ACVRL1
ADCYAP1R1
ADIPOR1
ADIPOR2
ADRB1
ADRB2
AGTR1
AGTR2
AMHR2
ANGPT1
ANGPT4
ANGPTL1
ANGPTL2
ANGPTL3
ANGPTL4
ANGPTL6
APLNR
AR
AVPR1A
AVPR1B
AVPR2
BMPR1A
BMPR1B
BMPR2
BRD8
C3AR1
C5AR1
CALCR
CALCRL
ACKR2
CCR1
CCR10
CCR3
CCR4
CCR5
CCR6
CCR7
CCR8
CCR9
ACKR4
CCRL2
CD40
CMKLR1
CNTFR
CRHR1
CRHR2
CRIM1
CRLF1
CRLF2
CRLF3
CSF1R
CSF2RA
CSF2RB
CSF3R
CX3CR1
CXCR3
CXCR4
CXCR5
CXCR6
ACKR3
CYSLTR1
CYSLTR2
ACKR1
EDNRA
EDNRB
EGFR
ENG
EPOR
ESR1
ESR2
ESRRA
ESRRB
ESRRG
FGFR1
FGFR2
FGFR3
FGFR4
FGFRL1
FLT1
FLT3
FLT4
FPR1
FPR2
FPR2
FSHR
GALR2
GALR3
GCGR
GHR
GHRHR
GHSR
GIPR
GLP1R
GLP2R
GNRHR
GPER1
GPR17
GPR32
GPR33
PTGDR2
C5AR2
HNF4A
HNF4G
HTR3A
HTR3B
HTR3C
HTR3D
HTR3E
IFNAR1
IFNAR2
IFNGR1
IFNGR2
IGF1R
IGF2R
IL10RA
IL10RB
IL11RA
IL12RB1
IL12RB2
IL13RA1
IL13RA2
IL15RA
IL2RB
IL17RA
IL17RB
IL17RC
IL17RD
IL17RE
IL18R1
IL18RAP
IL1R1
IL1R2
IL1RAP
IL1RL1
IL1RL2
IL20RA
IL20RB
IL21R
IL22RA1
IL22RA2
IL23R
IL27RA
IFNLR1
IL2RA
IL2RB
IL2RG
IL31RA
IL3RA
IL4R
IL5RA
IL6R
IL7R
CXCR1
CXCR2
IL9R
INSR
KDR
LEPR
LGR4
LGR5
LGR6
LHCGR
LIFR
LTB4R
LTB4R2
LTBR
MC1R
MC2R
MC3R
MC4R
MCHR1
MCHR2
MET
MLNR
MPL
MTNR1A
MTNR1B
NGFR
NMBR
NPR1
NPR3
NR0B1
NR0B2
NR1D1
NR1D2
NR1H2
NR1H3
NR1H4
NR1I2
NR1I3
NR2C1
NR2C2
NR2E1
NR2E3
NR2F1
NR2F2
NR2F6
NR3C1
NR3C2
NR4A1
NR4A2
NR4A3
NR5A1
NR5A2
NR6A1
NRP1
NRP2
OGFR
OPRD1
OPRK1
OPRL1
OPRM1
OSMR
OXTR
PGR
PGRMC2
PLAUR
PLXNA1
PLXNA2
PLXNA3
PLXNA4
PLXNB1
PLXNB2
PLXNB3
PLXNC1
PLXND1
PPARA
PPARD
PPARG
PRLHR
PRLR
PTAFR
PTGDR
PTGDS
PTGER1
PTGER2
PTGER3
PTGER4
PTGFR
PTH1R
PTH2R
RARA
RARB
RARG
ROBO1
ROBO2
ROBO3
RORA
RORB
RORC
RXFP1
RXFP2
RXFP3
RXRA
RXRB
RXRG
S1PR1
S1PR2
SCTR
SDC1
SDC2
SDC3
SDC4
SORT1
SSTR1
SSTR2
SSTR5
ST2
TACR1
TEK
TGFBR1
TGFBR2
TGFBR3
THRA
THRB
TIE1
TNFRSF10A
TNFRSF10B
TNFRSF10C
TNFRSF10D
TNFRSF11A
TNFRSF12A
TNFRSF13B
TNFRSF13C
TNFRSF14
TNFRSF17
TNFRSF18
TNFRSF19
TNFRSF1A
TNFRSF1B
TNFRSF21
TNFRSF25
TNFRSF4
TNFRSF6B
TNFRSF8
TNFRSF9
TRHR
TSHR
TUBB3
VDR
VIPR1
VIPR2
XCR1
IFNA10
IFNA13
IFNA14
IFNA16
IFNA17
IFNA2
IFNA21
IFNA4
IFNA5
IFNA6
IFNA7
IFNA8
IFNB1
IFNE
IFNG
IFNK
IFNW1
IFNAR2
IFNGR1
IFNGR2
IL11
IL12A
IL12B
IL13
IL15
IL16
IL17A
IL17B
IL17C
IL17D
IL17F
IL18
IL19
IL1A
IL1B
IL1F10
IL36RN
IL36A
IL37
IL36B
IL36G
IL1RN
IL2
IL20
IL21
IL22
IL23A
IL24
IL25
IL26
IL27
IFNL2
IFNL3
IFNL1
IL3
IL31
IL32
IL33
IL34
IL4
IL5
IL6
IL6ST
IL7
CXCL8
IL9
TXLNA
IL10RA
IL10RB
IL11RA
IL12RB1
IL12RB2
IL13RA1
IL13RA2
IL15RA
IL2RB
IL17RA
IL17RB
IL17RC
IL17RD
IL17RE
IL18R1
IL18RAP
IL1R1
IL1R2
IL1RAP
IL1RL1
IL1RL2
IL20RA
IL20RB
IL21R
IL22RA1
IL22RA2
IL23R
IL27RA
IFNLR1
IL2RA
IL2RB
IL2RG
IL31RA
IL3RA
IL4R
IL5RA
IL6R
IL7R
CXCR1
CXCR2
IL9R
ST2
HLA-A
HLA-B
HLA-C
HLA-E
HLA-G
KIR3DL1
KIR3DL2
KIR2DL1
KIR2DL2
KIR2DL3
KIR2DL4
KIR2DL5A
KLRC1
KLRC2
KLRC3
KLRD1
PTPN6
[truncated: 484 more rows]

## Sheet: Table S3
Supplementary Table 3. The gene and its corresponding regression coefficients derived from LASSO regression analysis
Gene	Lasso coefficient
MET	0.659382
ERAP2	0.159018
TNFRSF4	-0.0775936
AGER	-0.166958
DMBT1	-0.0535418

## Sheet: Table S4
Supplementary Table 4. Clinical and histological distribution of Chinese clinical cohort.
id	sex	age	pathology	grade	TNM	survival time	status	Tissue	MET staining scores	ERAP2 staining scores
A1	female	79	PDAC	3	1	17	1	tumor	1	1
A11	female	62	PDAC	1	1	36	0	tumor	1	2
A13	female	51	PDAC	2	3	9	1	tumor	2	2
A15	male	60	PDAC	3	1	4	1	tumor	3	2
A3	male	54	PDAC	2	1	12	1	tumor	1	2
A5	female	58	PDAC	3	2	5	1	tumor	2	2
A7	male	61	PDAC	2	3	8	1	tumor	3	2
A9	female	59	PDAC	3	4	2	1	tumor	2	2
B1	male	81	PDAC	3	4	31	1	tumor	1	1
B11	female	50	PDAC	3	1	40	0	tumor	0	1
B13	male	66	PDAC	3	4	3	1	tumor	2	2
B15	female	56	PDAC	1	1	30	1	tumor	0	3
B3	female	54	PDAC	1	1	32	1	tumor	2	2
B5	female	52	PDAC	3	3	6	1	tumor	3	2
B7	male	44	PDAC	2	1	30	1	tumor	3	1
B9	male	75	PDAC	2	2	39	0	tumor	3	3
C1	female	53	PDAC	3	1	11	1	tumor	2	2
C11	male	58	PDAC	3	4	6	1	tumor	3	2
C13	male	53	PDAC	1	1	44	0	tumor	2	3
C15	male	59	PDAC	3	2	9	1	tumor	1	2
C3	male	64	PDAC	2	1	27	1	tumor	2	2
C5	male	61	PDAC	2	1	25	1	tumor	3	2
C7	male	64	PDAC	3	2	6	1	tumor	2	1
C9	male	59	PDAC	2	1	11	1	tumor	2	2
D1	female	56	PDAC	1	3	19	1	tumor	1	1
D11	female	74	PDAC	1	1	40	1	tumor	1	2
D13	male	58	PDAC	3	4	7	1	tumor	2	2
D15	female	75	PDAC	3	4	2	1	tumor	2	2
D3	male	74	PDAC	3	2	45	1	tumor	0	1
D5	female	60	PDAC	3	1	47	0	tumor	2	1
D7	female	66	PDAC	1	4	13	1	tumor	2	1
D9	female	67	PDAC	3	2	15	1	tumor	2	2
E10	male	54	PDAC	3	3	7	1	tumor	2	1
E11	male	58	PDAC	3	1	13	1	tumor	3	2
E13	female	80	PDAC	3	1	24	1	tumor	2	2
E15	male	57	PDAC	3	2	38	1	tumor	0	1
E2	female	75	PDAC	2	1	51	0	tumor	2	2
E3	female	76	PDAC	2	2	42	1	tumor	1	1
E5	female	71	PDAC	2	1	14	1	tumor	0	0
E7	female	64	PDAC	1	2	22	1	tumor	2	1
F1	female	49	PDAC	3	1	11	1	tumor	2	2
F11	male	73	PDAC	2	3	12	1	tumor	2	2
F13	male	71	PDAC	2	1	28	1	tumor	0	1
F15	female	56	PDAC	3	2	11	1	tumor	2	2
F3	female	61	PDAC	1	3	16	1	tumor	1	1
F5	male	65	PDAC	2	1	19	1	tumor	2	1
F7	male	61	PDAC	3	2	17	1	tumor	3	2
F9	male	58	PDAC	2	1	27	1	tumor	3	2
G1	male	68	PDAC	3	1	29	1	tumor	0	1
G11	male	62	PDAC	3	3	11	1	tumor	2	2
G13	male	74	PDAC	2	3	14	1	tumor	2	2
G15	male	77	PDAC	2	2	18	1	tumor	2	2
G3	male	50	PDAC	2	1	13	1	tumor	2	2
G5	male	67	PDAC	3	1	40	1	tumor	1	1
G7	male	82	PDAC	2	1	23	1	tumor	2	2
G9	male	66	PDAC	3	1	8	1	tumor	1	2
H1	male	76	PDAC	2	3	15	1	tumor	3	2
H12	male	64	PDAC	2	1	14	1	tumor	2	1
H13	female	72	PDAC	3	2	2	1	tumor	2	2
H15	male	66	PDAC	3	3	7	1	tumor	2	3
H3	female	75	PDAC	3	1	27	0	tumor	3	2
H5	male	60	PDAC	3	4	8	1	tumor	2	1
H7	female	49	PDAC	3	2	16	1	tumor	3	2
H9	male	76	PDAC	3	3	9	1	tumor	2	2
I1	female	45	PDAC	3	1	13	1	tumor	2	2
I11	female	68	PDAC	3	2	19	1	tumor	3	3
I13	female	62	PDAC	2	2	12	1	tumor	3	2
I15	male	44	PDAC	3	4	4	1	tumor	2	2
I3	female	57	PDAC	2	2	23	1	tumor	2	2
I5	female	59	PDAC	2	1	13	1	tumor	2	1
I7	female	75	PDAC	3	4	6	1	tumor	2	2
I9	male	60	PDAC	3	2	6	1	tumor	2	2
J1	female	34	PDAC	2	2	13	1	tumor	2	1
J13	female	73	PDAC	3	4	6	1	tumor	2	2
J15	male	71	PDAC	2	2	18	1	tumor	2	2
J3	female	55	PDAC	1	1	32	1	tumor	1	2
J5	female	49	PDAC	3	4	4	1	tumor	3	2
J7	female	77	PDAC	3	4	2	1	tumor	3	2
J9	female	49	PDAC	3	1	11	1	tumor	3	2

## Sheet: Table S5
Supplementary Table 5. The gene expression matrix of TCGA-PAAD (n = 182)
id	TCGA-H6-8124-11A-01R-2404-07	TCGA-H6-A45N-11A-12R-A26U-07	TCGA-YB-A89D-11A-11R-A36G-07	TCGA-HV-A5A3-11A-11R-A26U-07	TCGA-HV-AA8V-01A-11R-A41B-07	TCGA-XN-A8T5-01A-12R-A36G-07	TCGA-Q3-A5QY-01A-12R-A32O-07	TCGA-IB-AAUO-01A-12R-A38C-07	TCGA-H8-A6C1-01A-11R-A32O-07	TCGA-F2-7276-01A-11R-2156-07	TCGA-2J-AABT-01A-11R-A41B-07	TCGA-IB-AAUS-01A-12R-A38C-07	TCGA-XD-AAUG-01A-61R-A41B-07	TCGA-2L-AAQL-01A-11R-A38C-07	TCGA-FB-A5VM-01A-11R-A32O-07	TCGA-IB-7893-01A-11R-2204-07	TCGA-IB-8126-01A-11R-2404-07	TCGA-US-A77J-01A-11R-A32O-07	TCGA-HZ-7920-01A-11R-2204-07	TCGA-HZ-A9TJ-01A-11R-A41I-07	TCGA-IB-AAUN-01A-12R-A38C-07	TCGA-YH-A8SY-01A-11R-A37L-07	TCGA-2J-AABV-01A-12R-A41B-07	TCGA-2J-AABO-01A-21R-A41B-07	TCGA-IB-7887-01A-11R-2156-07	TCGA-2L-AAQA-01A-21R-A38C-07	TCGA-H6-A45N-01A-11R-A26U-07	TCGA-M8-A5N4-01A-11R-A26U-07	TCGA-HZ-8637-01A-11R-2404-07	TCGA-2J-AABI-01A-12R-A41B-07	TCGA-HZ-8638-01A-11R-2404-07	TCGA-HZ-A4BH-01A-11R-A26U-07	TCGA-HZ-A4BK-01A-11R-A26U-07	TCGA-2J-AAB8-01A-12R-A41B-07	TCGA-IB-A6UG-01A-32R-A33R-07	TCGA-2L-AAQJ-01A-12R-A39D-07	TCGA-3A-A9IO-01A-11R-A38C-07	TCGA-FB-A545-01A-11R-A26U-07	TCGA-HZ-A77O-01A-11R-A33R-07	TCGA-FB-AAQ3-01A-11R-A41B-07	TCGA-3A-A9IX-01A-11R-A41B-07	TCGA-YB-A89D-01A-12R-A36G-07	TCGA-IB-7646-01A-11R-2156-07	TCGA-2J-AABR-01A-11R-A41B-07	TCGA-3A-A9I5-01A-11R-A38C-07	TCGA-IB-7888-01A-11R-2156-07	TCGA-3A-A9IJ-01A-11R-A39D-07	TCGA-3A-A9I9-01A-11R-A38C-07	TCGA-US-A779-01A-11R-A32O-07
NCAM2	0.349716	0.21213	0.291993	0.220121	0.592957	1.0585	0.153758	0.152641	0.12587	0.381985	0.502398	0.515321	0.838562	0.0989314	0.171148	0.718652	0.292891	0.248714	0.593628	0.0537102	0.282378	0.323566	0.0269499	0.382645	0.25546	0.165372	0.453556	0.314535	0.394779	0.0975542	0.0808662	0.345064	0.207744	0.895608	0.105261	0.0867931	0.101666	0.223524	0.101113	0.211249	0.304315	0.403381	0.728715	0.187706	0.160209	0.669161	0.155813	0.241622	0.0558701
RAPGEF6	1.02097	2.66055	0.724105	1.10651	0.620036	1.52877	2.39439	0.703565	0.973349	1.30973	0.632129	0.671377	0.841672	0.523204	0.297762	0.716663	0.904496	1.17741	1.39759	0.437938	0.816936	0.516345	0.267981	0.693112	0.830662	0.969425	0.948564	0.71182	1.24894	0.661722	0.856176	1.03207	0.881309	0.814507	0.640483	0.438255	1.1505	0.92302	0.638007	0.817404	1.07579	0.663345	0.676084	1.0985	0.71414	1.12105	1.00207	0.730511	0.42817
BDH2	12.6681	7.47516	9.43868	13.4234	9.73159	8.57159	7.13808	8.7635	12.6683	8.24236	8.26466	10.5955	10.2061	7.72341	5.20127	6.1981	6.84353	13.2775	7.69706	13.5566	6.66644	10.3935	4.62851	8.61217	12.9154	5.75601	10.7	9.63815	5.32689	6.62881	14.9292	5.20031	13.2081	8.10011	8.23707	8.27421	2.00869	10.1476	10.8495	22.0708	13.1482	11.6575	7.53673	8.85125	6.8475	8.42846	2.53538	9.44938	16.9765
Metazoa_SRP	0	0	0	0	0	0	0	0	0	0	0	0	0	0	0	0	0	0	0	0	0	0	0	0	0	0	0	0	0	0	0	0	0	0	0	0	0	0	0	0	0	0	0	0	0	0	0	0	0
Y_RNA	0	0	0	0.21866	0	0	0	0	0	0	0	0.18265	0	0	0	0	0	0	0.132986	0	0	0	0	0	0	0	0	0	0	0	0	0	0	0	0	0	0	0	0	0	0	0	0	0	0	0	0	0	0
ADM5	0.354583	1.33512	1.695	0.974806	0.610726	1.95787	2.48274	2.0415	1.21458	0.635796	1.0682	1.06209	0.805179	1.43213	3.11499	0.017058	0.557275	1.72643	1.02247	0.496394	0.491919	0.50043	0.525821	0.903123	0.152397	0.899723	1.83308	0.525615	0.739381	1.1383	0.835298	0.925086	2.36443	1.54932	0.828505	0.399164	0.436866	0.515414	0.565384	1.16338	0.747238	0.524692	0.0244295	0.965528	1.37821	0.335144	0.366906	0.714289	1.24581
FSBP	0	0	0	0	0	0	0	0	0.00720625	0.00476769	0.00848139	0	0	0	0	0	0	0.0083975	0	0	0	0	0	0	0	0.00558358	0.0113759	0	0.00438682	0	0.00417581	0	0.00701419	0	0	0	0	0	0.00649485	0	0	0	0	0	0	0	0	0	0
PCCA	5.47471	2.4439	3.03122	4.88493	2.94497	2.1583	1.64158	1.68499	2.34468	3.04842	5.25236	2.56589	2.81994	3.29363	2.15068	2.06341	3.42165	2.30792	2.57147	3.91938	2.54335	1.58252	1.81359	2.76013	3.01733	2.96835	4.2762	1.6571	2.3457	6.1562	4.1686	2.35723	3.31659	4.53248	3.18369	1.36383	2.96826	2.62698	3.68723	3.49796	3.48591	2.4723	1.7445	3.94397	5.08295	3.84979	1.99915	3.62915	3.21543
PLEKHG1	6.11563	17.4402	5.07608	4.08458	5.42417	8.56899	7.1709	2.88635	4.66478	6.68105	5.60695	6.39082	7.00437	2.59553	2.85011	8.21967	3.22357	5.76098	8.67169	4.06345	4.6086	4.11511	0.400245	4.93559	4.43422	3.0284	5.66115	4.61192	5.78506	2.94676	4.58001	6.58806	4.54348	5.07245	2.89683	5.12075	0.723868	4.76927	1.86888	2.088	6.16256	4.60885	2.81672	5.36194	1.66957	8.35136	0.760757	2.20615	2.45611
UTP6	5.4421	10.9308	5.52116	5.68587	5.39883	6.26211	7.22258	5.98143	7.67187	6.31999	4.98751	6.13253	5.8892	6.13647	9.27271	6.61307	3.44907	7.8464	6.80628	7.61355	5.19611	4.9455	2.8478	7.53732	6.08165	3.42943	5.59527	5.8195	8.96397	7.83333	5.72286	8.28187	5.68533	7.45513	4.90153	5.36433	6.69554	4.03404	5.9084	8.37547	5.66164	5.29672	7.86693	6.017	8.08747	5.83345	4.54086	4.11904	5.45446
DCTN6	12.4726	7.99167	10.6412	13.6648	12.2832	11.6352	9.47289	10.222	9.431	11.791	11.0862	11.2407	9.20339	11.3902	14.706	12.6735	7.642	10.3166	15.3864	9.56397	9.22521	12.3223	3.70582	8.93263	12.8161	12.9401	11.8957	12.5595	12.7276	10.1558	13.4348	12.5276	8.78591	10.073	8.07356	14.779	17.2073	15.7582	11.0104	15.0103	7.81711	12.4945	17.3253	10.0041	9.11684	12.6809	19.2217	7.13363	10.0125
ERLNC1	0.0146218	0.15278	0.0179594	0	0.0351629	0.0240906	0	0.0183225	0	0.0134732	0.0479357	0.0180054	0.0491402	0.0237508	0.0190108	0	0.0154594	0.0237308	0.0655481	0.0210382	0.0428885	0.0195778	0.0222854	0	0	0	0.12859	0.0216746	0.0371906	0.0427073	0	0.0784141	0.0198216	0.116256	0	0	0.0360298	0	0	0	0.0154068	0	0	0	0.043357	0	0.0399864	0.0181638	0
IPO5P1	1.51126	5.06497	0.903595	2.65664	1.29601	2.40535	2.53934	0.650306	2.12862	1.49764	1.08437	0.948045	1.66743	1.66741	1.63123	0.248697	1.60989	3.12838	3.20078	2.02674	1.12074	0.80176	0.964795	1.60035	0.949566	1.1939	2.48259	0.49031	1.847	0.327586	1.26569	1.9344	1.63895	0.755713	1.43742	0.741398	4.67245	2.51269	1.02367	1.87912	2.88433	0.741557	0.23987	2.01099	2.24907	1.73424	9.42757	1.6719	3.48285
SMARCE1P6	0.0406188	0.400838	0.0166302	0.0798397	0.113961	0.0223075	0.0548077	0.169664	0.113143	0.0374279	0.0887756	0.0333456	0.159261	0.0659788	0.14083	0.01205	0.100206	0.0659231	0.133533	0.0389622	0.0397141	0.0543863	0.144452	0.283546	0.0379962	0.0292219	0.0297682	0.0200704	0.0459173	0.0131821	0.109272	0.0907631	0.0734182	0.143536	0.0989185	0.0854471	0.0333631	0.0840222	0.0509867	0.0939235	0.0998653	0	0	0.164636	0.541999	0.020587	0	0.0168195	0.238349
CYB5A	7.372	3.20798	6.54897	9.27015	4.58728	4.28458	3.93355	5.0376	5.85506	6.70493	2.95582	5.26827	6.82365	8.97956	2.74444	2.12877	7.0915	8.51291	4.21302	2.95064	3.70503	2.61799	6.43433	2.85815	7.26315	4.84761	4.46597	2.43191	4.29423	3.86064	14.6115	3.15235	7.77204	3.27039	5.78628	5.78148	3.75942	2.28558	5.39466	9.2437	5.27352	5.95511	5.22315	7.27197	7.63779	5.16643	7.8659	6.64327	12.5539
PKLR	0.00628882	0.131421	0.00772434	0	0.0378089	0.0103613	0.0169713	0.0394024	0.0525522	0.0115896	0.0412342	0	0	0.0306456	0	0.00559695	0	0.0102066	0.0281922	0.0271456	0.0368926	0.0336815	0.0191699	0.0263401	0.0235311	0.0135729	0.0138266	0.0186445	0.0319913	0.0122456	0.0913574	0.0927461	0.0596769	0.0333345	0.0153151	0.0158753	0.0929783	0	0.0315762	0.0218126	0.00662644	0.00860792	0.00801565	0.0218484	1.42656	0.0191244	0.120387	0	0.110708
FN3K	2.67457	1.92527	2.98739	4.03685	2.7558	2.97741	1.81877	4.07614	4.93309	3.76135	4.90687	2.70182	4.34424	5.08346	2.9522	2.25166	2.53556	3.89909	3.91529	3.57905	2.9185	2.33996	3.26628	3.366	3.19398	2.20251	3.79557	2.33845	2.09455	4.4255	3.93612	1.72735	4.81314	3.70761	4.38539	3.46703	8.94269	3.44792	3.13308	2.17538	3.58878	3.82382	3.08921	3.85563	9.84091	2.79302	13.6109	3.85597	3.62752
KRT8P28	0.0118447	0	0.0145484	0	0	0	0	0	0	0	0	0	0	0	0	0	0	0.0192236	0	0	0.0173714	0	0	0	0	0	0	0	0	0	0	0	0	0	0	0.0149502	0	0	0	0	0	0	0	0	0	0	0	0	0
PRPS1	14.76	25.2009	13.2066	10.9434	9.84627	21.6651	20.6856	9.34735	10.9019	17.2202	13.6478	16.4861	20.0457	11.0962	18.7117	14.5371	10.3298	19.1617	37.1302	14.2654	13.3228	12.637	5.18376	13.8371	14.5162	14.798	13.6219	10.9825	27.03	13.379	11.0729	13.9993	14.1942	11.1575	14.1036	12.7783	47.509	6.84127	13.7324	10.8325	13.4371	16.2098	27.1332	14.8643	15.2348	22.0144	35.9605	7.55307	9.91534
Y_RNA	0	0.251506	0	0	0	0	0	0.180975	0	0	0	0	0	0	0	0	0	0	0	0	0	0	0	0	0	0	0	0	0	0	0.116556	0	0.195782	0.382762	0	0	0	0	0	0	0	0	0.368158	0	0	0	0	0	0
HLX	3.28992	5.15179	8.51052	3.58065	7.69834	6.74315	6.68424	3.56853	3.41523	2.91354	5.63597	8.82963	4.19877	3.12794	5.11329	2.74675	1.20867	4.52743	1.61958	0.640357	1.86429	8.35824	0.84679	3.66113	3.0639	2.2915	3.47272	3.69102	2.63886	2.25432	1.65975	2.98734	3.13099	3.58484	1.27156	3.19054	1.5554	2.20829	1.55547	1.90688	4.11633	3.97358	2.40623	3.07218	3.51487	2.76875	0.664233	2.52585	0.905974
RPL30P7	0.0509726	0.088767	0.125216	0.150286	0.0612902	0.167963	0.206335	0	0.212975	0	0	0	0.256959	0.0827969	0	0.0453647	0	0.082727	0.137103	0.0733407	0.074756	0.0682495	0	0.106747	0	0.055006	0	0	0	0.0496269	0.0411375	0	0	0	0.124133	0.0643367	0	0	0	0	0	0.0697695	0	0	0.151146	0	0.0696976	0.0633204	0.0690243
SERPINA1	493.669	23.431	154.774	582.832	572.587	83.4531	30.8124	311.676	179.036	449.216	103.767	216.055	170.155	143.15	33.7643	61.3971	78.3859	453.05	471.655	578.497	155.812	42.6051	160.117	148.024	464.666	87.7184	162.013	174.155	152.124	113.877	396.256	134.045	276.64	33.7988	239.821	215.947	3004.45	328.064	404.365	264.937	117.37	191.419	60.532	589.121	4405.99	253.126	9.69931	327.336	181.524
INTS6L	1.91091	11.5774	1.30739	1.83294	1.53916	2.77798	4.75756	1.82538	2.21731	1.46275	1.68838	1.84464	2.27048	0.875672	0.808288	0.657406	1.2976	2.75883	2.29947	1.23116	0.952121	1.78765	0.185307	1.40281	1.0987	1.44571	2.18893	1.78188	4.53755	2.4501	2.15317	2.27902	3.01341	1.20988	1.36871	0.883116	0.82247	1.50426	0.777481	0.644496	1.61467	1.52916	1.09062	1.89681	1.08837	1.21384	0.207024	1.15984	1.02823
SHANK2-AS3	0	0	0	0	0	0.0161176	0	0.0122585	0.0136246	0	0	0	0.0164385	0	0	0	0	0	0	0.0140755	0	0.0130984	0	0.0204868	0	0.0105567	0.0430162	0	0.00829403	0.0285731	0	0	0	0.0259268	0	0	0	0	0	0	0.0206156	0	0	0.0169932	0	0	0	0	0.0132471
ZNRF2P2	0.204178	0.258595	0.136791	0.136817	0.312463	0.122327	0.0751366	0.0930377	0.180961	0.222345	0.425963	0.182856	0.218333	0	0	0.247793	0.255123	0	0.299556	0.34719	0.462779	0.0745589	0	0.194359	0.156268	0.360547	0.204048	0.110059	0.377692	0.216859	0.269643	0.199085	0.30195	0.245969	0.452029	0.140569	0.320165	0.307166	0.0931977	0.0321903	0.273813	0.228658	0.402192	0.483646	0.0825592	0.451568	0.0507606	0.138348	0.0251351
CATSPER4	0.00811041	0.042372	0	0.0358689	0.0390083	0	0	0.0406525	0.0112957	0.0149466	0.0132945	0	0.0408856	0	0.0210899	0.00721813	0	0	0	0.0233389	0.0237894	0.0108594	0	0	0.0151735	0.0175044	0.0178316	0.0480898	0.00687628	0.0473778	0	0	0.0219893	0.021495	0.049378	0	0.00999249	0.0335537	0.0203612	0.0140654	0.0170917	0.0222025	0.0103374	0.0281769	0.0120246	0	0.121988	0.0100751	0.0658961
PLEKHA3	1.50454	1.47672	1.3322	1.51343	1.29719	2.00105	1.54645	1.09457	1.52513	1.92401	1.89198	1.31275	1.34499	1.24738	0.775227	1.65493	1.15533	1.17291	2.11338	1.50049	1.64003	1.28294	0.42609	1.68594	1.78502	1.8001	1.61442	1.26215	1.64933	1.0413	1.74881	1.45104	1.54267	2.14285	1.25429	1.54468	1.26056	1.6389	0.880948	2.10027	1.54254	1.74816	2.25774	1.58181	1.33977	1.96312	1.89704	1.1802	1.05874
CHD8	8.4753	13.5195	5.69806	7.02752	7.39772	7.25227	6.79339	8.10817	7.34257	9.1155	7.41674	6.45265	6.20864	5.29892	4.49747	9.11437	4.74112	7.14395	10.7092	5.03522	5.40395	4.58652	1.69837	7.25823	8.58154	6.33223	7.79771	7.10135	13.3994	5.63433	9.07609	7.16077	8.77842	6.84346	8.77039	6.77961	9.88833	8.36713	7.4988	3.00386	8.42659	6.59178	8.67848	8.7866	5.52538	12.3416	5.95664	5.1816	6.4849
MAP4K1-AS1	0.0319072	1.00018	0.0783811	0.0470373	0	0.105139	0.430531	0.0399828	0	0	0.0523019	0.0392909	0	0.0518283	0.124455	0	0	0.155354	0.0286074	0	0.046795	0	0.0486305	0.0668202	0	0.0344321	0.0701514	0.0472976	0.027052	0.0310649	0	0.128335	0.0432542	0.0845637	0	0.0805455	0	0	0	0	0.134481	0	0	0.110851	0.0473062	0.0970301	0.261771	0	0
RNASEH2A	4.27147	6.9324	6.48622	6.54693	6.90313	5.82696	7.5286	10.8164	8.99668	4.84364	4.73842	6.7713	3.62276	11.1748	20.9863	9.49306	2.55261	9.04236	4.01795	7.08696	12.4343	10.4439	4.92268	5.95228	10.2951	10.099	6.49755	7.30133	9.0914	10.9824	8.67364	11.6484	9.70921	7.19044	4.57189	6.58379	4.15842	15.5336	17.1799	12.561	5.84507	7.70342	9.68459	7.67238	16.0179	5.70903	7.07719	6.27918	11.142
RAD51AP2	0.0530531	0.00769917	0.0923146	0.0325876	0.0903718	0.0291364	0.0417582	0.0332403	0.0492595	0.0488855	0.021741	0.0435534	0.111436	0	0.0919708	0.0354123	0.0280461	0.0071753	0.0198193	0.0318059	0.0194518	0.0947135	0.00673828	0.0740693	0.0206782	0.0763349	0.0583213	0.0720895	0.0337351	0.0172175	0.0356805	0.0237095	0.0119867	0.175758	0.0753665	0.0111604	0.0599174	0.00914527	0.0166487	0.0306689	0.0512428	0.0363086	0.0225403	0.0307192	0.0327739	0	0.0362712	0.0274604	0.0059868
GLT1D1	0.482847	1.64875	0.45352	0.286119	0.335827	0.740934	0.504605	0.261003	0.857084	0.763338	0.341421	1.62636	0.445455	0.146097	0.584701	0.143242	0.155154	0.745233	2.5041	0.156655	0.152736	0.234517	0.057719	0.356887	0.265689	0.0510838	0.353863	0.891176	0.850856	0.271921	0.393503	0.310985	0.924082	0.464201	0.172923	0.119498	0.869013	0.0685448	0.184205	0.221657	0.448914	0.71274	0.760238	0.41115	0.652712	0.921312	0.550186	0.21758	0.532051
RPL12P39	0	0.0578059	0	0	0.0399128	0	0.0447891	0	0	0	0	0	0	0	0	0	0.0350953	0	0.029761	0	0	0	0.0505914	0	0	0	0	0	0	0	0	0	0	0	0	0	0	0.0686633	0.0416665	0	0	0	0	0	0	0	0	0	0
SNORD56	0	0	0	0	0	0	0	0	0	0	0	0	0	0	0	0	0	0	0	0	0	0	0	0	0	0	0	0	0	0	0	0	0	0	0	0	0	0	0	0	0	0	0	0	0	0	0	0	0
CTAGE3P	0.0273946	0.0238533	0.0252358	0	0.0494095	0.0112837	0.073928	0.04291	0.181229	0.0504852	0.145941	0.0084335	0.0575415	0	0.00890441	0.0121904	0.0289638	0.0111152	0.0736844	0.019708	0.0502209	0.0458498	0	0.315534	0.0192194	0.155202	0.0451723	0.0406083	0.0696781	0	0.270834	0.018364	0.157831	0.181509	0.0250177	0.0518654	0.0168758	0.127501	0.0429838	0.0712631	0.0577305	0.0749935	0.00872919	0.0237933	0.0203078	0.0312402	0.159197	0.0595538	0.157659
RNF19A	14.8066	26.3112	11.527	12.9602	12.2465	16.8119	17.0628	11.3916	12.2669	18.5365	12.3138	10.313	10.3044	6.11	4.46597	8.59208	9.11083	13.7425	11.384	10.186	12.8854	11.9024	1.53904	12.9048	11.7246	11.7869	14.0927	15.7593	21.5325	17.0126	12.4044	16.1693	10.4899	8.02148	13.0678	18.4515	6.76717	16.5527	6.31375	11.7015	17.1673	11.1653	18.567	16.3541	7.11437	11.9313	5.25498	8.02005	9.03735
SNRPGP10	0.804913	0.892009	1.25828	0.107872	0.263956	0.843919	1.77723	0.641857	1.12104	0.539406	0.359837	0.720858	0.12296	1.54517	1.90277	1.30247	0.618925	0.593796	0.656064	0.842277	1.07316	1.27369	0.669156	0.766205	1.09519	0.789642	0.321761	0.216939	1.05467	0.854906	0.767718	0.294314	0.198392	0.775731	1.5147	0.83123	0.901545	0	2.20444	1.77662	0.0771023	1.10174	1.49227	0.127109	2.49525	0.89009	0.500274	0.6363	0.792706
KCTD5	9.32486	12.7514	11.9915	10.6808	9.95046	11.0963	10.9843	12.0047	13.0676	9.7856	8.483	10.7892	8.44539	14.3022	12.3493	6.82512	4.33146	9.09446	8.07131	16.1459	13.8876	11.2608	2.54602	8.09556	13.4827	19.0345	10.5313	15.5782	12.7058	15.5936	10.5173	15.7226	12.7324	15.1701	10.2699	13.2644	5.30251	13.1946	12.3093	7.3803	9.31315	16.2823	13.9593	9.82588	6.09536	11.1188	8.18869	15.9553	13.2596
BST2	113.557	212.36	189.356	68.8445	112.465	198.778	147.011	391.291	145.553	69.0617	75.561	253.943	89.1046	290.162	178.041	152.08	69.6602	150.582	85.4158	52.1624	118.444	294.085	37.113	127.441	146.028	95.7732	131.885	198.516	157.028	78.7436	58.315	380.025	180.967	177.698	76.356	60.4666	17.1124	71.3097	195.215	374.758	103.235	255.161	206.193	97.9134	58.3746	111.41	18.0058	87.2932	64.9918
SUMO2P7	0.115538	0	0	0	0.0694622	0	0	0.0723899	0	0.0532308	0	0	0	0	0.0751095	0	0	0	0	0	0	0	0	0	0.108078	0.0623401	0	0.171267	0	0	0	0	0	0	0	0	0	0	0.0725144	0	0	0	0.0736315	0	0	0	0	0	0
AK3P5	0.0634456	0.331465	0	0	0.19072	0.104532	0.0856084	0.397517	0.132545	0.0876924	0.0519996	0.156255	0.0533063	0	0.0412451	0	0.03354	0.10297	0.227537	0.273862	0.0930489	0	0	0.132868	0.0593492	0.479262	0.0697459	0.376194	0.080687	0.154427	0.179214	0.297717	0.129012	0.0840749	0.231763	0.2002	0.0781686	0.393722	0.11946	0	0.100278	0.130263	0.080867	0.165316	0.0940655	0.0482346	0	0.0394075	0.0859146
KRT18P37	0.0770552	0.0223648	0.0315481	0	0.0463262	0	0.0693147	0.0321858	0.0178863	0.0236674	0	0.0474434	0.0215803	0.0834427	0.033395	0	0.0135782	0.0208431	0.0460575	0.0369564	0.0376696	0.0343909	0.0587208	0.0268949	0.0240267	0.0277175	0	0	0.0108883	0.025007	0.0932814	0.0344362	0.0522289	0	0.093826	0.0162096	0.0158227	0	0	0.022272	0.013532	0.0527353	0.0163689	0.0223086	0.171365	0.0585814	0.0702412	0.0638143	0.0695627
RNU6-794P	0	0	0	0	0	0	0	0	0	0	0	0	0	0	0	0	0	0	0.230647	0	0	0	0	0	0	0	0	0	0	0	0	0	0	0	0	0	0	0	0	0	0	0	0	0	0	0	0	0	0
WWC2-AS2	0.346931	0.328352	0.166744	0.322431	0.308332	0.12426	0.162825	0.321328	0.0945362	0.111192	0.358519	0.213607	0.202774	0.196012	0.196117	0.187943	0.0956881	0.171366	0.0811439	0.141071	0.486685	0.191868	0.0574745	0.14215	0.317476	0.260441	0.248727	0.380114	0.179042	1.15283	0.298252	0.0808926	0.163585	0.25985	0.146935	0.199906	0.065045	0.46803	0.312413	0.366229	0.309928	0.25808	0.221097	0.209617	0.257183	0.24082	0.092813	0.178011	0.531073
HSPE1P26	0.239478	0.625565	0.367679	0.0882591	0.143976	0.0986399	0	0.0750223	0.0833828	0.1655	0.196275	0.442345	0.100603	0	0	0.0532829	0.126598	0	0.0536779	0.344568	0.0878044	0	0	0	0.224016	0.258428	0.394888	0.266243	0.304557	0	0.0966358	0	0	0.158672	0.2187	0.151133	0.0737628	0.123844	0	0.103828	0.0630837	0.163895	0.152618	0	0	0.0910319	0	0	0
TRIM52-AS1	7.569	10.3488	5.45511	6.93465	5.09961	8.36865	9.04821	3.38626	2.68333	5.66023	7.38268	5.91585	6.41194	6.70617	3.62734	3.3069	4.88091	9.66498	8.50241	6.69629	6.18334	5.32688	8.96191	3.799	5.30145	3.7262	8.19683	2.09562	6.20511	8.45324	6.23984	5.16616	5.56283	3.14993	6.12393	6.00052	19.4216	5.12408	7.08255	11.2389	6.288	5.59964	2.72677	7.78013	5.23072	3.4431	20.1003	4.44484	3.40522
PCP4	2.23293	0.362933	1.00563	0.614462	0.59068	1.91304	1.10474	0.503653	0.373187	4.29336	36.0163	0.494938	4.40254	3.84467	1.52902	0.834654	0.944336	4.08302	10.2369	0.64256	1.37542	0.318909	0.431079	1.43404	0.0835503	0.546181	3.1747	0.0882661	3.47078	0.0434796	8.14546	1.69643	0.625582	0.236717	1.30508	0.225469	40.6429	0.52348	0.523205	1.29081	2.22732	2.89335	0.0569213	2.43071	6.68737	3.34991	22.2274	1.27597	2.33834
ARID5B	11.5313	14.4412	11.2853	6.46619	7.50016	15.6363	15.6085	4.28846	5.80841	17.8541	12.3832	13.2984	15.0529	2.03425	5.19423	12.8239	6.68444	12.7385	17.8352	2.00794	3.9455	8.61909	0.845256	4.9244	7.38174	5.51463	6.79269	4.01478	9.85703	8.55665	5.77785	7.14606	5.22439	8.06529	5.48826	4.81083	0.909385	3.57089	1.85554	3.354	13.8992	6.22184	8.56981	8.97503	3.76735	12.9278	3.52961	2.99873	2.67899
LINC02642	0.0591172	0.102951	0	0.043575	0.0710834	0.0974003	0.079768	0.185199	0	0.0272366	0	0.218393	0	0.0480133	0	0	0	0.335809	0.079505	0	0.0433504	0	0	0	0.0829503	0.0637951	0.129975	0	0.526276	0.0575565	0.0477107	0.118888	0.0801406	0.0783391	0.0719838	0	0.0364179	0	0	0	0.124582	0.121376	0.037675	0.205383	0.0876481	0.0449439	0	0.073438	0.0400267
RPL29P33	0.364712	0.362933	0.0639947	0	0.125296	0.343367	0.351509	0.130577	0.290257	0.288053	0.170809	0.192476	0	0.169262	0.0677412	0.139109	0.220345	0.253679	0.14014	0.0749653	0.305648	0.139523	0	0	0.0974754	0.112449	0	0.154466	0.353389	0.152179	0.168195	0.139706	0.0706302	0.138085	0.317207	0.394571	0.0641923	0.215551	0.327003	0.180714	0.164696	0.213945	0.132816	0.090505	0.231741	0.158442	0.0712415	0.0647231	0.141107
RN7SKP145	0	0	0	0	0	0	0	0	0	0	0	0	0	0	0	0	0	0	0	0	0	0	0	0	0	0	0	0	0	0.0529026	0	0	0	0	0	0	0	0	0	0	0	0	0	0	0	0	0	0	0
SALL1	0.33161	0.0557224	0.207225	0.643231	1.37808	0.0431332	0.0667246	0.390023	0.798104	0.444938	0	0.999378	0.7723	0.137024	0.0756403	1.2297	0.193756	0.264376	0.385988	0.0837068	0.755102	0.564746	0.266007	0.408146	0.639445	0.348433	0.60117	0.107799	0.214562	0.141603	0.208937	0.054599	0.508687	0.801771	0.942161	0.0477296	7.13909	0.37908	0.160659	0.43384	0.6222	0.43797	0.140889	0.646775	2.11755	0.0530751	0.13921	0.643205	0.216646
HYLS1	1.04857	1.90253	0.755218	1.05211	1.74269	1.39293	1.25929	1.2314	1.87326	1.54288	1.18786	1.02756	1.15313	1.07901	1.59173	0.889233	1.05059	1.40777	1.38312	0.489737	2.02091	1.06584	0.476933	2.44884	1.64333	1.78321	1.27943	1.30207	2.93234	3.0092	2.86661	1.49414	2.18801	1.65868	1.24336	0.942374	2.06297	1.74884	1.46782	3.01808	1.33624	0.593634	1.99424	1.05854	2.73483	2.04511	2.09434	1.51399	1.50912
ARL4A	5.00721	3.63932	5.26996	4.19857	3.41898	5.60649	6.14494	3.93388	4.41091	5.26142	7.27556	5.0728	4.0788	5.03175	4.08768	1.74468	2.10197	7.26362	4.70492	10.1581	9.30317	2.97147	1.23318	6.17741	7.63784	3.38275	6.51586	5.53769	7.76929	12.8065	8.78739	4.35149	6.14231	5.02395	2.35886	5.57888	3.35516	9.2674	3.51117	9.76615	4.41861	3.92363	12.4578	6.29657	5.27821	4.61167	2.64888	3.8711	5.55962
IGLV3-31	0.0554348	0	0	0	0	0	0.897591	0	0	0	0	0	0	0	0	0	0.0586103	0.0899691	0.0994036	0.398805	0	0	0	0	0	0	0	0	0	0.0539714	0	0	0	0	0.0674999	0	0	0	0	0	0	0	0.0706565	0	0	0	0	0	0
VN1R12P	0.0187947	0.0327303	0	0	0	0	0	0	0	0	0	0	0	0	0	0	0	0	0	0	0	0	0	0	0	0	0.041322	0	0.0159348	0	0	0	0	0	0	0	0	0	0	0	0	0	0	0.0326479	0	0	0	0	0.0254507
GABRA5	0.0237806	0.0828264	0.0389452	0.0701144	0.233519	0.078361	0.0106959	0.0148997	0	0.178953	0.0129936	0.141538	0.106561	0.0386279	0.0103063	0.0705479	0.0167619	0.533902	0.039089	0.0057027	0.0697531	0.0106137	0.0543669	0.0498015	0.00370754	0.0256624	0.0261421	0.0058752	0.0235224	0.00385881	0.441421	0.0371967	0.429834	0.0210086	0.00965213	0.0200103	0.0341823	0.0245958	0.0149253	0.0824827	0.171225	0.0488252	0.0252588	0.137697	0.246803	0.138608	0.915884	0.15263	0.0161012
RBM4B	3.51362	5.57524	2.41733	3.40078	4.49031	3.26139	3.92429	3.32483	3.85441	3.57434	2.80798	2.75634	3.41586	2.22604	2.1134	2.47319	2.15327	3.86757	3.7134	3.14393	3.28277	2.71671	1.28803	4.65569	3.62505	1.93896	3.38128	2.79888	3.65351	7.27164	4.94323	3.30721	4.4019	3.65221	3.11026	2.19579	4.59162	3.62225	2.64246	2.9378	4.0111	2.33953	2.41145	2.94262	3.65162	2.88829	8.46359	3.14945	2.8558
SEPTIN7P1	0	0.023973	0.0507249	0	0	0	0	0.0345002	0.038345	0.0253692	0	0	0	0	0	0.024503	0	0.0446837	0.0123423	0	0	0	0	0	0	0.0148553	0.030266	0.061218	0.0233426	0	0	0	0	0.036484	0.0167621	0.0173752	0	0	0.0172798	0	0	0	0.017546	0	0	0	0	0.0171007	0
RPS10P21	0	0.120723	0	0	0	0	0	0	0	0	0	0	0	0	0	0	0	0	0	0	0	0	0	0	0.0324234	0	0	0.10276	0	0	0.0279735	0	0	0	0	0	0	0.215097	0	0	0	0	0	0	0	0	0	0	0
RNU6-876P	0	0	0	0	0.380706	0	0	0.396752	0	0	0	0	0	0	0	0	0	0	0.141937	0.227779	0	0.211967	0	0	0.148088	1.02502	0	0	0	0	0	1.06123	0	0	0	0	0	0	0	0.274546	0	0.216688	0	0	0	0	0.216465	0	0.214374
C10orf143	0.700725	1.80522	0.298747	0.537844	0.31335	0.925508	1.0002	0.275759	0.419407	0.464249	0.911301	0.484925	0.651994	0.498558	0.256001	0.123696	0.489828	0.939882	0.835945	0.216643	0.441647	0.271389	0.344228	0.388089	0.411707	0.362463	0.547492	0.257533	0.707026	0.625844	0.654323	0.737598	0.486735	0.475793	0.430143	0.438566	1.5911	0.15573	0.327118	0.522245	0.604099	0.372554	0.0959567	0.734355	0.326268	0.880541	1.29072	0.481997	0.674413
USP27X	2.44006	1.66467	1.10458	1.90981	1.33087	2.62142	1.31527	1.19783	1.48022	2.92058	2.19572	1.6495	2.96949	1.86938	1.39819	0.940287	1.99472	2.1638	7.27923	1.06773	1.83541	1.35568	0.728455	1.92283	2.10015	1.82556	2.30905	1.37037	2.38335	2.39401	1.817	1.59355	2.14837	1.53339	0.957195	1.68278	12.0639	1.31389	1.5867	0.959756	2.29275	2.0659	1.81154	1.7588	2.51746	2.37142	28.1705	1.6562	1.63507
JAZF1	10.2348	12.2104	5.08576	7.16666	4.50597	5.7221	9.33377	4.17241	4.0841	10.7554	7.19003	5.74938	7.08854	5.42851	2.95534	8.12101	3.98808	9.41212	8.87889	4.28406	3.44173	5.20405	1.3046	4.33992	4.94598	2.79321	6.81641	4.11009	5.58701	2.63968	4.7729	6.46284	5.96843	5.39466	2.84754	3.84599	16.253	3.71069	3.04344	5.35542	7.4398	7.35488	8.97865	7.30641	5.471	7.205	9.35773	3.41892	4.49224
KRT72	0.0382176	5.80356	0.0751061	0.045072	0.0367627	0.768192	2.99093	0.00957805	0.0212909	0.0422585	0.0375875	0.0188246	0.038532	0	0.0298137	0.0068026	0.0242441	0.248104	0.0616773	0	0.0224199	0.0307027	0.0232993	0.128057	0	0.0164967	0.0672202	0	0.0648043	0.0595339	0.0616872	0.0409909	0.0828938	0.0607728	0.0651497	0.00964751	0.0565035	0	0.00959452	0	0.128862	0.0209244	0.00974233	0.106219	0	0.05811	0	0	0.0103504
OR5AZ1P	0	0.0304048	0	0	0	0	0	0.0218782	0	0	0	0	0	0	0	0	0	0	0	0	0	0	0	0	0	0.0376817	0	0	0	0.0169984	0	0	0	0	0	0	0	0	0	0	0	0	0	0	0	0	0	0	0.0236425
SDHAF4	5.21364	4.65916	5.02749	7.09597	4.11057	5.80195	5.27615	4.08324	5.57333	4.8989	5.17266	4.57576	4.26517	6.77871	5.66373	4.66041	3.30013	6.73588	8.87736	7.86344	2.02895	3.70471	3.2238	5.60288	11.3797	10.9563	8.4965	5.6099	8.2396	5.20958	6.57912	5.42642	4.40183	6.1816	4.34362	3.72322	21.4821	4.63553	5.20971	16.6161	5.44535	6.38507	3.68694	5.83908	8.01801	5.09368	20.0266	6.47662	6.62652
SOD3	29.1836	13.3792	31.3313	34.6732	25.2576	42.2059	19.5011	15.2407	32.7468	30.3772	88.3191	21.284	42.565	52.8584	31.6566	4.20717	33.0476	53.6802	28.5032	17.789	23.0682	10.784	48.9014	18.7465	8.08414	7.41402	23.8996	5.66558	16.4712	6.70406	17.1151	21.306	21.564	9.45285	40.4341	20.8296	8.96037	11.379	16.8693	19.7776	31.2069	39.4478	9.66414	52.7641	21.3702	38.4565	28.6165	30.0732	25.2493
QTRT1	6.74406	15.2303	10.3706	10.3666	9.63864	10.2414	10.473	19.2417	14.8679	5.86486	9.65423	10.3912	9.34835	14.7595	11.0776	3.40902	4.7299	14.0304	5.90457	9.30986	9.12346	8.44506	11.0762	7.41856	8.65695	10.4582	11.5771	9.76935	9.07529	9.17373	7.44173	9.24774	10.9188	11.2458	14.1034	6.76131	10.6746	18.1406	12.4421	7.29219	7.82431	9.61867	2.82043	9.20523	18.7736	4.43018	21.9151	11.705	11.9209
MIR3668	0	0	0	0	0	0	0	0	0	0	0	0	0	0	0	0	0	0	0	0	0	0	0	0	0	0	0	0	0	0	0	0	0	0	0	0	0	0	0	0	0	0	0	0	0	0	0	0	0
COX6B1	116.076	96.6445	154.541	132.195	119.542	133.34	179.978	227.141	179.4	98.0429	126.001	140.056	96.0919	295.063	297.286	158.034	63.7708	168.575	88.8683	194.043	167.992	179.253	126.11	354.701	141.522	159.846	125.649	106.983	136.845	99.3109	159.407	97.586	164.604	173.654	131.337	173.683	86.3836	126.331	196.443	443.849	104.978	146.361	115.036	109.143	334.151	127.175	219.495	191.939	237.573
SLC45A4	4.42588	1.76201	2.99999	4.13638	5.19986	3.99579	2.35625	3.03427	7.36017	4.36724	3.45812	3.54467	1.7002	5.99303	5.85886	2.22482	3.12837	2.95519	3.10731	5.81493	8.7126	7.28587	2.21258	5.90809	11.9105	12.9908	8.14541	9.03018	5.24268	2.55116	5.43815	8.76225	6.36023	3.70552	9.06888	6.33706	6.32249	7.38271	5.33951	2.66024	6.22941	3.56307	1.80401	3.94042	4.92851	3.82137	3.88369	8.02133	20.4818
RNU6-1012P	0	0	0	0	0	0	0	0	0	0	0	0	0	0	0	0	0	0	0	0	0	0	0	0	0	0	0	0	0	0	0	0	0	0	0	0	0	0	0	0	0	0	0	0	0	0	0	0	0
SIGLEC16	0.196782	4.21509	0.330325	0.415802	0.630972	0.421479	0.247821	0.534272	0.109627	0.181324	0.107521	0.379635	0.0440892	0.490118	0.110869	0.0233511	0.083222	0.223561	0.22348	0.141568	0.10582	0.13174	0.0799788	0.178578	0.147262	0.0707846	0.288431	0.845931	1.33471	0.344858	0.206458	0.342976	0.675799	0.365072	0.0399352	0.0579543	0.113142	0.244233	0.271712	0.193385	0.79483	0.089783	0.334422	0.113943	0.116701	0.21942	0.349793	0.138523	0.159883
MIR1976	0	0	0	0	0	0	0	0	0	0	0	0	0	0	0	0	0	0	0	0	0	0	0	0	0	0	0	0.469338	0	0	0	0	0	0	0	0	0	0	0	0	0	0.433376	0	0	0	0	0	0	0
GATA6-AS1	1.40889	8.7761	1.33115	3.39505	1.56376	1.10111	0.536191	1.15435	13.094	0.832188	3.59739	0.811855	2.70134	3.30075	0.587115	0.868076	1.44185	1.04069	1.2227	5.89952	1.48347	5.41743	0.977306	3.17746	4.26635	5.17512	3.455	2.89172	0.773365	0.413267	3.98696	4.10474	2.17927	3.99727	1.61656	1.89227	3.43828	1.81214	1.70049	6.90717	2.0555	3.65909	0.0690674	1.50607	2.91902	1.51054	0.0370472	6.70904	4.72069
APOC1	224.078	31.9092	378.885	155.545	107.314	12.6044	123.15	46.9605	48.338	38.1919	85.6769	798.432	14.6308	211.666	74.0262	18.6047	17.6194	54.8092	7.90234	44.4915	27.9908	25.5903	17.4084	26.8327	20.1928	30.2659	46.5194	63.0065	180.989	6.18522	1.70545	55.8384	76.875	61.3936	8.50104	62.8318	3.80648	6.33554	70.2261	123.698	31.0461	48.0368	37.2309	67.1661	19.6509	53.3213	12.1431	149.232	53.2468
IGHD4OR15-4A	0	0	0	0	0	0	0	0	0	0	0	0	0	0	0	0	0	0	0	0	0	0	0	0	0	0	0	0	0	0	0	0	0	0	0	0	0	0	0	0	0	0	0	0	0	0	0	0	0
RNU6-106P	0	0	0	0	0	0	0	0	0	0	0	0	0.25856	0	0	0	0	0	0	0	0	0	0	0	0.143936	0	0	0	0.130457	0	0	0	0	0	0	0	0	0	0	0	0	0	0	0	0	0	0	0	0
GRIN3A	0.135833	0.427198	0.0946248	0.0986272	0.060943	0.190393	0.144984	0.0965377	0.0564716	0.100877	0.10302	0.162273	0.0919813	0.0757417	0.0764413	0.0649552	0.0750221	0.171098	0.161774	0.0350041	0.145692	0.0515758	0.0216295	0.0806681	0.130855	0.0962622	0.102519	0.0570996	0.529409	0.0631626	0.11126	0.0896969	0.0577148	0.059104	0.0567777	0.0588545	0.177345	0.0838739	0.0559864	0.0175796	0.0726306	0.166498	0.193803	0.116216	0.153295	0.218864	0.0332653	0.0755541	0.0960866
RN7SL293P	0.0585912	0	0	0	0	0	0	0	0	0	0	0	0	0	0	0	0	0	0	0	0	0	0	0	0	0	0	0	0	0	0	0	0	0	0	0	0	0	0	0	0	0	0	0	0	0	0	0	0
PSME1	99.4596	151.344	95.6728	115.06	85.5005	77.5246	114.594	200.566	119.789	91.8255	89.3734	91.5466	61.4833	165.446	107.344	64.4032	48.5957	125.217	89.3228	63.153	107.512	72.075	56.0338	89.1311	108.491	91.3087	83.6764	132.634	205.566	88.1847	115.401	104.307	126.596	94.6688	97.5246	101.08	80.3873	83.9091	123.826	245.111	80.0191	116.512	126.475	107.734	102.697	67.3424	133.848	88.3786	131.416
CFLAR	7.29555	15.7326	6.70876	6.63099	7.38917	7.23151	8.2308	9.5303	7.40662	8.05845	7.09524	7.41168	5.13679	5.66824	5.93852	3.46857	5.21159	7.17925	6.03916	8.75366	9.26449	5.03926	1.70304	6.96655	5.43062	7.3768	8.14293	11.5523	15.7743	10.6904	8.34143	8.07833	7.75211	5.99449	6.14888	8.3966	2.1123	8.37177	4.78206	4.05181	7.68722	5.99874	7.13968	8.3873	4.88439	5.81592	1.57084	5.2291	5.19642
ITPK1	13.7602	12.7613	18.6363	15.2362	14.3069	14.4968	15.0166	19.3841	13.4884	13.2853	26.9957	15.6801	12.02	19.3074	11.6325	8.83964	6.6801	15.9466	12.1391	17.9405	14.435	17.0981	7.61346	19.7939	8.60764	21.7117	16.965	23.1031	11.547	7.15336	13.6655	25.5979	23.8229	13.6315	18.2357	21.3445	27.2318	26.4051	28.1374	12.2579	12.2099	17.9108	11.4407	14.7741	18.0835	9.51084	19.1171	17.2774	30.1406
USP17L26	0	0	0	0	0	0	0	0	0	0	0	0	0	0	0	0	0	0	0	0	0	0	0	0	0	0	0	0	0	0	0	0	0	0	0	0	0	0	0	0	0	0	0	0	0	0	0	0	0
KRTAP5-AS1	0.140431	0.107605	0.351873	0.579662	0.452535	0.296155	0.0985329	0.696855	0.641516	0.315735	0.810278	0.0345857	0.217099	0.291978	0	0.00499925	0.285073	0.209682	0.0856173	0.202056	0.37072	0.157945	0.0684909	0.564655	0.126109	0.854704	0.456953	0.641157	0.161925	0.0164068	1.02002	0.286181	0.654878	0.416846	0.143636	0.879158	0.0692076	0.162674	0.211531	0.204574	0.201239	0.945708	0.00715967	0.419578	0.874463	0.230608	1.13675	0.111648	1.77233
CLASRP	5.13857	17.9787	7.91504	8.22988	8.02548	8.84579	12.8129	13.5393	11.5605	4.26419	8.82262	11.6069	7.73143	10.0227	8.59114	2.28514	3.65725	8.6649	5.29867	9.38241	8.02588	9.22287	3.63347	6.05537	5.35962	10.5103	10.8352	7.2311	7.72535	10.1229	6.71512	16.0706	11.7412	7.77835	11.4284	7.88918	7.17022	12.439	7.18364	5.74414	5.97031	8.63763	1.95338	7.41815	8.6086	3.1527	17.1981	9.26604	12.384
FH	23.6816	17.12	19.3349	24.6792	17.5047	20.87	16.926	16.085	26.5593	22.225	27.0634	21.9778	16.1578	29.0282	24.9939	22.4786	12.9051	23.2903	25.5327	24.7065	23.9997	23.4854	15.5691	18.5596	19.8518	30.383	21.1578	15.6551	27.1422	23.9844	37.5484	24.3716	20.3915	24.6083	17.6983	19.0054	20.1238	14.882	31.463	27.1931	17.9393	20.4629	26.6182	19.4402	49.7545	30.7488	31.0464	17.7694	22.1283
RPS29P14	0	0.670684	0	0	0	0.158631	0.129914	0.2413	0.26819	0.0887181	0	0.237124	0.161789	0	0	0.0856889	0	0	0	0.138532	0	0	0	0	0	0.311701	0.211685	0.428168	0.0816307	0	0.310817	0	0.522085	0	0.35171	0	0	0	0	0.33395	0	0	0	0.167249	0	0	0.131651	0	0
BACE1-AS	3.04474	5.13398	2.15678	5.01099	3.50607	3.39738	3.54316	3.91628	4.12835	2.64227	4.06665	1.72588	2.51755	3.11396	3.05803	1.73482	1.99281	4.39247	3.55314	2.41063	4.41814	2.93352	0.957574	4.18339	3.33038	2.53813	3.61273	3.29547	4.24775	4.43869	3.65339	2.87259	3.71258	3.67182	4.70782	2.35867	4.1284	6.39818	1.71885	2.68206	4.24365	2.13889	1.29359	3.07823	5.15906	1.66565	5.15448	4.08249	4.5375
TMED9	79.2033	46.474	103.051	85.9939	101.061	78.4208	77.6719	119.804	97.8672	69.6053	49.0315	108.093	70.9563	103.083	112.19	86.2234	42.9117	97.8158	62.355	82.8631	100.662	114.984	66.3843	85.8448	123.733	88.2886	72.6929	97.7024	61.8423	91.4338	92.0753	72.2638	89.9443	85.088	74.9973	103.861	97.0177	61.9865	138.949	76.4488	65.6168	100.145	114.97	84.2399	166.278	90.2242	58.3936	82.9332	62.7819
LDHAL6A	0.0445665	0.188484	0.0234598	0.0187713	0.0535874	0.0419582	0.0257719	0.047868	0.0354683	0.0938641	0.0104361	0.0548797	0.0427934	0.0103416	0	0.0169986	0.0403881	0.0103329	0.102748	0.00916049	0.0560237	0.00852458	0	0.0266661	0.0178667	0.0412226	0.0279954	0.0188752	0.07557	0.0123971	0.0513822	0.0085358	0.0517846	0.0506205	0.0387616	0.0321434	0.0549085	0.052679	0.00799172	0	0.0872097	0	0.0162297	0.0221188	0.0188786	0.058083	0.0435273	0.0316357	0.0172427
RANP9	0	0	0	0	0	0	0	0	0	0	0	0	0	0	0	0	0	0	0	0	0	0	0	0	0	0	0	0	0	0	0	0	0	0	0	0	0	0	0	0	0	0	0	0	0	0	0	0	0
TTC17	6.50599	9.94261	4.25988	5.73012	5.64919	5.1973	5.47509	6.43031	8.70554	7.36222	5.76396	5.16196	7.13715	3.3844	3.60438	5.20847	6.04873	5.65012	8.09367	7.56185	6.38107	4.39954	1.65673	6.41673	6.44488	7.43491	6.37413	6.62913	6.88046	8.61706	7.66935	11.1189	6.70919	6.09821	7.06921	5.51747	8.2872	11.5656	5.0879	4.20548	6.90447	4.75914	7.03343	6.5847	5.09227	7.31224	5.10737	5.66594	6.08939
SNRPCP3	0.380474	0.722817	0.212419	0.15297	0.374308	0.512886	0.326697	0.47677	0.0963457	0.2231	0.226788	0.46852	0.174365	0.280918	0.539652	0.0307832	0.182849	0.44909	0.279103	0.248834	0.152182	0.370497	0.0527171	0.217306	0.291197	0.298604	0.532325	0.102544	0.322579	0.505131	0.251233	0.417358	0.515779	0.18334	0.210583	0.305599	0.25569	0.715483	0.173669	0.11997	0.255118	0.189374	0.925808	0.720998	0.256408	0.157776	1.08778	0.257804	0.140514
TSFM	6.49732	5.71766	5.45754	7.37394	5.00997	6.32998	6.67036	8.62186	7.45568	5.84473	5.76565	7.52908	4.65868	7.74469	10.5717	4.4754	3.702	6.28726	7.2853	3.52962	4.09721	5.17271	4.90675	6.2183	3.70841	6.70711	5.99012	4.40941	7.60203	3.39863	7.46827	5.70032	6.01621	8.68748	5.05399	5.74258	8.16897	5.14047	4.72246	8.97926	6.10041	5.15681	7.86767	10.2234	14.2642	6.69132	10.645	6.95411	7.96244
MISP3	4.20346	0.4263	3.30739	6.91844	5.78596	2.36229	3.70885	8.52765	8.1045	3.92481	3.34768	2.87662	3.64335	9.15683	1.81871	1.01462	2.48464	4.67671	2.16342	16.2824	2.41052	5.89041	5.08476	2.57789	13.157	9.23066	3.95196	3.85679	3.74173	1.12356	8.02664	17.882	5.91637	6.35801	3.82384	10.92	3.47271	2.8212	6.64597	8.66044	4.47334	6.11734	1.48874	4.55601	6.96836	3.1372	2.82121	14.0231	11.8578
KLK6	0.166641	1.36394	9.7018	0.184245	43.5809	104.235	48.0846	3.73782	4.59534	17.4126	12.6061	10.804	4.01828	9.9611	179.916	11.3678	0.643082	4.05681	6.49921	3.44066	14.0527	123.778	1.24451	95.6904	12.4861	7.9124	32.8641	59.0255	0.303761	0.089233	7.6053	52.7487	28.9607	28.3759	7.56853	69.7774	0.0205311	47.3454	15.4163	10.7362	31.7023	13.697	57.0184	62.2215	10.1173	0.899493	0	36.7234	8.2703
GPR158	0.125729	0.0779325	0.0575836	0.0816791	0.0614964	0.319501	0.0373803	0.0053407	0.0534229	0.333812	0.0558898	0.0787243	0.666045	0.100383	0.16624	0.0891382	0.0968822	0.148718	1.06421	0.0153307	0.0875089	0.0741857	0.0129916	0.156196	0.0179407	0.105783	0.327966	0.00631778	0.406516	0.0145232	0.0171983	1.03425	0.0779986	0.0338868	0.0155688	0.00806915	1.97176	0.0573053	0.0213995	0.011087	0.0673623	0.300435	0.111362	0.118455	0.195887	0.369383	1.23547	0.127067	0.144285
RPS27AP15	0.0353308	0.0615273	0	0.0520843	0	0.0582103	0	0	0	0	0	0	0	0	0	0	0	0	0	0	0.0518159	0	0	0	0.0660992	0	0	0	0	0	0	0	0	0	0	0	0	0	0	0	0	0	0	0	0	0	0	0	0
RNU6-45P	0.307741	0.26796	0.188994	0.226834	0.555049	0.253514	0.20762	1.3497	1.07151	0	0	0.189478	0	0.999753	0.600174	0	0	0	0	0.664178	0.676996	0.206024	0	0.644472	0.431807	2.32465	0.6766	0.22809	0	0.599233	0	0.206295	0.20859	0.815605	0	0	0	1.27316	0.193146	0.533696	0.648524	0.631838	0	0.801858	0.912524	0	0.210395	0.382289	0.416726
ERF	14.4205	14.958	27.4766	20.544	18.2286	23.8001	21.8715	34.3372	18.56	15.3319	15.431	24.3905	35.4829	21.0619	23.628	6.30137	11.7651	19.698	8.52086	38.5926	17.4043	27.7916	5.10244	9.95137	14.3354	35.8628	16.2919	16.2655	14.1961	23.5748	11.7792	25.6509	17.6453	18.4339	22.6333	17.6715	8.77262	17.9019	18.3522	12.3743	14.6629	22.2414	9.50215	21.8989	18.3871	10.6669	18.5291	14.7233	21.2867
C8orf74	0.00923913	0.0268161	0.102133	0	0.0555464	0.101481	0.0457106	0.262424	0.0986525	0.0255401	0.146398	0.0417163	0.0155252	0.255128	0.00800831	0.00822267	0	0	0.0138061	0.0132935	0.383918	0.251537	0.0234693	0.212835	0.218946	0.461954	0.277614	0.556955	0.00783325	0.0389793	0.186412	0.268384	0.0876734	0.122432	0.33375	0.241004	0	0.987436	0.0425239	0.0640915	0.0876163	0.181262	0.21197	0.0641966	0.0639244	0.0515098	0	0.221894	0.417038
DBR1	6.23136	6.43299	4.32604	5.76826	5.03063	5.03032	4.80161	7.37758	9.68006	6.08272	3.94568	5.15194	3.95728	3.36831	4.19318	4.64624	3.29967	3.72062	5.70371	3.87571	5.9907	3.7113	1.15144	5.21553	3.69919	4.10439	5.24643	6.00872	7.78339	4.30666	6.8035	7.05516	6.16602	3.85257	4.41552	4.84007	2.26599	4.45112	4.59766	4.91541	6.08828	3.33041	6.1826	4.65196	4.02456	7.01104	3.62619	4.207	5.33383
LINC00358	0	0	0	0	0	0	0	0	0	0	0	0	0	0	0	0	0	0	0	0	0	0	0	0	0	0	0	0.0382533	0	0	0	0	0	0	0	0	0	0	0	0	0	0	0	0	0	0	0	0	0
RPSAP58	0.0929127	0.0970826	0.136946	0.0273942	0.0446879	0	0.100295	0.0465714	0.129403	0.0342456	0	0	0.0624513	0.0301844	0.169124	0.0496145	0.0785881	0.0904769	0.0499823	0	0.0545061	0.024881	0.0566441	0	0.0173827	0.100265	0	0	0.141794	0	0.0449913	0.0498275	0	0	0.0678809	0	0	0.038439	0.0699772	0	0.0195802	0	0.0947403	0.0645589	0.0551016	0.0847645	0.0254089	0	0.050327
LINC00454	0.0073698	0	0.00905207	0.0108645	0	0	0	0.00923506	0	0	0.0120805	0	0.012384	0.0119711	0	0	0.00779197	0	0	0	0	0	0	0	0	0	0	0	0	0.0215257	0	0.00988074	0	0	0	0	0	0.0609794	0	0	0	0	0	0.012802	0	0	0	0.0091551	0
ATP9A	22.2742	2.31318	11.2941	15.3034	16.2382	8.62996	6.07671	6.62815	18.0834	22.5218	19.9074	5.36776	14.5864	12.7849	9.34028	10.9671	10.1384	9.06009	36.2691	22.6238	11.2239	7.82971	3.39727	17.8926	17.8714	16.1605	22.1837	12.2776	13.3748	27.1809	26.7809	25.8609	15.7122	9.96828	14.1926	12.9852	51.6155	10.7982	9.61393	5.21138	16.9267	19.6959	8.11695	18.2491	10.9767	22.1382	18.8176	13.8424	19.6464
MTCO1P39	0	0.0597328	0	0	0	0	0	0.0429815	0	0	0	0	0	0	0	0	0	0	0	0	0	0	0	0	0.0320856	0	0.0754127	0.050845	0	0	0.0276821	0	0	0	0	0	0	0	0	0	0	0	0	0	0.101708	0	0	0	0
PDZK1	1.83894	0.312152	1.14974	1.38973	1.62844	1.68444	0.358313	1.69708	0.647226	5.22414	0.315583	1.03006	2.17535	3.07333	0.258946	0.106351	2.8357	4.25594	4.04154	1.04117	2.54119	0.177779	0.758872	2.25227	0.180094	0.358204	3.73658	0.433002	1.10883	0.116343	10.6621	0.569641	3.62686	2.49845	1.29339	0.527898	7.75401	0.453178	1.18333	1.72698	2.93797	2.02638	0.118464	5.05106	11.7719	2.86677	4.0849	1.7566	2.27443
CGNL1	7.00719	0.595742	3.36144	7.56463	4.53385	6.01512	2.30539	0.931175	1.8052	6.3324	2.83492	2.49945	7.99991	2.83085	2.06328	5.37535	5.61019	3.05363	2.5798	1.8622	2.74826	2.08409	1.94073	2.42386	1.15913	1.05826	4.83031	1.33536	2.74085	3.20849	2.81915	2.85889	2.56092	2.16588	3.28841	3.32952	0.496406	1.59611	2.65758	1.15358	6.16783	3.8344	1.18454	5.78727	1.25107	7.52198	1.34092	3.02195	1.40774
FOXCUT	0.346093	0	0	0.65598	0.297248	0.0814594	0.133426	0.867374	0.0688597	0.455579	0.486266	0.121767	0.249243	0.562174	3.34271	0.264015	0.104548	0.481456	0.132986	0.426829	0.362556	0.2648	0.0753554	0.517706	0.138749	0.106708	0.326109	0.21987	0.167674	0.529503	0.239413	0.464009	0	0	0.662229	0.374428	0	0.613639	0	0.257232	0.156289	0.135349	0	0.601193	0.65973	0.22553	0.135209	0.122838	1.47293
TCERG1P1	0	0	0	0	0	0	0	0	0	0	0	0	0	0	0	0	0	0	0	0	0	0	0	0	0	0	0	0	0	0	0	0	0	0	0	0	0	0	0	0	0	0	0	0	0	0	0	0	0
RPS3AP27	0.105269	0.0733292	0	0	0.050631	0.034688	0.0568168	0.0263825	0.11729	0.0582	0	0.025926	0	0.0341987	0	0	0.0667798	0.0683397	0.037753	0	0.061755	0.05638	0	0.0440911	0.0196945	0.0227199	0.0925783	0.0312092	0.0357004	0.0409961	0.0169916	0	0	0	0.0256362	0	0.0518792	0.0435511	0	0	0.0221842	0	0	0.0731447	0.0312148	0.0320125	0	0.0784622	0.02851
AP2S1	35.0829	28.3857	70.2203	42.2183	53.6045	46.8974	54.0913	62.5835	37.3021	30.4751	31.7075	90.9004	39.3558	83.1494	116.051	32.685	17.3358	61.9095	28.1455	41.2473	41.8874	65.3575	28.6129	45.0415	44.6849	49.3283	35.4334	37.5393	39.0176	47.0819	32.969	29.1594	41.6388	67.7825	33.2948	46.7079	26.9749	41.372	57.4638	71.9181	32.4665	48.4964	32.6351	36.723	78.8884	31.8358	54.0481	52.3195	63.6005
BOLA2B	0.0964931	0.378089	0.340742	0.16003	0.275559	0.63592	0.5859	0.831291	0.53756	0.177826	0.217484	0.802053	0.182413	0.842466	1.38003	0.16102	0.102021	0.567695	0.227099	0.433865	0.442238	1.06589	0.441202	0.303114	0.304637	0.377466	0.4243	0.321832	0.276109	0.340553	0.194688	0.177882	0.343371	0.671305	0.234989	0.806871	0.534983	0.249502	0.666176	1.50608	0.216056	0.445758	0.276725	0.272377	0.947788	0.293436	0.791642	0.928977	0.636996
SNRNP48	2.69982	3.98928	1.63553	2.42879	1.76054	1.98471	2.44765	1.52011	1.80346	2.40455	2.27981	1.88984	1.89149	2.02546	1.30946	1.48637	1.82544	1.65746	2.48638	2.50042	1.84944	1.79046	0.546069	1.86694	1.65464	2.77951	3.05786	2.22895	3.583	1.53813	3.504	3.28683	2.3673	2.40007	1.94772	2.42846	3.77124	2.0775	1.31025	2.51476	3.01123	2.44045	2.18264	2.10724	2.37157	1.99893	1.22668	2.15529	1.6427
LINC01747	0.0236809	0.0618592	0.0218148	0.00872753	0.0355928	0.0292621	0.00798827	0	0	0.0163655	0.0194087	0.0218707	0.0198964	0.0288494	0.00769731	0.0263445	0.0125187	0.0192167	0.0318478	0	0.00868256	0.0317074	0	0	0.0166139	0.0191661	0.0390487	0.00877583	0.0501937	0.00576393	0.0286676	0	0.0240767	0.0313807	0	0.0298896	0.0145881	0.0244926	0.0297254	0.0102671	0.0311903	0.00810339	0.00754584	0.0102839	0.00877742	0.0990189	0	0.0367718	0
FGF13-AS1	0.0575166	0.225367	0	0.0847904	0.0172897	0.189526	0.0776083	0.0180184	0.0400529	0.066248	0.400692	0.0354133	0.0966496	0	0.0560861	0	0.10642	0.0933479	0.0644604	0.0413782	0	0	0	0	0.0269015	0.015517	0.126456	0	0.0487646	0.0139996	0.150862	0.0771129	0	0.038109	0.0175087	0.0544474	0.0177159	0	0.0180494	0	0.0909067	0.0984085	0.0183275	0.0249778	0.0213188	0.153045	0	0.0178624	0.038943
PPP1R21-DT	0.148326	0.0516608	0.182183	0.699712	0.321028	0.342129	0.0800554	0.260212	0.206579	0.355352	0	0.32877	0.249243	0.481863	0.501407	0.211212	0.219551	0.481456	1.11708	0.426829	0.217533	0.15888	0.361706	0.310624	0.305247	0.416163	0.130444	0.307818	0.301813	0.953105	0.215472	0.278406	0.0402147	0.0786214	0.0722432	0.187214	2.0102	0.30682	0.446845	0.514464	0.156289	0.121814	0.0378108	0.154592	1.01159	0.405953	2.83939	0.331662	0.361538
EGR2	12.2867	3.28765	22.3383	4.31606	5.26446	18.6551	15.8922	1.24715	2.9401	12.2057	3.57008	3.62725	18.4565	7.01751	8.1296	13.3937	9.73466	12.5528	5.93418	5.95918	3.51491	5.10927	0.435341	5.57051	3.00173	9.95026	12.5305	3.857	5.28991	2.59409	1.01214	13.6068	2.49268	9.01322	2.00529	4.15164	1.6991	4.496	1.16526	2.65481	15.3353	18.6747	6.78073	15.4201	2.24977	12.6967	1.34256	3.35977	1.72243
SAP18P2	0.0717392	0.124931	0.0881147	0.0528786	0.0431301	0	0	0	0.049957	0	0	0	0	0	0.0932732	0.0319233	0	0	0.19296	0	0.157818	0	0	0	0	0	0	0	0.0608229	0	0	0	0	0	0	0	0.0883867	0	0	0	0	0.0981941	0	0	0.0531808	0.0545398	0.196186	0	0
TMEM254-AS1	0.356775	1.0142	0.43177	0.750259	0.611945	0.354418	0.297338	0.223537	0.562662	0.246562	0.137605	0.187364	0.802295	0.289763	0.347902	0.452939	0.44378	0.323579	0.686797	0.143433	0.261622	0.105376	0.279881	0.252716	0.314108	0.124561	0.553699	0.0855518	0.880769	0.439304	0.359921	0.133651	0.184926	0.305917	0.351374	0.139068	1.49324	0.184502	0.14489	0.227476	0.580479	0.524249	0.180559	0.337216	0.33449	0.151575	1.74331	0.221601	0.291297
ADARB1	2.07693	8.09292	2.67423	1.64604	2.15921	4.21845	3.51914	1.0468	1.47494	2.75474	2.68476	3.24605	6.47713	1.63741	1.84942	3.96615	1.5387	4.5451	3.07702	1.08129	1.61103	3.30713	0.501266	1.23288	2.1105	1.05409	2.51637	1.35045	2.22656	2.90266	1.63239	2.59495	1.46238	3.61735	1.82013	1.96143	1.5013	1.49671	1.45731	0.698704	2.33225	2.50745	1.7732	2.21667	1.63351	3.12797	2.82641	1.16439	0.830601
VSIG10L-AS1	0.0751787	0.130921	0.138509	0.0554138	0.045198	0.0619315	0.15216	0.094206	0.104704	0	0.431312	0.0925759	0	0.183174	0	0	0.0397426	0.305032	0.0337019	0.108169	0	0.10066	0	0	0.0351624	0.202819	0.41322	0.222882	0.0637391	0.146388	0.0606732	0.100793	0.152871	0.099623	0.091541	0.237223	0	0.233267	0	0	0.0792147	0	0	0	0.111461	0.0571547	0	0.233476	0.101803
MRS2P1	0	0.0466966	0	0	0.0161211	0	0	0	0	0	0	0	0	0	0	0	0	0	0	0	0.019663	0	0	0	0.0125416	0	0	0	0	0	0	0	0	0	0	0	0	0	0	0	0	0	0	0	0	0	0	0	0
SPO11	0	0.0153571	0	0	0.0106035	0	0	0	0	0	0	0	0	0.0143243	0	0	0	0	0	0	0	0	0	0	0	0	0	0	0	0	0	0	0	0	0	0	0	0.0182416	0	0.0152934	0	0	0	0	0	0	0	0	0
AREL1	7.011	7.9369	4.88125	7.29998	5.76727	5.65681	5.37449	7.12547	6.10909	7.83451	5.09622	5.59286	4.66021	3.34475	4.4523	5.99305	3.4967	4.76792	8.97846	5.56245	4.24244	4.12657	1.49365	7.6998	7.15895	5.41663	6.08255	6.64241	11.9762	4.87816	6.90553	7.10414	6.75866	6.59777	7.23937	6.08522	9.43735	11.3756	5.36178	1.98088	5.99395	4.24931	3.44581	5.99543	4.98354	5.49455	3.83831	5.20548	5.18322
PDE4DIP	2.29472	2.13094	2.17868	1.80828	1.77521	1.77645	2.11755	1.06132	1.53322	2.95474	1.7801	1.98756	2.43578	1.38446	1.27168	4.02511	1.22506	2.13492	4.12655	1.35241	1.92309	1.68229	0.518709	1.86482	2.14544	1.59126	2.09931	1.2926	4.18265	2.90031	2.28007	1.51669	1.9311	2.80547	1.28821	0.809473	4.56908	1.35498	1.38486	1.25796	2.32119	1.72629	2.98559	2.20738	3.51706	4.20417	2.7848	1.37495	1.18645
LIPA	44.9394	60.9406	89.6907	26.1892	15.9624	20.6622	31.0608	9.56763	13.8983	40.7881	29.8625	40.6185	17.811	21.215	15.3593	18.419	15.6027	30.6228	27.1448	10.9327	12.6042	9.55415	4.11408	13.3563	12.9733	16.5294	32.3424	20.9958	44.1879	8.58606	18.873	26.1916	27.8967	18.9647	11.514	21.4325	30.4808	9.93965	7.70262	17.4166	26.2305	25.5648	21.5919	21.639	13.9301	36.531	6.14848	16.2412	15.7789
ARHGAP11A	0.729975	1.86447	0.755034	0.792932	1.20111	1.07187	1.17505	2.37508	2.57555	0.920443	0.709542	1.29315	0.589644	0.961065	2.32445	3.03405	0.847615	1.19304	1.4169	1.34513	3.95926	1.73531	0.245937	2.01147	2.17791	2.67002	1.60493	1.31368	3.33553	2.35904	3.71874	3.11118	1.88886	2.53202	1.25998	1.61642	0.694251	2.21466	3.80988	1.61686	1.05254	1.13239	3.99263	1.48159	2.00505	1.698	0.280178	1.1518	1.15151
RNA5SP287	0	0	0	0	0	0	0	0	0	0	0	0	0	0	0	0	0	0	0	0	0	0	0	0	0	0	0	0	0	0	0	0	0	0	0	0	0	0	0	0	0	0	0	0	0	0	0	0	0
RPSAP38	0	0	0	0	0	0	0	0	0	0	0	0	0	0	0	0	0	0	0	0	0	0.0250222	0	0	0	0	0	0	0	0	0	0.0250551	0	0	0	0	0	0	0	0	0	0	0	0	0	0	0	0	0
MIR8082	0	0	0	0	0	0	0	0	0	0	0	0	0	0	0	0	0	0	0	0	0	0	0	0	0	0	0	0	0	0.197895	0	0	0	0	0	0	0	0	0	0	0	0	0	0	0	0	0	0	0
RNU7-111P	0	0	0	0	0	0	0	0	0	0	0	0	0	0	0	0	0	0	0	0	0	0	0	0	0	0	0	0	0	0	0	0	0	0	0	0	0	0	0	0	0	0	0	0	0	0	0	0	0
FGGY-DT	0	0.0217128	0.00765707	0	0	0.0102711	0.0168235	0	0.00868242	0.017233	0	0.00767669	0.0523778	0.0303787	0.0162107	0	0	0.0101177	0.0726614	0	0.00914282	0	0.00950146	0.0391661	0.0116631	0	0.0411186	0.0184821	0.0317127	0	0	0.0835804	0	0	0	0.0236055	1.08298	0	0.00782529	0.0108113	0.0262749	0.0255989	0	0.0108291	0.0184854	0.0284367	0.0596692	0	0.0168836
KRT18P19	0.0934135	0.0406691	0.0573683	0.0688546	0	0	0.0945335	0.263376	0	0.129113	0	0.0575153	0	0.265537	0.0607268	0.0207841	0.0493823	0	0.0209382	0.100804	0.0684999	0.0312689	0	0	0.0655366	0.0504027	0.154034	0.103854	0.0395996	0.0227369	0.0753896	0.03131	0.0316584	0.0618934	0	0.0589525	0	0.0966156	0.0586287	0.0810007	0.0984285	0.127861	0.119064	0.1217	0.276993	0	0.0319324	0.0580212	0.0632478
EEF1A1P28	0.152554	0.326976	0.0864818	0.0864977	0	0.0966713	0.110839	0.044115	0.0980625	0.0756918	0.0192358	0.0144506	0	0.0381232	0.0915447	0.0522196	0.0868502	0.0571365	0.0526067	0	0.0172104	0.0628498	0	0	0.0548864	0.0253271	0	0.0521859	0.0795943	0	0.151532	0.0314663	0	0	0.057156	0	0.0144581	0.121372	0.0441909	0.0407024	0.0494598	0.0481872	0.104701	0.0203846	0.0347969	0.124901	0.0160458	0.0145777	0.0158908
ARRDC1	11.4185	18.0314	15.6285	16.147	19.8434	18.9832	20.5526	44.4533	22.1981	7.87722	15.9271	14.2147	10.8825	37.7459	15.5294	5.82891	5.80849	16.9864	4.66679	26.4975	39.6475	16.881	6.74454	17.957	20.8344	61.4984	23.2763	51.4363	11.7925	56.8562	18.6323	17.7236	34.387	24.2784	21.4116	36.6885	7.67115	28.8785	15.3715	24.3158	10.7738	22.0283	11.8682	16.9607	21.8355	6.00784	9.48569	33.5825	77.6381
HNRNPA1P70	0.0151464	1.00232	0.0558114	0	0	0.224594	0.858368	0	0.0632851	0.097696	0.0248278	0.0373029	0.0254517	0	0.0196929	0	0.192168	0.344151	0	0.021793	0	0	0	0	0.0425054	0	0.0333009	0.0449045	0.256833	0.0442396	0.158911	0.0812275	0.0205328	0	0.0368859	0.0191175	0.0186612	0	0	0	0.143636	0.0414637	0	0	0.0673689	0.0460603	0	0.0752621	0.0615313
Y_RNA	0	0.253732	0	0	0	0	0.196596	0	0	0	0	0	0	0	0	0	0	0	0	0	0	0	0	0	0	0	0.320337	0	0	0	0	0	0	0	0	0	0	0	0	0	0	0	0	0	0	0	0	0	0
BUB3	7.43068	13.4273	6.03502	6.84859	6.80721	9.51043	11.7046	10.7903	11.0121	7.55615	5.92431	7.6773	5.37986	8.8511	9.72822	7.57709	5.03133	8.51203	9.33172	5.10313	11.5814	8.50442	2.40352	6.48459	4.7762	13.672	7.34429	8.93597	9.25489	10.649	14.1743	13.3558	9.46547	13.1378	8.29193	9.83204	8.62469	8.94098	5.99082	10.3237	6.85561	6.77695	10.0298	7.49447	10.9669	8.22194	7.08731	6.04211	7.11555
CRELD1	11.5571	11.2926	11.551	9.63013	19.5924	7.68258	8.63801	10.8562	11.799	9.70963	14.9726	7.57731	10.4278	8.4803	11.0714	8.05167	4.97153	15.8217	14.3668	11.0043	10.846	5.15229	4.01839	12.7677	7.43966	8.88347	15.1672	12.3062	8.44256	12.7583	11.6942	11.7554	10.687	7.93466	7.95426	6.78207	11.8551	12.4311	9.90115	10.5807	7.50768	12.1565	7.15978	11.6503	11.3651	8.64056	25.5155	8.70503	13.5433
TCF4-AS2	0	0	0	0.0545422	0	0	0	0	0	0	0	0	0	0	0	0	0	0	0	0	0.0542611	0	0	0.0774814	0	0	0	0	0.0313682	0	0	0	0	0	0	0	0	0.0765325	0	0	0	0	0	0	0	0	0	0	0
KRT8P38	0	0.0401003	0	0.0169729	0	0	0	0	0	0	0	0	0.0193468	0	0	0.0102467	0	0.0186859	0	0	0	0	0	0	0	0	0	0	0	0.0336283	0.0092919	0	0	0	0.0280384	0	0	0	0	0	0.0121315	0.0157591	0	0	0	0.0175061	0	0.0143024	0
RPL15P5	0.258464	0.360084	0.158731	0.0381025	0.0932342	0.127752	0.244125	0.194328	0.251981	0.095264	0.084734	0.222793	0.130295	0.167933	0.336047	0.299037	0.0819808	0.251688	0.231734	0.148754	0.341155	0.207641	0.078786	0.162383	0.241776	0.195241	0.113652	0	0.284875	0.0503281	0.396328	0.13861	0.17519	0.274002	0.409132	0.0978685	0.0955326	0.106929	0.227105	0.224119	0.13617	0.0707552	0.263548	0.134692	0.268242	0.157198	0.0353412	0.25686	0.314998
MIR676	0	0.258304	0	0	0	0	0	0	0	0	0	0	0	0	0	0	0	0	0	0	0	0	0	0	0	0	0	0	0	0	0.119707	0	0	0	0	0	0	0	0	0	0	0	0	0	0	0	0	0	0
RN7SL382P	0	0.203346	0.0717104	0	0.0702012	0	0.0787779	0	0.0813131	0	0	0.143788	0	0	0	0.0519603	0.0617279	0	0	0	0.0856248	0	0	0	0	0.0630033	0.128362	0.173089	0	0.113684	0.0471185	0	0	0.154734	0.142181	0.0736906	0	0.241539	0	0	0	0.0799133	0.0744148	0	0	0.177545	0	0	0
IGHV3-75	0.183957	0	0	0	1.32716	0.0757709	0.806704	0	0.128102	0.381389	0	0.169895	0.463675	0	0.119588	0.0409296	0.437613	0.447835	0.288631	0	0.202342	0.246308	0	0	0	0	0.303336	0	0.233947	0.0895502	0.51962	0.30829	0.561096	0	0.0559986	0.116094	0	0.475656	0.230912	0	0.193833	0.188845	0.0586173	0.159774	0	0.559414	0	0	0.0622761
RHOG2P	0.115335	0.200853	0.0708312	0.0850132	0.104011	0.190024	0.116718	0.216789	0.160632	0.0265688	0.378113	0.177532	0	0.0468361	0.037489	0.076985	0.0609711	0.14039	0	0.124461	0.126863	0.154428	0	0.060384	0.0539443	0.186693	0.190183	0.0427418	0.0244463	0.112291	0.0930818	0	0	0.152837	0.140438	0.109181	0	0.0596445	0	0.0500048	0	0.197334	0	0.0500869	0.0854992	0.087684	0	0.0716374	0.117136
MIR623	0	0.585137	0.20635	0	0	0	0	0	0	0	0.275386	0.413758	0	0	0	0	0	0	0	0	0.24639	0	0	0	0	0.725181	0	0	0.142437	0	0.542344	0	0	0	0.204566	0	0	0	0.210884	0	0.354041	0	0	0	0	0.255447	0	0	0
RNU4-24P	0.118447	0.412543	0.145484	0	0	0.195151	0	0.148425	0.164966	0.109142	0	0	0.199036	0	0	0.105416	0	0	0.106197	0.340849	0.173714	0	0	0	0	0.255639	0	0	0	0	0.095593	0.635211	0	0.31392	0.288453	0	0	0.245014	0	0	0	0.162126	0	0	0	0	0	0	0
KATNBL1	2.75641	3.11777	2.97346	3.37295	3.02191	2.91629	3.20575	3.61771	4.00519	3.06279	2.08933	2.84797	2.48619	2.71055	2.68785	2.17257	1.89049	2.56207	3.76961	2.46254	3.35557	3.21427	0.7551	4.45198	3.66964	5.02801	3.48068	4.06927	3.34318	2.67926	3.51314	3.82536	2.96429	4.39273	2.24304	3.15506	2.86334	3.67542	2.02963	4.98726	2.54371	2.6293	3.24634	3.04343	2.73114	2.43113	2.03538	2.71357	3.12573
RN7SL489P	0	0	0	0	0	0	0	0	0	0	0	0	0	0	0	0	0	0	0	0	0	0	0	0	0	0	0	0	0	0	0	0	0	0	0	0	0	0	0	0	0	0	0	0	0	0	0	0	0
RNU6-516P	3.16618	3.30828	3.11113	5.83444	1.71318	4.69488	4.4858	3.76915	2.86629	4.23032	2.59498	2.14438	2.39417	6.68585	5.35155	0.563569	1.84115	2.56931	3.40648	3.41669	3.25045	0.635901	1.20641	5.3045	1.62896	3.07505	3.13253	1.17335	3.22127	3.23672	2.8108	2.7592	3.0045	1.67826	1.15659	3.79648	6.04642	4.25712	2.38461	4.66728	2.66893	2.38357	2.01779	1.64998	2.58183	0.962838	6.49394	1.76993	1.92936
PABPC1P2	0	0.0317692	0	0	0	0	0	0.01143	0	0	0	0	0	0	0	0.0081179	0	0	0	0	0.0133774	0	0	0	0.00853247	0.0196864	0	0.0135211	0	0	0.00736145	0	0.0123652	0	0	0	0	0.0188681	0	0	0	0.0249701	0	0	0	0.0138691	0	0.011331	0
MIR5088	0	0	0	0	0	0	0	0	0	0	0	0	0	0	0	0	0	0	0	0	0	0	0	0	0	0	0	0	0	0	0	0	0	0	0	0	0	0	0	0	0	0	0	0	0	0	0	0	0
GREB1L-DT	0.0769352	0	0.0944968	0	0.046254	0.0633785	0.10381	0.241018	0	0	0	0	0.19392	0	0.0500145	0.0342355	0	0	0	0.166045	0	0	0	0.161118	0	0	0	0.171067	0.0326141	0	0	0	0	0	0.0936798	0	0	0.31829	0.0482864	0.133424	0	0.0526531	0.0490303	0	0.0570327	0	0	0	0
LINC00967	0.00821974	0	0	0	0	0	0	0.0103001	0.011448	0	0	0	0.055249	0	0	0	0	0	0.044218	0	0	0.0330173	0.0125279	0	0	0	0.0722878	0	0.0139379	0.0160055	0	0	0	0	0	0	0	0	0	0	0	0.0112509	0	0	0.0365602	0	0	0	0
ZNF735	0	0.01177	0	0	0	0	0	0	0	0	0	0	0	0	0	0	0	0	0	0	0	0	0	0	0	0	0	0	0	0	0	0	0	0	0	0.00853068	0	0	0	0	0	0	0	0	0	0	0.00924151	0	0
MIR548AE2	0	0	0	0	0	0	0	0	0	0	0	0	0	0	0	0	0	0	0	0	0	0	0	0	0	0	0	0	0	0	0	0	0	0	0	0	0	0	0	0	0	0	0	0	0	0	0	0	0
LINC02032	0	0.0733292	0	0	0	0	0	0	0	0	0	0	0	0	0	0	0	0	0	0	0	0	0	0	0	0	0	0	0	0	0	0	0	0	0	0	0.0518792	0	0	0	0	0	0	0	0	0	0	0	0
HNRNPA1P72	0	0	0	0	0	0.0280517	0	0	0	0	0	0.020966	0	0	0	0	0	0	0	0	0	0	0	0	0	0	0	0	0	0	0	0	0	0	0	0	0	0	0	0	0	0	0	0	0.025243	0	0	0	0
OOSP1P1	0	0	0	0	0	0	0	0	0	0	0	0	0	0	0	0	0	0	0	0	0	0	0	0	0	0	0	0	0	0	0	0	0	0	0	0	0	0	0	0	0	0	0	0	0.0890876	0	0	0	0
SYTL2	3.0061	2.00799	5.42804	3.13678	7.93556	4.34844	1.90879	2.11329	6.54569	4.03172	3.16207	4.03287	5.56462	4.20165	1.47446	6.72422	2.90482	2.64457	3.42372	4.92873	4.72808	7.83281	0.492245	7.69708	6.529	16.9879	6.44536	7.21596	3.02322	1.75718	7.82314	7.25924	4.99833	8.72232	1.20114	9.4478	0.455534	3.60642	1.58127	6.16117	3.92202	11.8499	4.53563	3.87133	1.02051	8.70827	0.237792	6.05442	6.90851
GIMAP7	14.2488	70.401	9.96625	11.6912	3.86162	31.9853	52.0363	4.38576	7.83208	20.4612	12.57	13.4623	7.37905	6.98394	5.98215	2.51991	18.7932	18.9556	29.8284	3.791	4.72927	2.58006	1.87801	9.05904	4.15683	1.78235	9.94295	2.9924	38.7869	3.71384	18.249	12.5306	11.5683	4.16894	5.60244	5.52609	5.41035	2.08789	2.96177	7.70652	21.395	6.10038	3.59217	14.1176	5.83042	26.7479	3.20836	5.68306	4.38442
LINC01934	0.133313	0.435299	0.0886944	0.0163774	0.0400744	0.109822	0.54714	0.0278423	0.0696264	0.0665386	0.127473	0.157323	0.037336	0.108273	0.0505545	0.00988718	0.158568	0.279469	0.0946246	0.00799225	0.0977579	0.0223123	0	0.0814287	0.0519606	0.0179827	0.0610629	0.04117	0.390886	0.0540806	0.067244	0.067025	0.120481	0.0441648	0.0473456	0.0420663	0.00684371	0.103412	0.00697254	0.0577991	0.175587	0.0684277	0.0495597	0.144735	0.032942	0.160473	0	0.0414018	0.0150438
FRMPD3-AS1	0	0	0	0	0	0	0	0	0	0	0	0	0	0	0	0	0	0	0	0	0	0	0	0	0	0	0	0	0	0	0	0	0	0	0	0.0454721	0	0	0	0	0	0	0	0	0	0	0	0	0
KL	0.426583	0.720196	0.443963	0.29283	0.231014	1.21788	0.549233	0.0979325	0.462597	1.05019	1.36113	0.501239	1.08891	0.327945	0.194756	0.469493	0.740222	0.459793	4.96622	0.398253	0.339078	0.104642	0.0248154	0.736503	0.0883371	0.101907	1.01664	0.106195	0.900037	0.0348743	0.60708	0.72036	0.512069	0.155346	0.206185	0.242497	20.024	0.276174	0.0899259	0.112946	1.1117	0.949381	0.211676	0.746667	0.400718	1.16851	0.485333	0.457107	0.282213
GTF2IRD2P1	0.0840007	0.089396	0.0343917	0.151351	0.0673358	0.0845765	0.050375	0.0877174	0.0909932	0.0559014	0.0688464	0.0287332	0.0705764	0.0379016	0.012135	0.0249197	0.0740105	0.0984611	0.0585771	0.127577	0.0479091	0.00624846	0.0213379	0.0488651	0.0654809	0.0503598	0.0615614	0.0415061	0.0949582	0.0726961	0.128053	0.0813369	0.0569366	0.0494726	0.0681887	0.0235609	0.132242	0.125493	0.0410052	0.113305	0.0786759	0.0447134	0.0118962	0.0486388	0.0345947	0.0567659	0.127621	0.0405803	0.0821522
FDX1P1	0.0298805	0.416286	0	0	0.179644	0.0984609	0.0403183	0.0748861	0.0832315	0.0550664	0.0489797	0	0.0502104	0.0485361	0.155399	0.0531862	0	0.0969903	0.0267903	0.0429928	0.17529	0.160033	0.0455415	0.125151	0.139756	0.0967347	0	0.177173	0.126668	0.145458	0.120576	0.160244	0.0810132	0.158384	0.0727676	0.0754292	0.110443	0.185428	0.15003	0.0518199	0	0.163597	0.114256	0.0519049	0.0886026	0.1363	0	0.0371188	0.121388
ATP5MC2	49.0665	55.3175	45.542	52.4043	44.4298	44.92	67.0803	64.0232	35.9438	37.4005	51.8523	47.7161	46.854	63.8397	68.5363	31.7178	34.278	62.4066	48.3122	73.3286	36.9302	41.8576	51.0984	56.492	46.2651	59.3508	41.3589	33.5477	44.087	54.9646	53.5392	34.8885	53.8154	66.6604	62.5285	50.9235	77.3321	44.5787	48.676	105.898	49.6186	39.735	43.0479	47.4104	161.83	42.2394	125.49	51.5899	82.4926
RN7SKP93	0	0	0	0	0	0	0	0	0	0	0	0	0	0	0	0	0	0	0	0	0	0	0	0	0	0	0	0	0	0	0	0	0	0	0	0	0	0	0	0	0	0	0	0	0	0	0	0	0
FGFR3	15.5275	2.28947	4.723	23.5382	16.844	3.93366	1.60848	8.79618	8.70914	14.1759	2.02101	5.04127	3.88033	13.0785	5.4379	1.94603	31.1487	8.00962	2.31773	8.33086	11.9332	6.53949	9.13618	8.22395	5.44806	5.28524	26.8528	5.96761	20.8863	29.0149	22.1741	5.10058	17.8775	4.49527	28.1386	7.82394	8.32959	7.02416	8.10589	7.57233	17.5131	5.41711	1.11567	23.3222	12.0434	2.05076	0.30271	20.2029	27.3128
RNU6-416P	0	0	0	0	0	0	0	0	0	0	0	0	0	0	0	0	0	0	0	0	0	0	0	0	0	0	0	0	0	0	0	0	0	0	0	0	0	0	0	0	0	0	0	0	0	0	0.218566	0	0
RNA5S1	0	0	0	0	0	0	0	0	0	0	0	0	0	0	0	0	0	0	0	0	0	0	0	0	0	0	0	0	0	0	0	0	0	0	0	0	0	0	0	0	0	0	0	0	0	0	0	0	0
RNU6-338P	0	0	0	0	0	0	0	0	0	0	0	0	0	0	0	0	0	0	0	0	0	0	0	0	0	0	0	0	0	0	0	0	0	0	0	0	0	0	0	0	0	0	0	0	0	0	0	0	0
MARCHF3	2.79118	0.930073	3.11984	2.51195	1.48313	3.55115	1.87023	0.828591	4.29915	3.11676	2.17299	2.09435	2.03528	4.39441	1.02505	0.66205	1.71417	5.16978	2.47117	2.07205	3.73919	0.957719	0.983578	1.71764	2.37009	3.23846	2.73286	4.05739	1.9433	1.8911	2.2475	3.70805	4.75343	2.62871	1.10321	3.03746	0.830347	1.22313	1.07343	3.33547	3.03147	2.74134	1.81527	4.09749	3.07776	3.8283	2.62115	1.79685	1.98454
KIAA0825	0.271899	0.151411	0.135916	0.158468	0.150162	0.138039	0.104518	0.061408	0.107881	0.256367	0.147701	0.145997	0.175319	0.0410844	0.0267192	0.227917	0.192207	0.0974932	0.235276	0.129647	0.194746	0.0846647	0.00481869	0.152285	0.184843	0.160355	0.177254	0.114822	0.178255	0.0723366	0.285778	0.148358	0.212155	0.21367	0.103943	0.127697	0.120754	0.12099	0.089294	0.126109	0.23486	0.157954	0.390887	0.236156	0.0679683	0.307664	0.041069	0.0962239	0.0513755
DHX9	29.6267	36.7831	21.014	26.0943	19.7827	25.9679	25.4778	22.5535	28.7512	35.0097	24.4492	24.2643	24.8822	22.7118	24.3906	35.5172	16.4544	25.6984	37.9273	26.7147	26.3491	24.1455	6.14776	25.6899	27.6211	35.0933	28.3557	22.2396	35.6204	29.2733	28.6627	32.2638	24.6558	35.0316	29.9061	27.0647	27.4823	20.5247	24.2032	12.3518	27.2651	25.5656	37.457	28.2905	25.037	32.7413	22.7237	14.1483	23.3652
TUBBP11	0	0	0	0	0	0	0	0	0	0	0	0	0	0	0	0	0	0	0	0	0	0	0	0	0	0	0	0	0	0	0	0	0	0	0	0	0	0.135147	0	0	0	0	0	0	0	0	0	0	0
IQCA1	2.07489	0.667008	0.534749	0.966788	1.06024	0.51755	0.204493	0.459237	0.295503	1.34569	0.248423	0.58023	1.40298	0.434161	0.232871	1.37087	0.57393	0.737898	0.293993	0.229952	0.53748	0.911299	0.277182	0.178888	0.592846	0.231937	1.18136	0.277754	0.929812	0.198524	0.887311	0.240131	0.758291	0.613444	0.526771	0.159986	0.699357	0.552892	0.736734	0.310616	0.914582	0.441282	0.37931	1.15356	0.11439	0.410596	0.0640518	0.503183	0.272389
SNORD83A	0.866533	2.41446	0.851466	0.510974	0.833547	1.14215	2.57231	0.651509	0.482743	0.798463	1.98857	1.28047	0.873661	0.844528	1.12664	0.15424	0.549703	1.9689	2.01999	1.74551	0.762512	2.08843	0.792422	0.725879	0.324234	3.36637	0.762065	1.2845	1.46935	0.674926	1.25881	0.232353	1.17469	0.918628	2.74334	0.656234	1.92171	0.358495	0.870173	0.300555	0	0.948865	0.220895	0.903145	2.31253	0	0.236972	0.215289	0.469365
LSM3P3	0	0	0.066086	0	0	0.088647	0.0725993	0	0	0	0	0	0	0	0.0699549	0	0	0	0.04824	0	0.0789091	0.0720411	0	0	0	0	0	0.0797568	0	0	0.043423	0	0	0	0.0655146	0.0679109	0.0662901	0	0.0675379	0	0	0	0	0	0	0	0	0	0
RNU6-991P	0	0	0	0	0	0	0	0	0	0.141783	0	0	0	0	0	0	0	0	0	0	0	0	0	0	0	0	0	0.22809	0.130457	0	0	0	0	0	0	0	0	0	0	0	0	0	0	0	0	0	0	0	0
RPL36AP14	0.051774	0	0	0	0	0	0	0	0	0	0	0	0	0	0	0	0	0	0	0	0	0	0	0	0	0	0	0	0	0	0	0	0	0	0	0	0	0	0	0	0	0	0	0	0.076761	0	0	0	0
SLC30A3	0.0275412	0.110313	0.202967	0.0324808	0.0198696	0.0317634	0.059459	0.0414141	0.0153431	0.0431421	0.0361161	0.00339146	0.00925592	0.0894727	0.0250658	0.0147067	0.0145594	0.031289	0.0123465	0.0198135	0.0161567	0.0110629	0.0167905	0.00576769	0.0154578	0.0208044	0.0484418	0.0530734	0.0700511	0.0214513	0.00666816	0.062772	0.0186677	0.0145985	0.0335354	0.0903813	0.0169662	0.0398794	0.00691422	0.00477631	0.0232158	0.0226185	0.00351037	0.0191366	0.00816661	0.0335012	0.0150634	0.023949	0
SPANXN4	0	0.0458748	0	0	0	0	0	0	0	0	0	0	0	0	0	0	0	0	0	0	0	0	0	0	0	0	0.057917	0.0390489	0	0	0	0	0	0	0	0	0.0324556	0	0	0	0	0	0	0	0	0	0	0	0
RNA5SP188	0	0	0	0	0	0	0	0	0	0	0	0	0	0	0	0	0	0	0	0	0	0	0	0	0	0	0	0	0	0	0	0	0	0	0	0	0	0	0	0	0	0	0	0	0	0	0	0	0
LINC02379	0	0	0	0	0	0	0	0	0	0	0	0	0	0	0	0	0	0	0	0	0	0	0	0	0	0	0	0	0	0	0	0	0	0	0	0	0	0	0	0	0	0	0	0	0	0	0	0	0
LINC02317	0	0	0	0.11395	0	0	0	0	0	0	0	0	0	0	0	0	0	0	0	0	0	0	0	0	0	0	0	0	0	0	0	0	0	0	0	0	0.14285	0	0	0	0	0	0	0	0	0	0.158537	0	0
RPL22P16	0.353118	0.230604	0.271077	0.0650704	0.106149	0	0.178676	0	0.368852	0.122017	0	0.217417	0.148343	0.286792	0.0573893	0.0785673	0.0933365	0.501463	0.1583	0	0.194205	0.0591007	0	0.0924376	0.0825797	0.0476326	0.291138	0	0.261962	0	0.0356231	0	0	0	0.16124	0	0.0543827	0	0.0554064	0.153098	0.0930189	0.120834	0.05626	0	0.196327	0.268459	0.120709	0.21933	0.0597717
C7orf31	1.61337	2.94414	0.964473	2.01786	1.03189	1.32201	2.38539	0.693619	1.87649	1.3957	1.62475	1.27869	1.37717	1.40094	0.892623	0.962342	0.784846	1.65743	1.80815	1.38911	1.10757	0.804337	0.300832	1.68038	1.58547	1.16224	1.40566	0.585174	3.1432	1.31177	1.309	0.880182	1.37859	1.22819	0.919561	0.704065	2.57458	1.44678	1.48119	1.22784	1.31568	0.986701	1.18133	1.13295	1.18965	1.91815	1.37292	1.2473	1.68504
TERB2	0	0.0192816	0	0	0	0	0	0.0138743	0	0	0	0	0	0	0	0	0	0	0.00992699	0	0	0.0148249	0	0.0231871	0.0103572	0	0.024343	0	0	0	0	0	0	0.293442	0.0134818	0	0	0.0229032	0.0138982	0	0	0	0	0	0	0	0.0302788	0	0.0149932
FGF7P6	0.110609	0.0288932	0.0135857	0.0489176	0.0332495	0.0546711	0.022387	0.0277207	0	0.091728	0.00906543	0.027241	0.0371729	0.00898334	0.0215716	0.014766	0.0526252	0	0.0396679	0	0.0567764	0.00740496	0	0	0.0413869	0.0477446	0.243185	0.0737824	0.0328223	0.0161533	0.0401702	0.0148294	0.0299888	0.0293146	0.0471389	0.0418826	0.115835	0.0457601	0.0138842	0	0.0233094	0.00756988	0.0634413	0.0288206	0.0163991	0.0588634	0.120993	0.041221	0.0149781
SYT12	1.77107	0.0555961	1.15956	3.27651	1.94129	0.155292	0.605128	2.27457	0.793985	2.26791	0.259163	0.980946	0.697396	1.73597	0.563321	0.25842	0.205737	3.8934	1.2676	1.11118	1.8171	0.453919	0.377675	0.286531	0.951371	0.513486	1.49739	0.394365	0.198492	2.43329	1.19378	2.29092	2.00522	0.56407	4.45746	0.779038	0.0561905	2.57865	6.09503	0.719751	1.50574	0.572232	2.13725	2.74641	5.78808	0.175676	0.0810693	1.53724	1.15283
PDE6G	0.509629	6.37552	3.21922	1.1346	0.45021	0.891062	4.8697	0.377955	0.275221	0.479178	1.05701	1.60093	0.244677	0.827812	1.0818	0.166614	0.395869	2.39694	0.512874	0.134682	0.244055	0.306368	0.0634071	0.392057	0.223768	0.145907	1.029	0.416267	2.36322	0.435419	0.184664	1.38047	1.01515	0.551293	0.455912	0.840156	0.128141	0.215142	0.274162	0.487002	1.27124	0.968046	0.45072	0.668468	0.385502	0.948848	0.11377	0.620164	0.211259
USP35	2.41	1.73685	2.17951	2.30514	3.60147	3.03761	1.98678	1.95154	2.71237	1.83221	2.46	2.56478	2.41608	1.8449	1.99622	1.39444	1.34056	2.28248	2.94213	1.91939	1.67496	2.67501	0.66174	1.86463	2.17493	2.23063	3.25804	3.24133	2.30736	2.46584	2.23192	2.62369	2.62729	1.87614	2.57441	2.00143	3.67862	3.08485	1.79297	1.124	1.70066	2.4805	1.47974	2.12598	2.54222	2.07618	2.92535	2.17305	1.3676
CGB1	0	0	0	0	0	0	0	0	0	0	0	0	0	0	0	0	0	0	0	0	0	0.0531835	0	0	0	0	0	0	0	0	0	0	0	0	0.0241827	0	0	0	0.0249296	0	0	0	0	0	0	0	0	0	0
7SK	0	0	0	0	0	0	0	0	0	0	0	0	0	0	0	0	0	0	0.0590457	0	0	0	0	0	0	0	0	0	0	0	0	0	0.0892766	0	0	0	0	0	0	0	0	0	0	0	0	0	0	0	0
PPIAP57	0	0	0	0	0	0	0	0	0	0	0	0	0	0	0	0	0	0	0	0	0	0	0	0	0	0	0	0	0	0	0	0	0	0	0	0	0	0	0	0	0	0	0	0	0	0	0	0	0
ZSCAN5C	0.00870197	0.0303084	0	0.0128284	0	0	0.0117417	0	0.0121196	0.00801839	0.0142642	0.0428628	0.0146226	0.014135	0.0113141	0.00774461	0	0.0423692	0	0	0.0127623	0.0233029	0	0	0.00814012	0	0.0382644	0.0128994	0.00737783	0.00847225	0.0140459	0.0233336	0.0235932	0.0230628	0.0105959	0.0109835	0	0.0180005	0	0	0	0	0.0332743	0.0151161	0	0.0132314	0.0118987	0	0.0353512
PITPNA-AS1	4.46537	4.65519	3.32064	3.67204	3.50643	3.60345	6.39409	3.15938	3.29993	3.58277	3.08716	2.01993	4.90024	3.84868	4.50241	1.70319	4.39999	5.57095	2.36946	3.8899	2.80666	2.88776	3.70382	2.79905	3.63716	2.1635	3.53967	2.07132	4.1207	6.26984	4.90311	2.56575	2.92373	2.33471	4.73446	2.83722	12.5751	2.76477	3.58424	4.42515	4.19297	2.91049	0.890507	4.64348	7.0708	2.17083	15.0774	3.81126	4.44252
RN7SL370P	0	0	0	0	0.0671076	0	0	0	0	0	0	0.0687259	0	0	0	0	0	0	0	0	0	0	0	0	0	0.120454	0	0	0	0	0	0	0	0	0	0.0704432	0	0	0.0700563	0	0	0	0	0	0	0	0	0.0693305	0
LINC01950	0	0.103384	0.0243057	0	0	0	0	0.024797	0.0275604	0	0	0	0	0	0	0	0	0	0.0177421	0	0	0	0	0	0.0185109	0	0	0	0.0167775	0.0192662	0	0	0	0	0	0	0	0	0	0	0	0	0	0	0.0586779	0	0.0270581	0	0
PPIAP17	0	0	0	0	0	0	0	0	0	0	0	0	0	0	0	0	0	0	0	0	0	0	0	0	0.0326987	0	0	0	0	0	0	0	0	0	0	0	0	0	0	0	0	0	0	0	0	0	0	0	0
BBS1	0.452797	0.508579	0.309341	0.367327	0.480018	0.401703	0.220527	0.674834	0.496294	0.333288	0.461142	0.349725	0.378184	0.165378	0.174176	0.209837	0.314435	0.273948	0.381948	0.474166	0.447952	0.301342	0.0694202	0.241271	0.30326	0.422128	0.62441	0.468651	0.361181	0.740826	0.581663	0.384357	0.584765	0.461557	0.561134	0.334791	0.432433	0.604103	0.30941	0.250911	0.420644	0.36673	0.228803	0.414217	0.246285	0.289243	0.39566	0.402726	0.286622
ADAM18	0	0.00749588	0	0	0	0	0.0116159	0.0107875	0	0	0	0	0	0	0	0.0114924	0	0	0	0	0	0	0.00656035	0.0540851	0	0	0.0189271	0.0191416	0.0218962	0	0	0.0230835	0	0	0	0	0	0	0.0162091	0	0	0	0.0109725	0	0	0	0	0.0160412	0.00582872
TH2LCRR	0.197996	0.503943	0.0374141	0.134716	0.146507	0.100374	0.164406	0.343534	0.360606	0.0982382	0.0998623	0.131285	0.0511858	0.049479	0.0198022	0.0271097	0.144926	0.0988745	0.17752	0.087656	0.178695	0.101964	0.0464262	0.0637914	0.0997297	0.279406	0.368343	0.180615	0.219519	0.237254	0.159793	0.0816784	0.165174	0.121096	0.259634	0.0384473	0.112589	0.12602	0.133826	0.0528266	0.208626	0.104235	0.0194126	0.211653	0.0903238	0.162106	0.0416509	0.0756799	0.164994
WASIR2	0.109344	1.44175	0.0383725	0	0.0751299	0.334571	0.252926	0.0587224	0.23931	0.0575742	0.0512102	0.0192354	0.0262485	0.126866	0.0609285	0.0417063	0.0165154	0.202815	0.0560206	0.314655	0.0687273	0.188236	0.0238077	0.0981382	0.189957	0.539414	0.137374	0.0463104	0.10595	0.0912495	0.03782	0.062828	0.127054	0.248396	0	0.0788643	0.192455	0	0	0.10836	0.148133	0.192429	0.358377	0	0.440029	0	0.0213589	0.271665	0.296136
SMR3A	0	0	0	0	0	0	0	0	0	0	0	0	0	0	0	0	0	0	0	0	0	0	0	0	0	0	0	0	0	0	0.259754	0	0	0	0	0	0	0	0	0	0	0	0	0.0430069	0	0	0	0.0615112	0.0670522
SNORA1	0	0	0	0	0	0	0	0	0	0	0	0	0	0	0	0	0	0	0	0	0	0	0	0	0	0	0	0	0	0	0	0	0	0	0	0	0	0	0	0	0	0	0	0	0	0	0	0	0
TIFAB	0.161222	0.735793	0.273136	0.192597	0.0267388	0.178611	0.513845	0.0278658	0.174213	0.0742787	0.19137	0.0924196	0.0326965	0.0451518	0.0578253	0.00742165	0.0587785	0.32933	0.0996889	0.0199975	0.0285368	0.00744372	0	0.04657	0.00520044	0.0359958	0.342241	0.0247229	1.59079	0.0378884	0.0852477	0.193791	0.0640597	0.0294681	0.0541549	0.0631527	0	0.0229998	0.0209353	0.0289239	0.398334	0.251114	0.0177148	0.154514	0.0123637	0.147929	0	0.0379837	0.0150565
TTC32	2.66941	7.57938	1.81247	3.22639	2.90073	4.16587	3.63545	4.26958	1.78962	1.66527	2.5955	2.45005	1.93634	3.50115	2.01559	0.723049	2.06854	3.56547	3.3373	4.78313	6.67486	1.5651	0.796013	1.875	1.48893	5.44817	3.6271	1.69586	3.0926	9.33036	5.72042	3.41218	3.37147	3.22977	2.96775	1.73696	5.29079	3.44685	1.92514	4.60065	2.28861	2.66659	0.68682	3.02413	3.65044	1.62606	7.85551	2.13175	4.84963
HBAP1	0	0	0	0	0	0	0	0	0	0	0	0	0	0	0	0	0	0	0	0	0	0	0	0	0	0	0	0	0	0	0	0	0	0	0	0	0	0	0	0	0	0	0	0	0	0	0	0	0
CCNG1P1	0	0.0647949	0	0	0	0	0	0	0.0518198	0	0	0	0	0	0	0	0.0196692	0	0	0	0	0	0	0	0	0	0	0	0.0157727	0	0	0	0	0	0	0	0	0	0	0	0	0	0	0	0	0	0	0	0
YARS2	5.94453	7.11464	6.72824	6.80092	4.51682	7.38654	7.5875	8.24478	8.04478	6.88043	5.59319	6.5759	5.09095	5.91536	9.64871	5.33139	3.31644	7.21413	5.72074	8.22291	8.47137	10.3052	2.82184	9.16456	8.7669	9.94024	6.76191	6.52101	7.53078	23.2398	6.75485	4.6055	6.97992	9.10411	5.39382	7.71553	6.20231	5.06424	11.1304	9.69891	6.53776	6.03182	11.0386	6.99042	7.475	6.32824	5.10502	4.23876	7.07592
GPBP1L1	16.5727	16.7062	11.4538	16.0818	12.4778	11.4847	14.6269	18.9991	15.1223	15.826	15.529	12.2468	11.9143	9.80435	12.9969	14.1324	9.398	13.8116	16.8665	18.7364	12.0812	11.6406	3.47722	14.0366	15.9792	9.50853	16.2314	14.5751	19.8181	9.64616	21.6607	17.3874	16.2927	15.0459	10.9691	15.0607	9.81353	21.6539	9.40882	12.4921	19.3902	14.0919	11.2872	15.0597	7.05404	14.6808	11.1244	13.6368	16.002
AVEN	7.64016	3.66326	12.3146	9.15542	10.2159	8.65691	10.3582	7.42857	5.02234	9.1545	7.98588	11.0902	12.211	10.0584	17.2978	14.9851	4.33256	9.19268	7.1766	6.07949	9.54897	7.9497	5.99576	11.6139	7.81129	9.20776	7.14752	7.27578	5.0956	11.1267	6.58492	8.04562	6.96239	13.7566	7.48454	7.49394	5.04875	6.42336	11.0763	11.2126	7.99276	11.6542	13.9629	8.5261	10.7469	8.18305	9.66237	4.95475	4.82151
TRMT10BP1	0	0	0	0	0	0	0	0	0	0	0	0	0	0	0	0	0	0	0	0	0	0	0	0	0	0	0	0	0	0	0	0	0	0	0	0	0	0	0	0	0	0	0	0	0	0	0	0	0
SNX19P2	0.0387913	0.0675537	0.0136131	0	0.01999	0.036521	0	0.041665	0.0308721	0.0459566	0.036335	0.03412	0	0.00900148	0.00720505	0.0345236	0.0292953	0	0.00993701	0.0239203	0.0406365	0.00741992	0	0.0116053	0.0570219	0.0358807	0.0487352	0.0492876	0.108062	0.0107906	0.0939199	0.0520078	0.00751233	0.0293738	0.0877204	0	0.0409655	0.0114631	0.0347805	0	0.0116782	0.0151703	0.0494429	0.0192525	0.00821609	0.0337042	0.00757735	0.0137681	0.0150083
TIMM10	17.7567	27.6016	20.6648	21.7723	28.7906	23.8094	35.4531	33.031	27.6816	17.5723	14.6227	23.5618	19.975	26.2615	48.8458	19.2919	14.8757	29.2657	23.0446	24.3293	21.7223	20.5125	22.1868	24.2287	37.0459	21.0368	20.4517	16.4274	23.8756	25.8287	19.0675	14.0055	19.935	29.3707	21.3375	24.2576	25.5583	15.5601	30.2419	64.455	18.71	16.7929	23.6858	23.6306	66.0672	22.0375	33.2035	24.5325	28.7509
SNORD18A	0	0	0	0	0	0	0	0	0	0	0	0	0	0	0	0	0	0	0	0	0	0	0	0	0	0	0	0	0	0	0	0	0	0	0	0	0	0	0	0	0	0	0	0	0	0	0	0	0
PRKACA	14.6339	18.8392	14.831	17.2079	14.2353	13.1877	12.9409	11.8166	10.1216	16.2819	16.2832	15.1099	14.2562	12.3967	14.5426	11.0945	7.0377	15.4045	21.3829	11.1621	11.6487	13.3617	4.01477	11.74	11.4957	8.78804	14.6289	11.5911	12.4162	9.11051	11.6005	15.384	15.1737	12.7979	8.72836	11.8617	15.5503	14.6727	12.7753	8.70896	13.8581	14.1691	9.94601	14.216	16.758	15.4261	20.7755	12.2169	13.4444
KIFC1	1.24035	5.01434	1.80157	1.55278	2.00039	3.20322	3.59962	5.90254	5.99135	1.61459	2.66247	2.55775	0.678209	3.82962	13.5413	3.02255	0.57764	5.2563	1.46952	4.25624	13.1234	4.65935	1.66539	2.84492	3.62812	7.74947	4.43684	4.83004	8.69664	6.42617	6.30805	8.88882	3.4563	4.7744	2.33737	4.0319	0.309274	11.2607	10.9233	3.51681	2.0019	1.56974	4.96237	3.19768	5.61175	2.73164	0.47784	3.49129	2.5794
HNRNPA3P2	0	0.303175	0.0305473	0.0733271	0	0.163903	0.0671159	0	0.0346379	0.0229166	0.0407671	0.0612511	0	0	0	0	0	0	0.0445965	0	0	0	0	0.0520834	0.046529	0	0	0.0737329	0	0.0242137	0	0	0	0.131827	0.0302832	0	0	0.205782	0	0	0	0	0	0.129605	0.0368731	0	0.0340065	0.030895	0
IGLV2-11	38.0733	68.0953	13.7512	3.58001	83.1958	16.4112	358.945	5.46725	49.1281	37.6236	1.28192	57.2237	135.632	17.1158	8.24139	12.2717	16.8415	177.36	103.035	31.3287	155.441	13.2819	3.70127	11.292	14.3615	14.6133	39.5464	5.79633	75.1684	35.6255	128.257	22.4599	75.9967	16.1449	21.1501	52.3155	2.53559	6.89654	51.2532	0.428291	151.362	80.5082	6.03318	29.9581	5.3702	206.591	0.0562808	26.2814	3.23275
MED15P7	0	0	0	0	0	0	0	0	0	0	0	0	0	0	0	0	0	0	0	0	0	0	0	0	0	0	0	0	0	0	0	0	0	0	0	0	0	0	0	0	0	0	0	0	0	0	0	0	0
EIF4A1P13	0.0715832	0.12466	0	0	0	0	0.0965886	0	0	0	0	0.0881484	0	0	0	0	0	0	0	0	0	0	0	0	0	0	0	0	0	0	0.173314	0	0	0	0	0	0.0881946	0	0	0.124142	0	0.0979806	0	0.124346	0.10613	0	0	0	0
IL22	0	0.146036	0.0343333	0.0206038	0	0	0	0	0	0	0	0	0.0234855	0	0	0	0	0	0	0	0	0	0	0	0	0	0	0	0.0592481	0	0.0451186	0	0.0189466	0	0	0	0	0	0	0	0.0294534	0	0	0	0	0	0	0	0
ENO1P2	0	0	0	0	0	0	0	0	0	0	0	0	0	0	0	0	0	0	0	0	0	0	0	0	0	0	0	0	0	0	0	0.0226628	0	0	0	0.0213355	0	0	0	0	0	0	0	0	0	0	0	0	0
RNU6-654P	0	0	0	0	0	0	0	0	0	0	0	0	0	0	0	0	0	0	0	0	0	0	0	0	0	0	0	0	0	0	0	0	0	0	0	0	0	0	0	0	0	0	0	0	0	0	0	0	0
ZNF192P1	0.350715	0.678621	0.167522	0.36383	0.406087	0.246113	0.280431	0.105801	0.651274	0.191505	0.287444	0.215937	0.174617	0.116046	0.202662	0.0346812	0.315871	0.27406	0.186338	0.0747583	0.219078	0.330451	0.188076	0.598456	0.145809	0.462571	0.128514	0.192549	0.225765	0.0505862	0.796721	0.261226	0.413807	0.585241	0.142349	0.155753	0.064015	0.0134347	0.317948	0.4618	0.260049	0.133346	0.0662248	0.315893	0.144438	0.039501	0.266418	0.306586	0.492509
C11orf98P1	0	0	0	0	0	0	0	0	0	0	0	0	0	0	0	0.046078	0	0	0	0	0	0	0	0	0	0	0	0	0	0	0	0	0	0	0	0	0	0	0	0	0	0	0	0	0	0	0	0	0
EOLA1	2.07808	4.09396	2.28634	2.31239	2.29611	2.70334	2.79316	2.69954	2.49752	2.25861	2.32132	2.67753	1.9954	3.00407	2.94701	1.1568	1.71358	3.32057	2.71921	2.06067	2.02395	1.92299	1.49802	2.77245	2.82954	2.26416	2.5314	2.48575	3.55434	2.65986	3.07579	2.30202	3.01831	2.26467	2.52059	2.18745	2.38237	2.1908	2.2409	2.42114	2.41368	2.79498	1.88169	2.37633	2.72412	2.20205	4.15798	3.17452	2.61845
PLEKHA1	3.07441	1.63166	2.00318	3.48091	2.33738	2.65198	1.49393	2.7249	3.2666	3.67537	3.2393	1.82743	2.19381	2.39716	0.589907	1.47591	1.7265	1.38027	4.05746	1.97721	2.70092	2.63219	0.436252	2.03259	2.18888	4.25396	3.11334	3.46151	2.28419	1.59052	3.77749	3.61666	3.14232	2.58324	4.19989	4.25994	3.5815	3.35657	2.09027	2.57601	2.62397	2.54518	2.26858	3.42203	1.55196	2.16564	1.27738	2.3517	2.36742
LY96	26.2829	23.2397	26.6188	18.2334	13.0782	14.3004	23.6793	7.64745	8.27303	16.4204	11.0708	35.4714	15.7245	18.152	19.2197	16.6323	11.4137	29.054	22.9325	6.47838	6.92165	10.8952	4.58874	11.5878	9.28634	3.30752	14.6104	11.6198	39.14	5.70407	6.06362	13.5278	8.49378	15.7431	4.35958	11.058	1.23647	4.48856	5.75396	36.7376	16.0619	14.3307	17.597	17.3388	9.00798	25.1987	4.2651	8.28882	4.66465
RNU2-40P	0	0	0	0	0	0.276796	0	0	0	0	0.137693	0	0	0	0	0	0	0	0	0	0	0	0	0	0	0	0	0	0	0	0	0	0	0	0	0	0	0.34752	0	0	0	0	0	0	0	0	0	0	0.113749
ATP5MC1P4	0.0373336	0.260061	0.183422	1.0457	1.07737	0.246041	0.654875	10.105	2.54781	0.206405	0.367181	0.551677	0	1.15221	2.18431	0.498395	0.0789445	0.42414	0.334726	1.34292	0.547533	0.599852	0.056901	2.34553	0.908002	2.25612	0.820819	1.43888	0.69636	1.30853	1.35586	1.4015	0.657934	2.07785	1.36377	0.659706	0.183989	3.01184	0.46863	0.776946	0.354041	0.357707	3.61646	0.259407	2.21406	0.340596	0.0510483	0.92755	1.0111
UPP1	5.87054	8.21877	25.7805	7.71038	8.32181	6.79779	11.4984	7.91528	5.77641	7.68649	6.8693	19.0383	7.40458	10.0324	28.2953	4.07858	2.32376	9.60362	5.35695	8.68477	6.65775	8.06262	3.42656	5.78546	4.25322	9.74329	12.5511	12.3548	5.89218	15.175	3.47209	7.41252	7.37307	8.71362	4.14353	8.23602	2.41095	11.5036	4.92169	8.85216	5.92039	12.5996	7.96852	6.64845	6.06917	3.22699	4.4759	7.48033	5.11461
OR6C76	0	0	0	0	0	0	0	0	0	0	0	0	0	0	0	0	0	0	0	0	0	0	0	0	0	0	0	0	0.0148657	0	0	0	0.0237691	0	0	0	0	0	0	0	0	0	0	0	0	0	0	0	0
UPK1A	0.0241056	0.125937	0.0296081	0.0355363	0.028985	0.0595739	0.0975785	0.0755165	0.0335729	0	0.0592704	0.0445259	0.081013	0	0.172378	0.0214536	0.0382297	0.0978069	0.20532	0	0.0353531	0.0322761	0.11022	0.100964	0.056373	0.0780393	0.158996	0.0178665	0.0408751	0.0469385	0.398817	0.517097	0.17973	0	0	0.0152128	0	0.174523	0.0605171	0.104512	0.114299	0.0659899	0.0307247	0	0.0536091	0.0183263	0.0329609	0.0449176	0.0816063
SCOCP1	0.424577	0.246462	0	0.0695452	0.0567242	0.0777249	0	0.11823	0.262811	0.173877	0.154658	0.174276	0.158544	0.0766286	0	0	0.0997551	0.076564	0.169185	0	0.138374	0	0	0.296383	0.0441293	0	0.207439	0.20979	0.23998	0.0918595	0.304583	0.189744	0	0.125028	0.172328	0	0.0581225	0.0975845	0.236866	0.081813	0.0994156	0.129143	0	0.0819473	0	0.07173	0	0.0586031	0.191646
ARHGEF9-IT1	0	0	0	0	0	0	0	0	0	0	0.0684969	0	0	0	0	0	0	0	0.0374656	0	0	0.0559507	0	0	0	0.0901875	0	0	0	0.122052	0.0337244	0	0.0566476	0.221497	0.0508819	0.105486	0	0	0.0524533	0	0	0.17159	0.0532614	0	0.0619543	0	0	0	0
IGBP1	37.2256	38.1879	33.0703	35.6118	29.2911	37.8045	44.3592	38.8468	35.0358	33.9265	35.0609	30.0628	36.878	40.9625	38.0874	28.6839	29.3923	45.3623	31.6634	33.498	35.8821	25.1346	27.6269	44.8119	56.4349	49.7417	37.0146	32.1913	27.5954	56.7144	40.8328	31.6167	34.8452	33.5112	58.226	42.6552	27.257	24.8568	37.8592	46.8314	40.6495	36.5143	48.0896	36.5866	42.2652	36.381	65.1672	29.8329	39.3093
TCTE1	0.0375771	0.130878	0.0197806	0.0158274	0.0451833	0.0442223	0.0434601	0.0874485	0.0224294	0	0.0263982	0.033052	0.0270616	0.0435986	0.00697953	0	0.0227027	0.0609866	0.019252	0.00772385	0.0236187	0.0143753	0	0.033726	0.0301293	0.0347576	0.0236049	0.0636598	0.00455131	0.0209058	0.0476562	0.0503799	0.0218316	0.0284544	0.0588286	0.0203268	0.0264555	0.099939	0.00673838	0	0.0509072	0.0146955	0.184739	0	0.0159178	0	0.0954223	0.0133371	0.0145385
USP37P1	0	0.0604889	0	0	0	0	0	0	0	0	0	0	0	0	0	0	0	0	0	0	0	0	0	0	0	0	0	0	0	0	0	0	0	0	0	0	0	0	0	0	0	0	0	0	0	0	0	0	0
KRT18P68	0.0329283	0.0286717	0.0404446	0	0.0197967	0.027126	0.0666461	0.0206311	0.0229303	0.0151708	0	0	0	0.0534868	0.107031	0.0146528	0	0.0267208	0.0147614	0	0.120731	0.0661337	0	0	0	0.0355339	0	0.0488112	0	0.0160295	0.106299	0.0662207	0.0446383	0.0436349	0.0200475	0.103904	0	0	0.0206666	0.0571055	0.017348	0.0450711	0.16788	0	0.04882	0.0250338	0	0.0204525	0
SERBP1P3	0.0407024	0.496173	0.124983	0.0300016	0.122353	0.201182	0.247143	0.280522	0	0	0	0	0.170989	0.595032	0.0793803	0.0362245	0.021517	0.561501	0.036493	0.117127	0.29847	0.163495	0.310177	0.0426196	0.0951861	0.197654	0	0.0603352	0.15529	0.416093	0	0.027285	0.110354	0.0539368	0.247806	0.102748	0.0250739	0.336781	0.0766376	0.105882	0.0857752	0.0835681	0	0.247462	0.241385	0	0.083482	0.101125	0.220468
RAC1	115.17	42.317	109.658	118.356	104.483	88.3729	71.055	122.707	122.273	94.6494	103.505	96.8067	83.4065	174.536	125.708	109.651	47.7274	82.2906	86.9427	134.36	158.726	121.748	36.7214	117.212	134.258	170.572	115.592	209.336	112.267	160.753	105.664	103.031	100.357	155.973	100.405	150.25	69.1923	175.196	117.907	154.033	97.5701	143.702	207.714	101.476	94.3399	106.574	80.8896	103.55	143.485
ZNF417	1.68009	3.75788	0.92838	1.12003	1.79414	1.43889	1.50075	1.33484	1.91995	1.64916	1.57279	1.22494	1.6847	0.642503	0.824883	1.09791	1.09313	1.09324	1.85747	2.38355	1.41293	1.05399	0.262633	0.951378	1.49102	1.26786	1.34322	1.32361	2.01215	0.827402	2.87936	1.2759	1.61394	1.5569	1.2637	0.667317	0.931246	1.4501	1.03235	1.17498	1.59285	0.927366	1.04825	1.42862	1.0045	1.39341	0.749697	1.13355	1.21444
AEBP1	258.233	43.5023	426.387	138.745	667.38	192.165	163.188	155.897	103.364	140.536	103.872	424.476	585.256	234.5	197.883	640.35	58.6999	191.166	80.5906	90.788	153.693	799.629	17.7502	215.045	261.092	142.168	211.33	266.861	64.191	112.782	20.855	160.489	102.628	407.103	56.048	133.303	10.3205	249.527	78.6332	99.0847	142.751	455.441	163.95	154.195	144.834	166.077	20.8676	105.647	43.4873
OR4D7P	0	0	0	0	0	0	0	0	0	0	0	0	0	0	0	0	0	0	0	0	0	0	0	0	0	0	0	0	0	0	0	0	0	0	0	0	0	0	0	0	0	0	0	0	0	0	0	0	0
LINC01914	1.3934	0.830139	1.7565	0.648675	0.573179	1.87284	0.816378	0.413541	0.587301	0.388561	0.571011	1.19658	0.739402	1.07212	1.07269	0.277392	0.329536	0.833166	0.805468	0.474836	0.510888	0.319131	0.111774	0.883099	0.463062	0.375915	1.00774	0.652265	1.58553	0.464106	0.384714	1.35195	0.52194	0.43732	0.334869	0.833081	0.0225888	0.265478	0.23014	0.381551	0.676148	0.777953	0.467372	0.477722	0.353374	1.67264	0.125347	0.660492	0.397236
MBD3L2	0	0	0	0	0	0	0	0	0	0	0	0	0	0	0	0	0	0	0	0	0	0	0	0	0	0	0	0	0	0	0	0	0	0	0	0	0	0	0	0	0	0	0	0	0	0	0	0	0
GOLGA2P8	0.295889	0.147223	0.077878	0.0623139	0.152478	0.0696431	0.0285178	0.662103	0.294355	0.253171	0.0692883	0.0520517	0.0710294	0	0.0549582	0.112859	0.290493	0	0.303187	0.0304095	0.185978	0	0.0322123	0.0442609	0.257015	0.912295	0.0929348	0	0.143352	0.144039	0.341141	0.226686	0.114604	0.168042	0.308819	0.0800285	0.338513	0.131157	0.265297	0	0.244966	0.376074	0.134692	0.146853	0.0313351	0.353494	0.115596	0.236293	0.372058
RN7SL177P	0	0	0	0	0	0	0	0	0	0	0	0	0	0	0	0	0	0	0	0	0	0	0	0	0	0	0	0	0	0	0	0	0	0	0	0	0	0	0	0	0	0	0	0	0	0	0.075292	0	0
MTHFD2P6	0.0161097	0	0.019787	0	0	0	0.0217372	0	0	0.0296884	0	0	0	0	0	0	0	0.0261456	0	0	0	0	0	0	0	0	0	0	0	0	0.0130014	0	0	0	0	0	0	0	0	0	0	0	0	0.0279839	0	0	0	0.0200122	0
IL9RP2	0	0	0	0	0	0	0	0	0	0	0	0.0154528	0	0	0	0	0	0	0	0	0	0	0	0	0	0.0135419	0	0	0	0	0	0	0	0	0	0	0	0	0	0	0	0	0	0	0	0	0	0	0
RN7SL811P	0	0	0	0	0	0	0	0	0	0	0	0	0	0	0	0	0	0	0.049535	0	0	0.0739751	0	0	0	0	0	0	0	0	0	0	0	0	0	0	0	0	0	0	0	0	0	0	0.0819128	0	0	0	0
ZDHHC11	0.206009	0.490714	0.200682	0.809857	0.404305	0.214573	0.083072	1.12161	1.44778	0.09164	0.562812	0.314915	0.413815	0.415402	0.40331	0.00842963	0.310442	0.234427	0.244149	0.626892	0.691082	0.355097	0.129924	0.54052	0.166127	3.86105	0.499787	1.18992	0.8452	1.10429	0.556111	0.282547	0.52965	2.09608	0.282562	0.765119	0.700179	0.705337	0.0653912	0.64062	0.274455	0.181503	0.217305	0.26325	1.59387	0.0684081	0.281687	0.553008	0.455324
DHX57	2.84127	2.91565	1.90953	2.59886	2.35776	2.9453	2.10886	1.47273	2.15662	2.86127	2.45036	1.93728	2.32138	1.69805	2.57089	2.89386	1.59794	2.39935	3.55495	2.48312	2.52802	1.60952	0.795068	2.30581	3.52576	2.02034	2.68822	1.86137	2.67814	2.42701	3.18332	2.32761	2.62743	2.78695	2.16668	2.02212	3.16783	2.67423	2.53124	1.40529	2.70269	2.30012	2.07879	2.37823	2.20408	2.75575	3.6905	1.54706	1.77019
ATP5PBP5	1.08317	0.792245	0.239475	0.862268	0.677257	0.642457	0.76	0.21717	0.150857	0.838386	0.319592	0.4535	0.800856	0.281509	0.197162	0.80976	0.732937	0.668021	0.757495	0.311698	0.826054	0.203042	0.0330176	0.362939	0.202646	0.303908	0.762065	0.321126	0.532641	0.780383	0.594437	0.261398	0.499244	0.459314	0.342917	0.246088	0.934166	0.403306	0.353508	0.375694	0.730443	0.652345	2.18133	0.940776	0.41754	0.757601	2.04388	0.349845	0.410695
MAPRE1P2	0.0206059	0	0.0253095	0	0	0	0	0	0	0.0189872	0	0	0	0.0334711	0	0	0.0217863	0.0334428	0.0184749	0	0	0	0	0	0	0	0	0	0.0174704	0	0	0	0	0	0	0	0	0	0.0258656	0	0.0217122	0	0	0	0	0	0.0281756	0	0
RN7SL675P	0	0	0	0	0	0	0	0	0	0	0	0	0	0	0	0	0	0	0	0	0	0.0742242	0	0	0	0	0	0	0	0	0	0	0	0	0	0	0	0	0	0	0	0	0	0	0	0	0	0	0
SIGMAR1	19.0057	13.4219	17.8925	19.6955	26.3416	19.7269	16.1658	34.4134	17.8138	18.5835	34.1157	22.7761	22.3494	16.3919	38.962	25.5824	17.2408	21.3791	21.3086	22.8692	24.3331	22.0546	11.4611	16.3133	15.1697	39.7895	17.9837	26.8839	15.9802	16.8908	23.8157	17.6508	26.9334	20.1881	20.2848	16.2953	11.5095	20.0527	21.0148	19.3602	15.8787	21.6017	32.9587	22.192	39.1938	23.7684	29.2373	24.7181	38.9449
TLR10	0.722282	35.9467	0.28293	0.863336	0.230031	4.07822	9.08212	0.259296	0.929827	1.07926	0.134395	0.379809	0.249302	0.285381	0.532998	0.0625446	0.862726	3.36466	1.21116	0.0898801	0.131696	0.0627306	0.0297526	0.384284	0.18626	0.0505581	0.866969	0.144686	3.01885	0.646197	0.315092	1.51275	0.449876	0.206947	0.537198	0.660332	0.0721535	0.0323045	0.0882141	0.135417	2.07748	0.224447	0.0248814	0.54934	0.306789	3.18784	0.0747385	0.2328	0.169181
LINC02243	0	0	0.021043	0	0.0206001	0	0	0.0214684	0	0.0473594	0	0.0210969	0.0863661	0	0.0222749	0.0152475	0	0.0278052	0	0.0246504	0.0251261	0	0	0.0358785	0	0	0.0753342	0	0.043576	0	0	0.0459388	0.0464498	0	0.0417221	0.0216241	0	0	0	0	0	0	0	0.0595205	0	0	0	0	0
BCL11A	1.61802	11.061	0.409013	1.66848	0.412688	2.01955	5.17412	0.386562	0.603204	1.13324	1.40649	0.661632	0.236872	1.0254	1.47418	0.0509094	0.822951	2.79178	0.798608	0.141094	0.308606	0.20789	0.345621	0.188247	0.273279	0.039683	0.880361	0.0878226	1.67666	3.83681	0.646317	1.61601	0.62313	0.200334	0.636823	0.440936	1.13266	0.194394	0.638539	0.216121	1.31956	0.274039	0.117176	0.940426	0.866269	1.00023	1.7459	0.545637	0.370705
IGHJ2P	0	8.12366	0	0	0	0.4521	3.33231	0	0	0.75854	0	0	0.922198	0	0	0	0	0.890695	0	0	0.804873	0	0	0.574654	0	0	3.01651	0	1.39589	0	0.442914	0	1.11596	0	0.334125	0.346346	0	0	0	0	0.578268	0	0	0	0	0.41723	0	0	0
MIF	15.8258	12.1254	40.0252	25.3218	24.67	32.4338	41.9668	69.8556	45.7985	8.26254	13.8954	38.9212	19.6081	62.0958	105.796	2.85393	7.69121	33.4914	1.82355	16.6827	58.0249	99.7075	12.6938	14.9545	26.4416	53.7013	28.5603	40.1405	14.8399	49.8519	20.6081	17.7544	32.3618	9.44307	33.3703	70.5308	27.3085	61.2657	51.974	17.971	9.83941	37.715	2.28961	16.3242	92.7316	2.86681	105.619	68.679	54.7219
KRT18P38	0.0385276	0	0.0315481	0	0	0.0211591	0.0693147	0.0321858	0	0.0355011	0	0.0158145	0	0.0834427	0.116883	0	0.0135782	0.0416862	0.0345431	0.0554346	0.0565044	0.0171955	0	0	0	0.0277175	0	0.0190371	0.0435534	0	0.0310938	0.0344362	0.0348193	0	0.156377	0	0.0158227	0	0.112844	0.0668161	0	0.0175784	0.0654758	0	0.0380811	0.0195271	0	0.0319072	0.121735
MUC20-OT1	0.550083	1.84096	1.11229	1.47842	1.92242	1.02345	1.0515	3.86504	3.12313	0.656864	2.22049	0.767235	1.59874	0.773475	0.855081	0.297236	0.668635	1.53046	0.572038	1.20875	1.84811	0.75532	0.169675	1.68488	0.532069	3.44658	1.84909	2.89139	1.06046	0.786036	1.48813	1.54148	1.75139	2.99015	1.60275	0.673051	0.434533	1.9313	0.745684	1.56725	1.39581	1.08074	0.23371	0.955541	1.55484	0.432426	0.498881	0.939008	1.90657
RNU6-248P	0	0	0	0	0	0	0	0	0	0	0	0	0	0	0	0	0	0	0	0	0	0	0	0	0	0	0	0	0	0	0	0	0	0	0	0	0	0	0	0	0	0	0	0	0	0	0	0	0
NUGGC	0.349327	5.69958	0.143022	0.128744	0.150013	0.349438	1.31306	0.104224	0.144798	0.632276	0.0818018	0.25093	0.747728	0.0675509	0.0919186	0.155448	0.435291	2.63226	0.376586	0.0598359	0.237864	0.0556822	0.0380298	0.182891	0.334553	0.0628283	0.484592	0.0924688	1.50201	0.522305	0.630976	0.278777	0.349529	0.187369	0.303826	0.603633	0.0307422	0.0602169	0.099183	0.0432727	0.490775	0.216305	0.0901098	0.484004	0.160308	1.32156	0.00568636	0.103321	0.0788401
ZNF8-ERVK3-1	0.0662149	0.196707	0.10525	0.0574196	0.0843012	0.154015	0.105112	0.048808	0.119344	0.0646024	0.051077	0.158279	0.0523604	0.0379608	0.0354491	0.0762625	0.074126	0.0632147	0.101273	0.762174	0.0742608	0.109519	0.0178093	0.0815691	0.0947312	0.201754	0.102763	0.0519636	0.191534	0.0492982	0.110021	0.0522204	0.116163	0.237426	0.0948544	0.221229	0.067184	0.24171	0.0733378	0.0675485	0.0779779	0.0853013	0.0992902	0.121787	0.0635226	0.0829129	0.0798876	0.062901	0.0421951
GUCY2GP	0	0.0266714	0.0250819	0.00752597	0.00613852	0	0.0206655	0	0.0213305	0	0.0334732	0.0188597	0.00857859	0.0165851	0.00663758	0	0.0107952	0.0248566	0.00457719	0.00734544	0.0224616	0.0273421	0.0233427	0.0320737	0.00477554	0.0881461	0.0224484	0.0302705	0	0	0.0123604	0.00684452	0.0484447	0.0270604	0.0435139	0.0128873	0	0	0	0.0442678	0.0161377	0.0279511	0	0	0	0	0.0279223	0.00634186	0.0207394
MIR132	0	0	0	0	0	0	0	0	0	0	0	0	0	0	0	0	0	0	0	0	0	0	0	0	0	0	0	0	0	0	0	0	0	0	0	0	0	0	0	0	0	0	0	0	0	0	0	0	0
Y_RNA	0	0	0	0	0	0	0	0	0	0	0	0	0	0	0	0	0	0	0	0.23689	0	0	0	0	0	0	0	0	0	0	0	0	0	0	0	0	0	0.34057	0	0	0	0	0	0	0	0	0.225123	0	0
DNAJC2	3.82006	4.80046	3.63533	3.69024	3.30247	4.80201	3.96993	5.57267	6.86791	4.42135	4.08271	3.8485	4.72479	4.91355	5.60266	4.32619	2.78983	3.77365	4.85751	10.8376	4.83365	4.11741	2.12934	4.53315	4.27027	6.11449	3.52937	4.46172	5.60353	5.46038	4.50202	4.74495	4.14149	5.88313	4.42242	4.4607	4.02049	6.57895	4.35119	3.46687	4.30529	3.94818	3.58062	4.36575	5.13562	2.95188	4.04014	4.17525	4.27624
HNRNPA1P64	0.0714279	0.0310973	0.0438662	0	0	0	0	0	0.0248702	0.0164542	0	0	0	0	0.0232171	0.0317848	0	0.0289814	0	0	0.0261889	0.0239095	0	0	0.033408	0	0	0	0.0151398	0	0.0432346	0	0	0	0.0652304	0.0225388	0.0220008	0	0	0	0.0188156	0	0	0	0	0	0	0.0665482	0
TRGV8	0	0	0	0	0	0	0	0	0	0	0	0	0	0	0	0	0	0	0	0	0	0	0	0	0	0	0	0	0	0	0	0	0	0	0	0	0	0	0	0	0	0	0	0	0	0	0	0	0
MIR888	0	0	0	0	0	0	0	0	0	0	0	0	0	0	0	0	0	0	0	0	0	0	0	0	0	0	0	0	0	0	0	0	0	0	0	0	0	0	0	0	0	0	0	0	0	0	0	0	0
MTRNR2L9	0.124965	0.48965	0.15349	0.092111	0.15026	0.154417	0.168618	0.313186	0.217555	0.115148	0	0.115412	0.0524971	0.101493	0.081238	0.0556084	0.264247	0	0.0280103	0.134852	0.0916364	0.125491	0.0476155	0.0654255	0.204569	0.0337134	0	0.185242	0.291361	0.0304165	0.15128	0.0418854	0.169405	0	0.0760815	0.0394321	0.307928	0.0646243	0.0784311	0.162539	0.0329185	0.0427619	0.199099	0	0	0.0475024	0.0854357	0.194046	0.0423052
RNU6-103P	0	1.3398	0	0	0	0	0	0	0	0	0	0	0	0	0	0	0	0	0	0	0	0	0	0	0	0	0	0.456179	0	0	0	0	0	0	0	0	0	0	0	0	0	0	0	0	0	0	0	0	0
LINC01961	0	0.153942	0	0	0	0	0	0	0	0	0	0	0	0	0	0	0	0	0	0	0	0	0	0	0.0206726	0	0.0485881	0.0655184	0.0374734	0	0	0	0.0299586	0	0	0	0	0.0914281	0	0	0	0	0	0	0	0	0	0	0.029926
COPS9	13.7511	13.3726	22.3051	16.2245	13.3596	20.5939	21.9757	17.8284	17.3861	12.3286	12.7196	19.6278	15.0202	32.9079	42.8544	9.96736	10.1421	24.493	12.0611	18.4609	17.5738	21.6337	21.8198	22.135	17.9541	14.5604	15.0012	10.545	16.0674	15.1176	15.4966	11.6484	16.3097	16.3497	15.1315	18.4774	22.1352	12.8778	23.2917	43.9564	12.8557	21.2756	11.5989	13.1005	34.2746	14.4997	41.1272	20.2017	27.5214
UBXN7-AS1	0	0.222837	0.0523894	0.0628789	0.0512869	0.210824	0.0575528	0.213794	0	0	0	0.210095	0.21502	0	0.0554565	0	0.13529	0	0.114726	0	0.12511	0	0	0	0.0797985	0	0	0.252908	0.108489	0.166109	0.0344234	0	0	0.339131	0	0	0	0	0	0.0739709	0.0449431	0.116764	0.0543652	0	0	0	0.0583221	0.0529857	0
CICP20	0	0	0	0.00866521	0	0.00968439	0	0	0	0	0	0	0	0	0	0	0	0	0.0210802	0.0169147	0	0	0	0.0123096	0	0.00634307	0.0129233	0	0	0.0171683	0	0	0	0	0.0143145	0	0	0	0	0	0.00619351	0	0	0	0	0	0	0	0
RNA5SP80	0	0	0	0	0	0	0	0.185866	0	0	0	0	0	0	0	0	0	0	0.132986	0.213415	0	0	0	0	0	0.160063	0	0	0	0	0	0	0	0	0	0	0	0	0	0	0	0	0	0	0	0	0	0	0
PAX3	0.00355367	0	0.00436484	0.00523878	0.00427298	0	0.00479503	0	0	0.00327451	0	0.0131281	0	0	0	0	0	0	0.0254892	0	0	0.00951633	0	0	0.0166211	0	0	0	0.00301292	0	0.002868	0	0.134888	0	0	0	0.0700531	0.00735096	0	0	0	0	0	0	0.00526873	0.00540336	0.0437321	0	0
SCCPDH	19.4833	6.44913	23.6479	17.7841	38.0433	20.6777	15.8339	23.7963	28.0605	18.1953	23.8717	38.3289	16.5686	30.4723	17.7715	33.503	12.9285	21.287	22.0861	14.821	22.6992	19.147	9.08293	30.636	26.6981	36.8613	32.3512	34.4779	30.3548	25.6869	24.6319	35.1255	28.668	25.9403	56.1297	53.7742	25.439	16.8992	14.3502	68.8209	31.6534	28.1627	33.6531	17.8819	44.6753	24.2037	48.3974	31.4999	27.6659
FGF7P1	0	0	0	0	0	0	0	0	0	0	0	0	0	0	0	0	0	0	0	0	0	0	0	0	0	0	0	0	0	0	0	0	0	0	0	0	0	0	0	0	0	0	0	0	0	0	0	0	0
GTF2IP8	0	0.0490954	0	0	0	0	0	0	0	0	0	0	0	0	0	0	0	0	0	0	0	0	0	0	0	0	0	0	0	0	0	0	0	0	0	0	0	0	0	0	0	0	0	0	0	0	0	0	0
LRRN2	4.91229	4.83498	3.59168	3.35807	1.90963	3.70529	2.26025	5.78514	1.73158	2.90277	1.3254	2.84073	4.09559	1.30398	1.66924	0.954328	1.10308	3.65936	2.44248	0.65884	1.12634	1.22621	0.419621	1.94215	2.61339	0.325253	3.50448	1.4005	1.58729	0.521995	0.961298	2.31188	1.35541	1.49776	0.836341	0.497479	0.221379	1.08508	0.927651	0.301561	1.89329	2.49117	1.65856	2.35603	1.17732	2.4809	26.3998	0.892839	0.39637
TERF1P6	0	0	0	0	0	0	0	0	0	0.0300412	0	0	0	0	0	0	0	0	0	0	0	0	0	0	0	0	0.0716794	0	0	0	0	0	0	0	0	0	0	0.134879	0	0	0	0	0.0415544	0	0	0	0	0	0
LINC01563	0.175617	0	0	0.129447	0.184769	0.108504	0.0296205	0	0.0305737	0.161822	0.107951	0.162193	0.18444	0.0713157	0.114166	0.0586112	0.069629	0.178139	0.492048	0.284268	0.0965848	0.0293928	0	0.413751	0.0205348	0.142136	0.241321	0.0325408	0.130283	0.128236	0.0354331	0.0882943	0.178553	0	0	0.0277077	0	0.0454093	0.0275555	0.152281	0.0693921	0.330521	0.19586	0.152531	0.0325467	0.333784	0.810443	0.02727	0.118906
AMY1A	0	0	0	0	0	0	0	0	0	0.0060562	0	0	0	0	0	0	0.048643	0	0.00589279	0	0.0192784	0	0.0601038	0	0	0	0	0	0	0	0	0	0	0	0.00800299	0	0	0	0.0330006	0	0	0.00899622	0	0	0	0	0	0.587856	0
TMEM163	3.78936	2.78542	2.80568	3.93106	2.59825	2.10501	2.55	2.04067	6.2482	3.9733	2.38781	3.53397	2.48847	5.32588	0.676416	2.51966	1.70644	4.11573	3.50595	3.04991	1.79216	1.50009	1.75919	4.36311	3.5945	9.11848	3.44744	5.25488	2.14799	0.598397	4.36079	1.10627	4.45464	2.36644	2.56339	4.71262	1.95573	3.11338	3.53556	3.84396	2.76385	5.18675	1.02087	3.00119	1.3597	5.92363	5.18141	4.37666	7.17603
RN7SL586P	0	0.0968639	0	0	0	0	0	0	0	0	0	0	0	0	0	0	0	0	0	0	0	0	0	0	0	0	0.122291	0.0824513	0	0	0	0	0	0	0	0	0	0	0	0	0	0	0	0	0	0	0	0	0
GUCY1A1	13.9742	2.99348	2.79872	7.8589	5.80924	7.39072	2.49663	2.66566	5.51583	10.9137	18.474	6.40643	5.80092	2.77823	1.61122	9.82699	4.96315	3.48029	9.92288	2.85123	3.94061	9.84092	0.678904	4.56255	2.22229	2.43733	8.44371	1.35022	8.73699	1.59572	11.0798	5.90313	5.17529	2.37623	2.51028	3.78782	2.53999	2.95326	2.51254	3.56538	10.04	7.09756	2.32196	6.51253	2.57393	12.9076	0.367006	3.74927	1.7825
PICALM	42.7565	36.4676	50.8869	36.6919	31.723	37.1663	30.3619	27.8041	32.4554	55.7389	35.0013	39.4777	40.0072	25.3955	27.5165	46.9201	25.1694	29.7901	45.2358	28.1401	47.9488	31.8745	6.5648	38.5697	33.403	43.6483	31.7114	43.4388	52.442	29.4428	34.6594	50.0165	28.5446	41.069	32.0079	41.4012	17.847	51.719	28.8723	29.2576	36.0314	42.4246	51.7519	39.6707	27.7369	43.4282	16.4298	24.5374	24.3894
SSBP4	12.1073	17.4016	18.7196	19.9867	16.7147	19.5646	18.5925	19.3408	17.5331	9.3963	12.0147	17.2473	15.6749	28.2271	22.3491	2.70983	5.82973	24.0703	7.39064	13.4535	12.3248	15.2844	7.66976	10.0864	8.84502	15.2339	20.6064	12.3587	11.6214	15.566	9.51655	17.4867	17.7638	11.5176	11.2438	14.3662	30.4885	16.078	15.1421	8.30468	11.8298	15.4278	2.44143	15.0307	21.1187	5.98487	64.88	18.3825	18.9963
LINC01924	0	0	0	0	0.0114964	0	0	0.0239618	0.0266322	0.00880998	0	0	0.0160662	0.0155304	0	0	0	0	0	0	0	0	0	0	0	0	0.021021	0	0	0	0.00771627	0	0	0	0.011642	0	0	0	0.0120015	0	0	0	0	0	0.155929	0	0	0.0118772	0
HNRNPUL2	13.5029	17.7241	12.8257	14.3436	12.5745	15.1594	16.9648	14.7493	16.367	12.8434	14.659	13.6974	13.3913	17.6588	18.7208	10.8796	7.34374	16.4626	14.8869	10.0923	19.5432	14.2063	6.25793	17.2754	12.3343	14.2995	13.5341	13.3763	13.3866	18.5825	13.6841	16.2893	14.0712	14.4433	15.1691	17.157	11.7117	18.4859	15.0129	9.54815	13.1724	13.0709	12.0407	12.2168	19.4431	14.1226	15.873	15.576	22.4718
ZNF404	1.15561	4.11744	0.505762	0.685352	0.846492	0.678423	1.07537	1.06526	1.35047	0.826162	0.860039	0.523414	0.85933	1.00328	0.906677	0.484683	0.624948	1.71384	1.11946	1.39516	0.574678	0.70251	0.192325	0.890146	1.2301	1.16105	1.95665	1.26015	1.36829	0.892323	1.80096	1.18426	1.61159	1.77778	0.679302	0.561642	1.42378	2.77512	1.02541	1.7392	1.00771	0.799971	0.355534	1.43056	1.60501	0.807867	1.18964	0.701275	1.74474
SNORD38C	0	0.415532	0.293077	0	0.286909	0	0	0	0	0.219867	0	0	0.400956	0	0	0	0	0.387258	0	0	0	0	0	0	0	0.257492	0	0	0	0	0	0	0	0	0	0	0	0	0	0	0	0	0	0	0	0	0	0	0
NUDCD2	2.63515	2.85518	2.22864	3.00407	1.89979	2.92201	2.42569	2.17342	3.1258	2.65279	2.06824	2.65372	2.4298	2.55131	1.74937	2.57712	1.74132	2.95992	2.99333	1.45396	2.44273	1.7542	1.14306	2.39293	3.8333	2.45809	2.10716	2.21518	3.2771	3.07472	3.27117	2.49504	2.36386	2.66337	1.77203	2.30662	4.28761	2.05951	3.05315	4.2182	2.35111	2.44536	2.75151	2.54736	2.72602	2.94565	2.42249	2.23089	1.73127
DEPDC1-AS1	0.013203	0.0229926	0	0	0	0	0	0.0330892	0.0183884	0.0486633	0	0	0	0.0214462	0.0171662	0.0117504	0.0139593	0	0	0	0	0	0	0	0.0123505	0.0142477	0	0.0391429	0	0	0.106555	0	0.0178983	0.0349919	0.0160766	0.0666583	0	0.0546223	0	0	0.0139118	0	0.10097	0	0.03915	0	0	0.0328027	0.0536364
KCNJ14	0.189679	0.284075	0.396059	0.223698	0.565621	0.356263	0.588656	1.3453	1.81752	0.360044	0.472597	0.378388	0.433476	0.486804	1.54381	0.104663	0.184501	0.584903	0.282304	0.736871	0.255927	0.401272	0.410513	0.691174	0.34067	1.18719	0.600522	0.832264	0.469584	0.424745	0.33984	0.294993	0.781684	0.864654	0.692885	0.268139	0.439347	1.02014	0.195237	0.421054	0.439697	0.275204	0.188575	0.388796	1.0124	0.190349	0.446097	0.508956	0.801382
DPP4-DT	0.0514504	0.761593	0	0.113772	0.433054	0	0	0.0322361	0.107486	0.0474087	0.0421684	0.0633566	0.0864561	0	0	0.114475	0.0271988	0.208757	0.392101	0	0.0377284	0.344446	0	0.0538738	0.0240642	0	0.0565595	0.0381337	0.130864	0.0250461	0.0622848	0.10347	0.0348737	0.0681795	0	0.0649398	0.824068	0	0	0.0446137	0.0542126	0.105635	0.0983671	0.0446869	0.0381406	0	0	0	0
CELF3	1.15349	0.0258362	0.419115	0.475693	0.521788	2.64599	0.025023	0.40435	0.728355	3.7833	0.303985	0.264902	7.80306	3.15089	1.24415	0.28718	1.27839	2.91949	14.2859	0.522984	0.527637	0.124153	0.130017	1.91853	0.0034695	0.120074	7.7713	0.021992	4.60998	0.0397217	0.0628601	3.73446	0.24637	0.00982988	0.356781	0.0608582	44.2847	0.583089	0.162949	0.11578	1.76255	4.3609	0.0945482	1.95861	4.43768	2.65621	68.6121	2.02267	1.76792
OR11K1BP	0	0	0	0	0	0	0	0	0	0	0	0	0	0	0	0	0	0	0	0	0	0	0	0	0	0	0	0	0	0	0	0	0	0	0	0	0	0	0	0	0	0	0	0	0	0	0	0	0
IGLVI-56	0	0.92219	0	0	0	0.0793157	0.0649572	0	0.0670476	0	0	0	0	0	0.125183	0	0	0.0781311	0	0	0	0	0	0	0	0	0	0	0.0816307	0	0	0	0	0	0.175855	0	0	0	0.0604287	0	0	0.0658934	0	0	0	0	0.0658255	0	0
NOTCH1	6.86561	9.8813	9.18806	8.29841	6.91283	10.0459	7.94177	5.65685	6.36385	7.05565	6.33995	7.06516	4.55312	5.78448	6.53669	3.41108	5.67145	4.44896	3.29742	3.90342	5.09807	5.22331	1.1226	4.73566	6.85879	5.88035	8.46699	5.10344	8.17186	20.5982	6.84275	10.4738	8.52781	4.85813	4.56344	7.40787	2.0798	5.81175	3.3761	1.25135	6.72148	7.2944	3.52582	8.04146	6.18897	4.28463	2.36744	5.17522	3.61501
PRELID3BP4	0.0288339	0	0	0	0.208022	0.0475061	0.0389061	0.0722631	0.120474	0	0.0472641	0	0	0	0	0	0	0	0	0	0	0	0	0.060384	0.134861	0.062231	0.126788	0.256451	0	0	0	0.0386578	0	0.229255	0.0351094	0.0363936	0	0	0	0	0	0.0394668	0.0735026	0.150261	0	0	0	0	0
MIR5708	0	0	0	0	0	0	0	0	0	0	0	0	0	0	0	0	0	0	0	0	0	0	0	0	0	0	0	0	0	0	0	0	0	0	0	0	0	0	0	0	0	0	0	0	0	0	0	0	0
RPSAP42	0	0.0326557	0	0	0	0	0	0	0	0	0	0	0	0	0	0	0	0	0	0	0	0	0	0	0	0	0	0	0	0	0	0	0	0	0	0	0	0	0	0	0	0	0	0.0325736	0	0	0	0	0
RAD1P2	0.124164	0.691927	0.0610025	0	0.0298593	0	0.134029	0	0.0345856	0.0915282	0.122117	0.122318	0.125185	0	0	0.0221008	0.0787659	0.241818	0.133588	0	0.0364196	0.0332497	0	0.0520049	0.0464589	0.0535956	0	0	0.0842163	0	0.180372	0.199761	0.0336639	0	0.0604751	0	0	0	0	0	0.0784979	0	0	0.172547	0	0.113275	0	0	0.0336272
PNPLA4	4.5646	3.2163	2.66222	3.5691	2.62921	4.31209	2.03367	3.30961	2.61223	6.28699	4.12542	2.89883	4.13261	3.33418	4.27378	1.71184	4.75525	4.46512	4.59016	2.024	7.51543	3.84387	2.20232	4.46897	6.24817	3.97575	4.51293	4.50379	7.88203	8.87422	6.46801	2.74557	5.07872	4.27345	2.3246	3.3155	5.51184	1.70235	7.20718	9.14418	3.19635	3.91638	3.81767	5.07828	3.69591	5.90742	7.77234	3.79212	9.72524
RPL37P2	1.37679	2.79724	0.845533	0.422844	0.482847	0.472578	2.01254	0.862625	1.51803	0.264299	0.470171	1.13026	0.96397	0.931826	2.38676	0.357386	0.849135	1.30346	0.462902	0.990482	0.336532	0.460862	0.961766	1.08123	1.01959	0.247623	0.252252	0.425184	2.43186	0.781926	1.9445	0.461469	0.622136	0.912227	1.60659	0.579254	0.9895	0.118665	1.00813	1.69128	0.967137	1.09929	0.804302	0.398601	1.53094	0.872257	0.470641	0.356315	0.854506
KRTAP19-10P	0	0	0	0	0	0	0	0	0	0	0	0	0	0	0	0	0	0	0	0	0	0	0	0	0	0	0	0	0	0	0	0	0	0	0	0	0	0	0	0	0	0	0	0	0	0	0	0	0
RN7SKP192	0	0.175362	0	0	0	0	0	0	0	0	0	0	0	0	0	0	0	0	0	0	0	0.0674146	0	0	0	0	0	0	0	0	0	0	0	0	0	0	0	0.10415	0	0	0	0	0	0	0	0	0	0	0
MTND3P25	0.121957	0.212383	0	0	0.146642	0	0.493675	0.305646	0	0	0	0.300357	0	0.198099	0.317129	0	0	0	0	0	0.178861	0	0.185877	0.510804	0.114082	0	0	0.180782	0.206798	0.237474	0.393701	0.163508	0.330654	0	0	0	0.150257	0	0.153086	1.26901	0	0	0	0	0.180815	0.185435	0.166758	0.1515	0
SULF1	74.2934	1.42078	103.501	63.6514	152.122	28.6721	38.9407	16.0086	47.6991	55.5628	46.7752	125.967	91.0823	30.5627	30.9439	216.344	24.4412	36.592	33.1426	24.8654	50.8344	73.2155	1.561	71.789	109.488	39.8283	40.3707	98.6137	57.3584	28.1539	10.4587	60.0076	23.5438	120.845	21.9128	34.4858	2.42666	70.3267	24.8223	29.6185	47.5023	86.9885	149.138	41.7863	22.3568	70.3416	0.296845	24.3564	5.20861
TRPM8	0.462487	0.0471634	0.112588	0.411533	0.0851688	0.336372	0.163038	3.97586	0.0841425	0.282185	0.00682976	0.0846572	0.171534	0.121822	0.119179	0.341151	0.0594706	0.128482	0.0709774	0.185843	0.204706	0.145048	0.0889047	0.126521	0.323495	0.164113	0.0870257	0.0524984	0.0741835	0.0709898	0.131142	0.114516	0.152503	0.0828195	0.0786375	0.0447011	0.00770015	0.245634	0.143827	0.126452	0.105366	0.0598819	6.3409	0.390833	4.50333	0.085526	0.0227886	0.0724623	0.146695
SEMA4F	2.13106	1.69443	1.89331	1.97616	2.57195	1.651	1.59114	1.24907	2.24994	1.99289	1.42155	1.0842	1.79493	1.08657	1.35099	2.18133	0.883362	1.66496	2.41085	1.45322	1.68291	2.03559	0.620584	1.83277	2.80223	1.72334	2.12178	2.18698	1.93904	3.00151	1.30591	1.38957	2.28317	1.4295	0.956175	0.977799	4.51171	3.00262	2.42609	0.875795	1.45147	1.92169	1.25364	1.80958	1.71305	1.46737	3.19229	1.6094	1.83672
PI15	1.29302	0.272454	0.97777	0.861501	1.05125	1.87259	0.558799	0.686166	0.320434	3.05493	0.546846	5.82782	1.11731	0.579266	0.936297	0.659335	0.778413	1.20236	6.43802	0.393934	2.25738	0.514456	0.157798	2.27902	0.869487	0.116692	1.46189	3.63901	4.47089	0.250881	1.11038	2.47387	2.30802	1.08538	0.69477	2.45965	0.977954	1.44204	1.25051	1.47632	2.40487	0.579449	1.10555	4.77992	1.1359	4.72619	0.0220216	0.625922	0.124622
KPNB1P1	0	0.0103733	0	0	0	0	0	0	0	0	0	0	0	0	0.00774465	0	0	0.00966745	0	0.0171411	0	0	0	0	0.00557204	0	0	0.00882981	0	0	0	0	0	0	0	0	0	0	0	0	0	0	0	0	0	0	0.00814483	0	0
YAF2	1.64657	2.11619	1.28733	1.57419	1.14152	1.44402	1.4429	1.49608	1.13816	1.76496	1.15032	1.42718	1.38853	1.41378	0.955864	1.35997	1.05031	1.17099	2.0115	1.10151	1.06708	0.99047	0.437554	1.13245	0.889482	1.15725	1.31581	1.18662	1.61366	0.569366	1.37422	1.36242	1.35492	1.76327	1.11529	1.31905	1.66747	0.835793	0.650181	1.87823	1.25801	1.30984	2.10063	1.29027	1.77462	1.52665	1.57642	0.89252	0.888585
HDGFL3	3.75921	1.44302	2.6589	3.57804	2.18516	4.13073	1.65115	2.14778	2.19526	4.12103	3.32096	2.72683	2.99418	1.86922	4.1764	2.55227	1.6815	2.43813	5.52657	2.74596	4.78824	2.01416	0.524933	1.63136	1.13616	0.719292	2.79064	2.28244	2.27766	4.46573	1.97108	2.54512	2.15735	1.78534	0.920164	1.30031	4.33202	1.24468	3.43447	1.69879	2.13475	2.17965	1.67203	3.09347	2.67634	3.59958	6.37016	1.29236	0.611795
RPL7P48	0.154489	0.269038	0	0	0	0	0.119117	0.0276557	0.153688	0.0203362	0	0	0	0	0	0.0589255	0.140005	0.143275	0	0	0.0647351	0.0295504	0	0	0.103225	0.0238163	0	0	0.187116	0	0.178116	0.0887677	0.0299184	0.0584918	0.188113	0	0.0271914	0	0.221626	0	0.0232547	0.0302085	0.05626	0	0	0.0335573	0.0301774	0.0548324	0.0298859
ACTBP2	0.571773	1.04679	0.396163	0.216129	0.0705137	0.289859	0.90998	0.202086	0.367538	0.270183	0.192255	0.505499	0.17245	0.261957	0.381233	0.587156	0.124005	0.309324	0.0920125	0.232039	0.43003	0.549642	0.0223449	0.184217	0.274285	0.142389	0.290101	0.369452	0.273459	0.114191	0.34313	0.373462	0.21862	0.194278	0.499848	0.222056	0.090315	0.272941	0.515285	0.0762763	0.0772397	0.581951	0.579283	0.17827	0.152155	0.378962	0.0400932	0.127487	0.119118
TSPY3	0	0	0	0	0	0	0	0	0	0	0	0	0	0	0	0	0	0	0	0	0	0	0	0	0	0	0	0	0	0	0	0	0	0	0	0	0	0	0	0	0	0	0	0	0	0	0	0	0
GEMIN8P4	0.790459	0.707944	0.499317	0.865642	0.6789	0.558148	0.426633	1.38673	1.69854	0.395398	0.592325	0.528407	0.607209	0.807071	1.79119	0.723595	0.596957	0.733082	1.07319	1.91722	0.960548	0.57455	0.791697	1.04053	1.01406	1.4623	1.48963	0.636085	0.995693	0.703627	1.6222	0.968936	1.68389	0.897836	0.577499	1.31127	3.11645	1.0745	0.680382	1.13584	0.88049	1.29834	2.38924	0.431544	1.10498	0.686798	3.2734	1.65528	2.38546
IQGAP3	0.559224	0.705949	1.48473	0.867602	3.6616	0.861014	0.846834	8.99666	9.62854	0.607552	3.37047	2.70041	0.504733	2.37208	3.90849	2.60151	0.609332	0.776815	0.735663	3.5523	7.37422	6.49043	0.521072	2.42408	2.04678	14.2568	4.91268	8.41272	4.38311	4.17975	5.08083	6.11591	4.56182	13.3908	3.73177	4.81452	0.114331	7.16803	4.6624	2.33775	0.964923	1.71473	4.93032	2.04889	3.53369	1.42212	0.106852	4.82038	3.1349
CDC14C	0.00957774	0	0.011764	0.0141194	0	0	0	0	0	0	0	0	0	0	0	0	0.0202528	0	0.0171744	0	0	0	0	0	0	0	0	0	0.0162407	0	0.00772974	0	0	0	0.0116623	0	0	0	0	0	0	0	0	0	0	0	0	0.0118979	0.0129697
SNORA27	0	0	0	0	0	0	0	0	0	0	0	0	0	0	0	0	0	0	0	0	0	0	0	0	0	0	0	0	0	0	0	0	0	0	0	0	0	0	0	0	0	0	0	0	0	0	0	0	0
STK38	23.4715	25.6089	17.9773	21.9161	19.9628	25.4041	28.0364	19.858	34.0299	21.9501	21.954	23.1089	34.095	19.2798	27.5479	17.0581	11.8288	24.3372	15.7274	27.6505	13.0117	18.0807	5.2348	27.595	31.599	25.9399	27.4421	25.3815	23.4638	15.6261	30.9631	29.8327	23.6174	26.8325	15.4224	23.2621	9.42197	23.5999	15.3844	19.7139	27.0165	17.891	19.1365	22.8813	24.9288	24.6628	3.26101	21.5563	18.9843
LINC01222	0	0.080313	0	0	0	0	0	0	0	0	0	0	0	0	0	0	0	0	0	0	0	0	0	0	0	0	0	0	0	0	0	0	0	0	0	0.0116419	0	0	0	0	0	0	0	0.0160222	0	0	0	0	0
PI4K2A	11.8657	6.82399	14.3038	11.4259	10.1417	12.0121	10.4103	6.38782	6.3826	11.3283	9.76044	12.4868	12.0068	10.9234	19.4286	7.27918	5.03227	12.4323	11.8049	5.15741	8.9345	8.38841	2.80346	9.63838	5.8347	9.6872	10.1966	8.57021	8.9338	17.4645	5.87133	10.4387	9.7876	8.84364	7.10204	10.0357	8.91483	6.24392	6.04852	6.65936	11.3183	8.31163	9.04724	9.35341	8.49601	9.33463	11.6995	7.0014	8.02593
ADIPOQ-AS1	0	0.0166551	0.0704815	0	0	0	0	0	0	0	0	0	0	0	0.00621731	0	0.00505584	0	0	0	0	0	0	0	0	0.00516031	0.0105135	0	0	0	0	0	0.00648247	0	0	0	0.00589159	0	0	0	0	0	0	0	0	0	0.00653858	0	0
RNU4-66P	0	0.207766	0	0	0	0	0	0	0	0	0	0	0	0	0	0	0	0	0	0	0	0	0	0	0	0	0	0	0	0	0	0	0	0	0	0	0	0	0	0	0	0	0	0	0	0	0	0	0
GPR32	0	0	0	0	0	0	0	0.0162578	0	0	0	0	0	0	0	0	0	0	0	0.0186675	0	0	0	0	0	0.0140007	0	0	0	0	0	0.0173945	0	0	0	0	0	0	0	0	0	0	0	0	0	0	0	0	0
S100A8	5.9081	68.4587	23.3381	9.31283	5.49035	23.378	15.2814	6.68563	11.5791	26.5715	8.47728	39.9034	3.27261	4.28001	96.3705	5.84073	7.37127	7.78251	20.0145	1.31867	3.79235	28.3555	3.74155	2.09069	11.7575	2.56084	3.31036	13.0762	30.3598	15.9498	25.2937	2.67692	11.5367	8.50142	3.4276	2.52013	2.64145	2.60675	5.66996	17.0862	9.26033	20.9451	17.2928	10.803	8.2499	26.0043	1.27555	9.63666	0.952961
HAUS6	1.82035	3.39781	1.33337	1.89409	1.40763	1.51156	2.22938	1.8337	1.22572	1.90496	1.35075	1.35723	1.48933	0.714776	1.71368	3.085	1.09728	1.43171	2.43046	1.62168	1.96652	1.04776	0.28472	1.15192	1.54749	2.11671	1.2641	1.27382	2.85618	1.23071	2.34691	1.75876	1.67984	1.4853	1.39766	0.932671	1.17637	1.91495	1.11254	0.881924	1.7956	1.23587	2.02125	1.77395	2.01263	2.09246	0.902536	1.01076	1.06808
TYW1B	0.763071	0.677631	0.372418	0.402286	0.437497	1.68184	0.620503	1.03852	0.57009	0.814883	1.07686	0.441824	0.772744	0.50072	0.939561	0.368794	1.23956	0.5085	0.706809	1.53419	0.296454	0.331548	0.361997	1.15354	0.694894	0.42536	0.655521	0.801534	1.47386	0.364083	0.575054	0.772372	0.534344	1.41967	0.461498	1.37135	2.8827	0.543574	1.37016	0.394375	0.782738	0.470355	0.173909	0.517918	1.31865	2.58175	0.400772	0.376657	0.410586
RN7SL555P	0	0.0845774	0.0596529	0	0	0	0.0655321	0	0	0	0	0	0	0	0	0	0	0	0	0	0	0	0	0	0.045431	0	0	0	0	0	0	0	0	0	0	0	0	0	0	0	0	0	0	0	0	0	0	0	0
OR10P1	0	0	0	0	0	0	0	0	0	0	0	0	0	0	0	0	0	0	0	0	0	0	0	0	0	0	0	0	0	0	0	0	0	0	0	0	0	0	0	0	0	0	0	0	0	0	0	0	0
RPL14P3	0.397045	1.06021	0.357629	0.0780426	0.0954826	0.305276	0.321444	0.232183	0.663577	0.341465	0.173555	0.0977852	0.311353	0.214979	0.619472	0.353363	0.111944	0.472555	0.166125	0.266597	0.310562	0.141766	0.161372	0.110866	0.123803	0.285642	0.232785	0.0784746	0.246861	0.257709	0.448611	0.0709761	0.0717657	0.210457	0.48346	0.133638	0.0978364	0.109508	0.365487	0.229524	0.251016	0.217385	0.0674758	0.13794	0.274711	0.201236	0.217161	0.164409	0.215063
YY2	0.378417	0.251048	0.339375	0.194808	0.252786	0.336477	0.186411	0.225806	0.225873	0.520268	0.305225	0.340244	0.272521	0.263434	0.132764	0.50785	0.298483	0.185223	0.560084	0.0864248	0.502128	0.369956	0.0366193	0.389951	0.410172	0.278723	0.34336	0.498618	0.550002	0.432755	0.286012	0.418762	0.358279	0.397983	0.226732	0.219862	0.199813	0.22365	0.301592	0.104169	0.373416	0.452191	0.911059	0.427794	0.160299	0.59365	0.18069	0.358161	0.260283
RNU6-30P	0.769352	1.07184	1.32296	1.58784	0.925081	0.760541	1.0381	1.92814	0.857207	0.850699	0.252222	1.32634	1.2928	0.249938	0.400116	0.684711	0.813423	0.499455	1.51753	0	0.451331	1.03012	0.469035	0.322236	0.287871	0.664185	2.0298	0.912358	1.04365	0.149808	0.496726	2.06295	1.25154	1.22341	0.562079	0.194213	1.32704	0.31829	0	0.533696	1.45918	0.421225	1.37285	0.801858	0.912524	0.701882	1.05198	0.764579	0.208363
TTTY14	0	0	0.917777	0.996628	0.837342	0	0.445816	0	1.2743	0.632311	0	0	0	0.817412	0.429578	0.171907	0.00537427	0	0.920596	0.767937	0	0	0.666264	0.329996	0	1.25614	0	0	0	0	0	0.817792	0.964705	0.740944	0.693213	0	0.144041	0	0	0	0.942653	0.772289	0.084225	0	0.399423	0	0.924402	0.460954	0
RPL27P12	0	0.145542	0.0513257	0	0	0	0	0.0523633	0	0	0	0	0	0	0	0	0	0	0.0374656	0	0	0	0	0	0	0	0	0.0619431	0	0	0.0337244	0	0	0	0.0508819	0	0	0	0	0	0	0	0	0	0	0	0	0	0
TNFSF11	1.82533	0.314728	5.92685	2.25573	4.58519	1.21089	4.08054	0.460482	4.15312	3.81906	1.68859	2.08453	0.961678	10.8324	1.96596	3.78517	0.503174	2.23896	1.65276	2.08027	2.53566	2.31496	0.752892	1.95546	2.27664	4.62214	4.30457	4.55428	1.72634	1.55427	0.841099	3.09337	3.42995	1.59659	1.07829	5.93844	0.0593773	0.872297	1.2099	3.55212	1.42821	8.9466	1.11336	1.56968	0.366195	1.89608	0	0.523847	3.11622
OR10A2	0	0.0272286	0	0	0	0	0.0210972	0.0195927	0	0	0	0	0	0	0.0203288	0	0	0	0	0	0.0229309	0	0	0	0	0.0168727	0	0	0.0132563	0	0	0	0	0	0	0	0	0	0	0	0	0.0214013	0	0	0	0	0	0	0.0211727
PLEK2	11.2466	0.214636	42.1099	16.3222	23.7363	7.14109	6.2641	40.5544	24.6182	16.2781	15.6741	10.624	7.85278	24.0574	27.7092	29.6255	5.78794	9.05141	11.2898	39.6344	36.3624	45.2031	11.6935	75.2177	23.3467	85.5096	32.7657	81.4839	20.2982	20.5893	21.8501	58.0137	63.3374	39.4973	17.3086	73.3743	0.291048	48.2704	78.0896	64.4085	13.2031	69.7294	43.8027	18.6085	20.9533	15.6793	0.25279	36.1969	70.153
DNM1P47	0.00323228	0.0825572	0.00661682	0.00317666	0.00259103	0.0142012	0.0377986	0	0.0060023	0.0129062	0.0229593	0.0119408	0.0199153	0	0.00280168	0.00287667	0.0113914	0.0279781	0.039606	0.00155023	0.00632058	0.00432784	0.00656851	0.0135381	0.00604716	0.0151149	0.0189506	0.00638848	0.0264909	0.0178327	0.0139126	0.00722256	0.00292116	0.0142775	0.00524769	0.00543963	0.0252215	0.00891486	0.00405731	0	0.0283817	0.00147474	0	0.0205874	0	0.00819115	0.013259	0.00803056	0.00729496
RNU1-100P	0	0	0	0	0	0	0	0	0.138971	0.183888	0.327125	0	0	0.162081	0	0	0	0	0	0.14357	0.146341	0.133603	0	0	0	0.107678	0.219382	0	0.0845991	0	0.0805298	0	0.135268	0	0.1215	0	0	0.412812	0	0	0	0.136579	0	0	0	0	0	0	0.13512
UGT2B4	0	0.0115194	0.0731221	0	0.00795369	0	0.0892542	0.182356	0.442207	0.0121903	0	0.00814549	0	0.204148	0.154806	0.0588703	0.167848	0.0107356	0.0296533	0.019035	0.00970116	0.0088568	0.0604902	0.0138526	0	0.00713818	0.0145432	0	0	0	0.0106769	0.0177369	0.00896711	0.122718	0	0	0.00814976	0	0.0166063	0.0344147	0.0139398	0.0181081	0.00843109	0.218318	0.0392286	0.0301733	0.17185	0.205429	0.600142
DYRK1A	7.40749	15.2497	5.00954	6.66848	6.18733	7.15799	9.39906	4.47651	5.43115	8.24419	6.37634	5.73107	6.47968	3.88857	3.47094	6.59685	5.38427	6.41007	9.06239	5.75004	7.67912	5.21705	1.33415	5.49953	4.18769	6.38796	6.44002	5.48905	7.81384	7.13346	8.53216	6.72387	7.23575	8.73295	5.17038	6.21611	4.56422	5.32547	4.12199	4.58499	6.92189	4.86545	5.01355	7.46563	4.54117	7.5545	5.62753	6.0238	6.38305
TPRN	4.68509	2.27741	3.31482	10.276	6.03767	3.86207	3.05056	12.9051	4.76819	4.23179	5.2024	2.9701	3.00086	9.69937	5.69041	1.16388	6.01004	5.38121	1.5403	6.07092	7.33252	2.70911	17.4215	3.18439	8.569	7.82171	6.10987	5.28529	4.10293	3.93981	3.3231	4.39983	7.65156	5.27248	14.6657	6.52853	2.75885	3.70684	11.7271	7.26924	5.34935	3.79955	1.50567	7.09364	13.2339	2.9217	4.0065	13.6669	24.0156
MARK2P11	0	0.0171687	0	0.0290674	0.0237087	0	0	0	0.0686535	0.00908431	0	0	0	0	0	0	0.0104235	0	0	0	0.0144588	0	0	0	0.0184444	0	0.0216755	0.0146141	0	0	0.0318262	0	0	0	0	0	0.0121466	0.0203934	0.0123752	0	0	0	0	0	0	0	0	0.048988	0.173553
RPL12P23	0	0.117027	0	0	0	0	0	0	0	0	0	0	0	0	0	0	0	0	0	0	0	0	0	0	0	0	0.0738737	0	0	0	0	0	0	0.0890507	0	0	0	0	0	0	0	0	0	0	0	0.0510893	0	0	0
MRPL35P2	0.418853	0.504981	0.118722	0.284985	0.309929	0.106168	0	0.20187	0.0448734	0.148442	0.211255	0.238052	0.974534	0.0523354	0.335127	0.258073	0.783497	0.522913	1.32882	0.417224	0.567034	0.25884	0.0491064	0.404844	0.180835	0.521535	1.1334	0.477604	0.191217	0.533271	0.520056	0.647952	0.218387	0.512347	0.313855	0.122	0.0793924	0.199943	0	0.111752	0.305543	0.220504	0.246399	0.279839	0.0477691	0.293939	0.704887	0.240147	0.261779
CD300LF	9.65297	8.84963	8.75895	7.64865	4.14073	1.46864	5.08867	2.27219	3.53345	3.10998	4.83307	23.2857	3.54626	3.89827	5.03209	2.46135	1.5466	3.84553	1.9263	1.60046	1.66487	1.8566	0.278686	1.35619	1.59641	1.44701	4.40541	6.2228	11.1813	2.12144	1.14367	2.6762	9.82208	2.98841	0.538063	2.05788	0.290989	0.646153	1.92225	4.24129	4.20656	3.44134	4.32129	4.10267	1.01661	3.64907	0.114593	4.47664	1.3412
GGTLC2	0.0937746	0.0233293	0.0658172	0.0394976	0.048324	0.0220716	0.036152	0.0335738	0	0.024688	0.0219591	0	0.0225109	0.0435206	0	0.0476902	0.0141638	0.0434839	0.0240219	0.0385501	0.019647	0.017937	0	0	0	0.0144564	0.0294533	0	0.0113579	0.0260854	0.0540579	0	0	0	0.016312	0	0.0165051	0.0277111	0.0504474	0.046465	0.0141156	0	0.0170748	0.0465412	0.0993084	0.0203692	0	0.0332831	0.0181406
RPS15A	46.8879	99.3658	51.8804	50.9264	34.3353	70.9402	136.578	67.3608	59.2603	51.2659	39.025	49.1843	49.889	77.8277	66.3019	47.96	43.4647	100.814	61.205	80.498	37.9745	40.8183	86.3972	47.8755	88.8048	64.1834	47.3464	38.1997	51.2584	104.807	43.3358	47.8156	42.8806	57.1389	63.3121	58.8544	32.8948	33.8326	61.2912	142.118	53.0285	51.8834	41.8914	43.7322	86.8988	64.213	77.996	42.3197	62.8054
GCGR	0.294637	0.0353863	0.205905	0.284575	0.250437	0.410112	0.109672	0.133679	0.183952	0.449366	0.041635	0.12511	1.74139	0.412579	0.601038	0.058774	0.123532	1.21196	0.979237	0.204657	0.141554	0.0272071	0.0309699	0.340431	0.0142559	0.0712651	3.21662	0.0301211	1.22748	0.1187	0.020499	1.90019	0.096411	0.0269268	0.167011	0.0128237	0.062588	0.504392	0.0573895	0.0528592	0.0267634	0.827439	0.0258994	0.467689	2.01848	0.278067	30.6115	0.302906	0.708537
SGCD	2.90425	0.398218	1.67182	0.770516	2.48207	2.28869	0.915146	0.479522	0.918598	2.25756	9.32741	3.29665	4.79397	0.790881	0.66136	9.75192	1.10193	1.4037	2.22035	0.671458	0.812174	2.86388	0.125656	2.23151	1.66322	1.10624	1.98023	0.87624	1.13686	0.581569	4.93508	1.67471	0.879354	3.69808	0.416709	0.68523	0.143741	1.08117	0.435436	0.744573	2.18981	2.31658	3.42414	1.11329	0.595029	3.607	0.495594	0.585516	0.189582
RN7SL487P	0	0.333392	0	0.070556	0.230195	0	0.193739	0.119948	0	0	0.0784529	0	0	0	0	0.0425954	0	0	0.0858223	0	0.0701924	0	0	0	0	0.0516481	0.315681	0.0709465	0.0405781	0.186389	0	0.128335	0.0648812	0	0	0	0	0	0.0600773	0	0.100861	0	0	0.0831384	0	0	0	0.11891	0
GRPEL2P2	0.0245733	0	0	0	0	0	0	0	0	0	0	0	0.0412925	0	0	0	0	0	0	0	0	0	0	0	0	0	0	0	0	0	0	0	0	0	0	0	0	0	0	0	0	0	0	0	0	0	0	0	0
RNU1-70P	0.702737	0	0.616534	0.295991	0.844982	0.165402	0	1.0064	0.419456	1.48008	0.16456	1.35985	2.36173	1.30456	0	0.446732	1.37984	1.62932	2.34023	0.288891	0.441699	0.134418	0.765041	0.630718	0.0939092	0.108335	3.75224	0.595258	0.766035	1.46611	2.99777	0.403785	7.0768	0	0.244481	0.126712	0.865813	0.415329	0.126016	1.04461	2.32717	0.137412	0.127957	6.97551	1.19073	1.06851	0.27454	1.2471	1.2235
LINC00955	0	0	0	0	0.104343	0	0	0	0	0	0	0	0	0.0256286	0	0	0.0083408	0.0256069	0	0	0.0115698	0	0	0	0	0.00851315	0.0173446	0	0.0267539	0	0.0636676	0	0	0	0	0	0	0	0	0	0	0	0	0	0	0	0.0107869	0.0391998	0.0106827
SMIM23	0.0703596	0.0612644	0.0864202	0	0.0423007	0.115923	0.0949375	0	0.734945	0	0.115332	0.0433208	0.118231	0.057144	0	0	0	0.0570958	0	0.0506176	0.154783	0.141311	0	0	0.0329084	0	0	0.0521487	0.0298266	0	0	0	0.0476905	0.0932369	0.0428365	0.0444033	0.173374	0	0	0	0.0741369	0.0963057	0	0	0.260791	0.213964	0	0.0437019	0.190554
IMPDH1P4	0.0107328	0	0	0	0	0	0	0	0	0	0	0	0	0	0	0	0	0	0	0	0	0	0	0	0.0100398	0	0	0	0.00909964	0	0	0	0	0	0	0	0	0.0222014	0	0	0	0	0	0	0	0	0	0	0
Y_RNA	0	0	0	0	0	0	0	0	0	0	0	0	0	0	0	0	0	0	0	0	0	0	0	0	0	0	0	0	0	0	0	0	0	0	0	0	0	0	0	0	0	0	0	0	0	0	0	0	0
SNORA75	0	0	0	0	0	0	0	0	0	0	0	0	0	0	0	0	0	0	0	0	0	0	0	0	0	0	0	0	0	0	0	0	0	0	0	0	0	0	0	0	0	0	0	0	0	0	0	0	0
POM121L14P	0.0105675	0.0552087	0	0	0	0	0	0.0264841	0.0294355	0.0194747	0	0	0.0177573	0	0	0	0	0	0.161068	0	0	0	0	0	0.00988518	0	0.0232337	0	0	0	0	0.0850074	0.0143255	0.0840209	0	0	0.924402	0	0	0	0.0111348	0.0144644	0	0	0	0	0	0.0131274	0
PWAR1	0.0204608	0.190036	0.0335084	0.080435	0.0656064	0.0224739	0.10123	0.0854645	0.0284966	0.037707	0	0.0335942	0.0343819	0.0110785	0	0	0.0288438	0.0664147	0.0794941	0	0.0200051	0.00913197	0	0.014283	0.0191397	0.0294398	0.0899704	0	0.0231298	0.0265609	0.0825648	0.0365759	0.0554743	0	0.024914	0	0.00840296	0	0.00856114	0.011828	0.0359321	0	0	0.0947791	0.0606711	0.0311107	0.00932573	0.0423622	0.0184713
MTCYBP28	0	0.0759851	0.0357285	0	0.0174883	0	0	0	0	0	0	0.01791	0.0244399	0	0	0	0	0	0	0	0	0	0	0	0	0	0	0	0.0493246	0	0.011738	0	0	0	0	0.0183575	0	0	0	0	0	0	0	0	0	0	0	0	0
DNAH14	0.238271	0.0640611	0.133494	0.338932	0.209096	0.152896	0.093631	0.314291	0.333015	0.285805	0.150747	0.180164	0.262709	0.244443	0.278271	0.414442	0.216563	0.145185	0.317821	0.538907	0.136101	0.326868	0.0981155	0.112054	0.135296	0.422228	0.363948	0.297433	0.690394	0.0350007	0.25977	0.347474	0.233471	0.489682	0.434686	0.144567	0.348157	0.299185	0.346315	0.308827	0.18147	0.123589	0.262139	0.294811	0.562745	0.0966113	0.299509	0.233677	0.105287
C1QBPP2	0.0399131	0.139014	0.0245119	0.117679	0.023996	0.06576	0.134639	0.225067	0.19456	0.0367777	0.0327125	0.0491494	0.0335345	0.0324162	0	0	0.0632991	0.226722	0.0357853	0.028714	0	0.0267207	0	0.041793	0.056004	0.0861427	0.219382	0.0591651	0.0845991	0.155437	0.0644239	0.133779	0.0811605	0.0528907	0.1215	0.0755663	0	0.206406	0	0.0346094	0	0.0273158	0.0254363	0	0.0295879	0	0	0.0247909	0.108096
DDX1	24.213	18.162	18.6237	23.2391	18.9807	25.2223	17.1498	20.5342	24.4737	26.0749	23.8828	17.3015	21.2349	23.5897	24.1483	33.224	17.8887	23.3328	33.3471	30.5677	24.8706	19.6981	10.1473	25.9336	18.0771	21.2387	23.6473	18.4331	27.0146	21.763	29.8196	23.6573	22.4589	24.0885	17.401	21.1602	28.3606	22.6662	28.2744	25.0665	21.5029	23.9231	23.2351	24.3541	22.4231	21.4221	23.7046	13.7453	27.8671
ARPC1BP1	0	0.077596	0	0	0	0	0.0300614	0	0	0.0205288	0	0	0	0	0	0	0	0	0	0	0	0	0	0	0	0	0	0	0	0	0	0	0	0	0	0	0	0.0460852	0	0	0	0	0	0	0	0	0	0	0
Y_RNA	0	0	0	0	0	0	0	0	0	0	0	0	0	0	0	0	0	0	0	0	0	0	0	0	0	0	0	0	0	0	0	0	0	0	0	0	0	0	0	0	0	0	0	0	0	0	0	0	0
GRB2	39.6487	67.4114	45.809	38.1413	33.6704	34.7357	50.3614	29.2755	26.4797	36.5759	35.8693	48.1102	24.4805	27.9796	35.1823	33.9817	17.6989	45.6169	42.4438	31.9973	19.3641	25.1671	8.99232	34.4865	20.894	18.0307	33.7189	31.868	49.3118	30.1726	32.7678	29.8761	35.3292	25.3796	26.0413	44.7429	28.8099	31.7461	26.4249	12.2239	31.5803	29.2876	34.1607	34.3789	54.5447	38.7291	29.8207	20.6043	21.4392
RN7SKP7	0	0	0	0	0	0	0	0	0	0	0	0	0	0	0	0	0	0	0	0	0	0	0	0	0	0	0	0	0	0	0	0	0	0	0	0	0	0	0	0	0	0	0	0	0	0	0	0	0
ABCC4	3.9818	2.43484	1.3966	2.16979	1.95967	4.13533	2.04567	1.01586	2.75961	3.71751	3.37908	2.62405	3.68691	0.896121	1.11699	3.47627	2.09047	2.29651	3.07538	2.61764	1.47613	1.52527	0.513485	1.52575	1.82395	1.29293	2.12957	1.17362	5.23078	0.752375	4.59341	2.34879	1.39869	2.00902	1.23069	1.16408	6.18998	1.12376	1.48015	1.01518	2.64469	1.76964	2.25443	2.82741	3.53085	5.12266	0.325347	1.17185	0.898181
ECSCR	3.97684	3.21345	6.46723	4.05694	3.04124	12.1084	6.35338	1.95348	2.45919	5.64324	3.83305	8.3643	3.74225	7.20909	7.6111	1.54315	4.32238	10.6883	9.66981	2.76944	2.93954	2.19381	3.17607	3.23139	2.29157	1.47629	3.77719	2.80605	4.41019	1.44033	6.00823	5.33178	4.78729	3.6257	2.30498	5.03958	3.17501	2.73114	2.37616	9.7107	4.29091	2.69991	3.38598	4.75278	4.33956	5.4905	2.37086	2.11441	3.05881
CCDC162P	0.0581663	0.261234	0.233132	0.0586698	0.0699401	0.0605265	0.190016	0.134267	0.29846	0.104373	0.185673	0.203571	0.174906	0.52711	0.0875672	0.0190721	0.0971026	0.208679	0.44191	0.167383	0.166123	0.0450893	0.0513252	0.153868	0.0229098	1.20252	0.794231	0.0544565	0.384141	0.0268251	0.501552	0.496635	0.261455	0.154158	0.119286	0.710981	0.347006	0.139318	0.0576421	0.286696	0.141933	0.607596	0.01951	0.127629	0.512892	0.134991	0.050232	0.174938	0.219715
HMGB3P5	0	0.0936984	0	0	0	0	0	0.033711	0	0	0	0.0331277	0	0	0.0699549	0	0	0.087323	0	0	0.0394546	0.0360205	0	0	0.0503304	0	0.0591472	0.159514	0	0.026192	0.043423	0.0360679	0	0	0	0	0	0.111297	0	0	0	0	0	0	0	0	0	0	0
SNORD114-23	0	0.398218	0	0	0	0	0	0	0	0	0	0	0	0	0	0	0	0	0	0	0	0	0	0	0	0	0	0	0	0	0	0	0	0	0.278437	0	0	0	0	0	0	0	0	0	0	0	0	0	0
PRUNE1	8.96578	8.91136	4.94499	7.19501	7.45205	7.05825	7.10051	6.09571	9.40269	9.45512	8.59063	6.12923	8.70714	7.51749	6.59728	9.04618	5.55236	8.88077	19.2241	11.6473	7.2683	9.13306	2.13822	7.03543	8.91484	8.61375	11.2861	5.48986	14.3234	11.4085	9.32679	8.90726	8.44528	10.029	7.02284	7.86995	23.4636	5.99305	6.68645	6.22698	8.32569	7.27641	9.73544	7.22693	9.8421	15.7983	12.6269	6.42354	8.02847
CORO2A	2.69842	3.22475	4.81416	2.38595	13.9827	9.70785	6.2601	8.762	3.83843	5.87779	7.67573	5.1563	3.95366	13.8559	6.414	5.29264	1.66856	7.48763	7.84161	22.3424	14.6431	7.13354	0.781287	11.4468	21.6537	14.162	10.004	12.0897	4.97606	18.0174	26.2099	9.88041	21.7765	10.6855	3.99056	15.0812	0.713178	17.5021	5.43325	8.19075	5.39528	11.5654	12.8399	13.3068	6.07582	18.2904	0.547352	8.35343	14.9243
TNFRSF14	10.1872	48.5746	14.5611	13.1991	14.6016	15.4974	27.445	35.1018	26.7207	6.2742	15.2232	22.7746	9.68464	22.8517	8.73252	2.93574	5.06347	24.1171	6.17137	24.8051	9.56685	18.6665	4.00671	11.7537	13.7444	10.1276	19.7084	30.5276	23.5274	21.316	20.5646	12.9268	25.1436	11.0929	10.9763	9.79057	4.96111	24.3749	8.43745	13.3375	7.58192	15.7847	3.79613	13.9894	5.7463	7.35033	2.48327	33.045	29.2532
TRAJ20	0	0.503013	0	0	0	0.475894	0.389743	0	0	0	0	0	0	0	0	0	0	0	0.258973	0	0.423618	0	0	0	0.270195	0	0	0	0	0	0	0	0	0	0.35171	0	0	0	0	0	0	0.39536	0	0.501747	0	0	0	0	0
SNORA63	0	0	0	0	0	0	0	0.163739	0	0	0	0	0	0	0	0	0	0	0	0	0	0	0	0	0	0.141007	0	0.193695	0	0	0	0.175187	0.177136	0	0	0	0	0	0	0.226609	0	0	0	0	0	0	0	0	0
ABHD17AP7	0	0	0	0	0	0	0	0	0	0	0	0	0	0	0	0	0	0	0	0	0	0	0	0	0	0	0	0	0	0	0	0	0	0	0	0	0	0	0	0	0	0	0	0	0	0	0	0	0
DHTKD1	7.07699	9.11024	3.09404	6.22293	4.21725	3.6572	4.17721	3.78556	5.39281	5.88331	4.71686	3.70854	4.09148	3.19543	3.4819	5.23572	4.57184	4.18952	5.03974	6.79585	4.68201	4.2912	1.47776	3.52562	6.90586	7.04151	6.07986	4.93565	9.02132	3.57256	8.01875	4.66467	5.92106	5.33765	4.98814	4.41901	7.60534	4.13379	4.5317	4.14693	5.45637	4.19474	2.86105	6.41744	4.19699	4.03878	3.25258	5.83638	4.62699
RNF185	12.5809	10.6635	9.3221	11.1815	10.5789	9.09708	8.85521	7.11645	8.7344	11.6631	10.5305	8.94014	10.9315	9.20929	8.47678	9.27969	6.19632	10.2093	11.8622	9.25707	9.73694	7.98133	3.851	9.43253	13.0241	8.03559	10.1233	8.51753	9.25731	9.39355	11.4525	11.8789	9.10378	7.60793	8.15974	11.7197	6.61447	10.5026	7.41647	5.41732	10.7349	8.52519	9.47277	9.81529	8.22165	11.2859	9.81608	5.76135	10.9243
RPL17P44	0	0.104261	0.0367679	0	0	0	0	0.0375111	0	0	0	0.0737241	0	0	0	0	0.0316496	0	0.026839	0	0	0	0	0	0.028002	0.0646071	0	0.0443738	0.0253797	0	0.386543	0	0	0.0793361	0.03645	0	0	0.123844	0	0.0519141	0	0	0.0381545	0	0	0	0	0	0
H2BC5	3.00551	3.45641	5.66504	2.14568	10.728	23.2019	6.70797	58.2693	31.9602	4.61568	4.55477	7.58825	4.00219	4.72845	10.5925	6.29179	4.097	4.8165	3.96576	25.4297	19.0176	19.7161	2.39122	76.1235	55.6456	21.7854	9.72486	11.6004	8.25351	44.8494	16.8724	21.364	20.551	40.4787	19.3109	14.6253	19.656	33.7442	31.1541	40.6164	15.9737	16.7658	60.5216	5.68052	4.20379	17.7335	1.8868	23.6695	31.9193
SLC2A9	1.29443	0.455176	0.999803	0.822008	0.871008	0.47575	0.534056	0.190278	0.436833	0.88309	0.693669	1.90357	1.01645	0.436693	0.466056	1.04789	0.421101	0.690847	0.642772	0.333093	0.551266	0.639939	0.178317	0.432685	0.377227	0.392194	0.957767	0.616228	1.32539	3.14822	0.275231	0.654131	0.981988	0.44862	0.3122	0.361322	0.312828	0.3347	0.487449	0.457604	0.889172	0.7053	0.999436	1.094	0.306325	1.19983	0.136149	0.392722	0.326973
SRD5A2P1	0	0.235014	0	0	0	0	0	0	0	0	0	0.166181	0	0	0	0	0	0	0	0	0	0	0	0	0	0	0	0	0	0	0	0	0	0	0.0821618	0	0	0	0	0	0	0	0	0	0	0	0	0	0.0913723
ZNF79	2.68919	3.83618	1.80964	1.61316	2.38214	2.17998	2.0652	2.2316	1.49415	1.8255	2.07508	2.09611	2.10319	1.18498	2.12946	1.17757	1.19476	1.3697	2.25077	1.44069	1.64681	1.19703	0.545034	1.81233	2.12083	1.08053	1.88696	1.36765	2.62562	2.86888	2.02601	2.01366	1.80337	1.47851	1.41952	1.39922	2.47611	1.42027	1.43643	1.22794	2.0272	1.46843	1.16685	1.54055	2.09956	2.10971	2.32751	2.19451	1.60771
ACTG1P4	0	0	0	0	0	0	0	0	0	0	0	0	0	0	0	0	0	0	0	0	0	0	0	0	0	0	0	0	0	0	0	0	0	0	0	0	0	0	0	0	0	0	0	0	0	0	0	0	0
TIGIT	0.875781	11.6033	0.99269	0.514036	0.591529	3.3579	9.97522	1.10421	0.511988	1.65631	1.3248	3.12883	0.585931	0.316126	1.24058	0.495564	1.81189	6.22068	1.38381	0.400586	0.634279	0.36192	0.0659159	0.305677	0.308477	0.148763	1.17669	0.360614	4.48031	1.08162	0.641357	1.80474	1.19822	0.873987	0.993981	0.880222	0.0599451	0.134193	0.447872	0.253136	2.26997	0.906453	0.84064	1.60113	0.34465	1.21655	0.0739199	0.265268	0.0915073
IGKV2-24	10.2584	7.64579	105.83	0.497872	25.9388	6.19029	79.4057	2.85662	4.23328	55.5873	1.10719	18.6106	39.087	3.49721	4.22635	3.90742	3.25828	184.99	8.66761	1.70075	17.893	3.27842	8.36445	2.21021	2.7643	1.77669	4.64078	1.00125	8.51848	13.1113	7.52954	12.282	10.9879	9.28639	4.98617	18.9158	0.988232	6.46209	27.8734	0.146424	48.8859	23.0556	0.269038	5.71992	1.62733	84.8581	0	28.7384	2.62965
INKA2	0.676041	0.939706	0.794583	0.463278	0.438699	1.7301	0.659842	0.437979	0.354416	1.04246	2.08565	0.93631	0.636265	0.520426	0.64976	0.23057	0.624003	0.768784	1.82525	0.280122	0.330493	0.291465	0.172896	0.520078	0.447407	0.19355	0.562857	0.46357	0.730435	0.320888	0.909335	0.575475	0.627596	0.483477	0.274393	0.683017	1.154	0.507367	0.429111	0.271171	0.554039	0.318939	0.488477	0.790883	0.613659	0.668966	1.17802	0.344683	0.330063
PRAG1	8.71887	18.867	10.107	12.6256	9.3655	9.11575	12.6117	8.91042	8.44455	11.4338	5.33262	6.04834	3.29464	6.19504	6.81821	5.59938	2.01618	8.83248	4.56629	8.54042	7.44967	6.71586	1.18712	10.7783	8.51081	10.2856	11.2344	9.75925	7.36939	15.6144	4.17264	7.09379	8.77474	6.38863	5.22853	10.2971	1.20368	9.80597	6.81863	2.30565	8.37686	9.53533	9.63666	9.95504	2.47385	5.60503	1.19815	4.92545	10.4746
TMEM213	0.0307869	0.00595714	0.00840321	0.0151286	0.0370186	0.180351	0.0184628	4.2351	0.0142927	0.0661929	0.0392509	0.0168495	0.103467	0.0889039	0.106742	0.450575	0.0723343	0.0222072	0.138015	0.00984377	0.00501687	0.0824439	0.015641	0.0286551	0.723177	0.0258401	0.127855	0.0101415	0.0174014	1.12236	1.51564	0.119242	0.0278236	0	0.0374875	0.0993054	0.0210729	0.0212281	0.0128817	0.160175	0.169407	0.0327756	0.100281	0.273339	0	0.0208051	0.0093548	0.0254966	0.0787476
LINC02396	0	0.0233198	0	0	0	0	0	0	0	0	0	0.0164897	0	0.0108757	0	0	0.007079	0	0	0	0	0	0	0	0	0.00722527	0	0	0.0170299	0	0	0	0.00907651	0	0	0	0	0	0	0	0	0	0	0.0116306	0	0	0.00915507	0	0.00906663
MACC1	4.26324	0.828462	4.96262	4.99501	4.62017	4.51643	1.80452	4.23545	6.14378	4.91541	4.86424	2.76316	1.07332	4.80668	1.92262	1.65803	1.24162	1.4146	2.18484	6.37818	7.53806	5.75056	0.545067	8.47525	5.00871	13.6779	5.54784	5.54291	5.56916	2.66079	4.58576	9.01854	3.43649	9.08141	6.70005	10.9761	0.141407	12.7481	3.61425	6.18768	5.10731	6.46377	11.1476	3.1437	3.25533	4.20349	0.0705074	3.69459	6.66728
LINC02476	0	0.043137	0.0101416	0	0	0	0	0.0103466	0	0	0	0	0	0	0	0	0	0	0	0	0	0	0	0	0	0	0.0181535	0	0	0	0	0	0	0	0	0	0.0101729	0	0	0	0.0174002	0	0	0	0	0.0125546	0	0	0.011181
SNX18P4	0	0	0	0	0	0	0	0	0	0	0	0	0	0	0	0	0	0	0.0176151	0	0	0	0	0	0	0	0	0	0	0	0	0	0	0	0	0	0	0	0	0	0	0	0	0	0	0	0	0	0
RNU6-502P	0	0	0	0	0	0	0	0	0.212317	0	0	0	0	0	0	0	0	0	0	0	0	0	0	0	0	0	0	0	0	0.148421	0	0	0	0	0	0	0	0	0	0	0	0	0	0	0	0	0	0	0
NARF-AS1	0.0589408	0.30793	0.168922	0.43445	0.18899	0.0323699	0.10604	0.221575	0.218905	0.0543107	0.032205	0.120967	0	0.0638267	0.0255444	0.0174854	0.0623172	0.0318864	0.0704603	0.0565371	0.0864422	0.0789185	0.0299443	0.0411447	0.0551352	0.169613	0.172783	0.291236	0.0999441	0.210411	0.0634245	0.131704	0.0532676	0.260351	0.215307	0.12399	0.0484123	0.162563	0.0246618	0	0.0621051	0.0806761	0.0500835	0.0341284	0	0.0298732	0	0.170844	0.0266048
GABRE	2.01091	1.33038	4.38866	2.24229	4.68762	2.15326	1.43526	16.2203	2.67425	1.2232	3.2373	2.53743	2.31125	3.42778	1.51883	0.332325	1.80918	1.43167	0.892259	0.699926	2.38146	5.42629	0.592613	0.563175	5.38366	5.49163	6.89918	6.30198	2.90882	5.42154	2.21734	0.714199	8.58447	3.00977	9.31461	1.48094	0.208925	3.36601	1.2707	5.13902	3.96521	3.88722	0.0698626	4.24293	2.62588	0.281278	0.0304474	4.4684	2.80657
EHBP1	9.02833	3.06985	7.3321	9.18699	6.39257	17.3205	4.31928	11.3184	5.9174	8.05331	12.2872	5.8141	7.66124	3.76796	6.1622	9.97475	4.99619	4.93843	11.3131	5.98927	12.7708	6.23868	0.934246	8.62925	8.64029	10.7198	6.48298	6.61882	5.25983	5.41597	8.22886	7.58704	7.96201	9.31202	5.0637	6.62182	6.70564	18.9532	6.83942	4.60652	6.96116	9.87901	16.1134	8.21207	4.1015	6.78005	12.386	3.75754	7.61426
CDY15P	0	0	0	0	0	0	0	0	0	0	0	0	0	0	0	0	0	0	0	0	0	0	0	0	0	0	0	0	0	0	0	0	0	0	0	0	0	0	0	0	0	0	0	0	0	0	0	0	0
EPHA10	0.383732	0.175857	0.662336	0.896179	0.847529	1.55395	0.337918	1.14899	2.42748	0.500606	1.08918	0.412844	0.777171	1.3024	0.141798	0.0377464	0.3203	0.894846	1.177	2.51071	0.580551	0.78692	0.323209	1.29847	1.5454	1.0614	1.8472	2.03579	1.09075	0.26742	1.48326	1.1535	2.02329	1.6165	0.691038	1.37909	2.75208	1.53323	0.441117	0.94919	0.817179	1.47067	0.216234	0.782349	0.814465	0.918192	4.26663	2.01715	2.26723
ART2P	0	0.0348804	0	0.0295271	0	0	0	0	0	0.018456	0	0	0	0	0	0	0	0	0	0	0	0	0	0	0	0	0	0	0	0	0.0323295	0	0	0	0	0	0	0	0	0	0	0	0	0	0	0.0304547	0	0	0
IL2RB	4.73957	24.8346	2.2976	2.75763	2.304	7.99928	10.134	3.00249	2.07348	4.18649	2.13031	4.33953	1.06543	1.11526	1.52121	1.5401	4.18145	4.50274	3.82855	1.10885	2.12178	1.73542	0.315002	0.953681	2.97536	0.786282	3.31944	1.5578	12.1234	2.14863	3.66959	4.89376	4.09343	1.60613	2.24788	1.84374	0.729388	0.826063	1.539	0.619656	7.04625	1.86038	2.02706	4.47249	0.472619	4.58065	0.0910072	1.17493	0.351025
SNRPEP3	0.119305	0	0	0	0	0	0	0	0	0.0549666	0	0	0	0	0	0.0530899	0	0	0	0	0	0	0	0	0	0	0	0	0	0	0	0.0799767	0	0	0.145272	0	0	0	0	0	0	0	0.0760325	0	0	0	0	0	0
MIR664A	0.200782	0	0	0	0	0	0	0	0	0	0	0	0	0	0	0	0	0	0	0	0	0	0	0	0	0.65001	0	0	0	0	0	0	0	0.532132	0	0	0	0	0	0	0	0	0	0	0	0	0	0	0
MYO7B	0.200189	10.3674	3.97552	0.358553	1.17431	1.06963	3.05209	0.975289	5.15671	0.994721	8.82317	2.34765	1.77942	13.7729	0.150816	0.101571	0.53013	3.66501	1.81834	3.1388	1.62164	1.62078	0.45054	3.4205	0.196014	4.60931	14.035	4.89776	2.57604	0.0491814	11.0271	5.45067	23.7775	10.5616	0.407784	8.44218	0.474848	0.797243	1.07091	1.64178	1.09608	8.05133	0.0476931	3.8512	12.1773	1.57599	0.189308	4.36707	10.9827
ARMCX3	21.8667	16.3954	16.2437	16.2381	15.743	20.4709	10.1408	11.121	14.0589	24.0643	16.0946	16.754	19.0705	12.0248	8.6453	17.6463	16.5531	10.5459	23.5333	16.8601	15.6987	15.1748	4.83043	12.5179	20.0371	16.8239	17.0615	13.8868	25.6324	12.2367	23.7318	18.2983	18.3281	15.0699	13.8947	13.7803	27.5679	10.6212	11.3644	12.7373	19.7708	19.484	27.2473	15.3017	15.3981	20.9589	18.2159	12.4819	6.00104
MIR5191	0	0	0	0	0	0	0	0	0	0	0	0	0	0	0	0	0	0	0.369036	0	0	0	0	0	0	0	0	0	0.116324	0	0	0	0	0	0	0	0.16904	0.283808	0	0	0	0	0.174875	0	0	0	0	0	0
RNA5SP431	0	0	0	0	0	0	0	0	0	0	0	0	0	0	0	0	0	0	0	0	0	0	0	0	0	0	0	0	0	0	0	0	0	0	0	0	0	0	0	0	0	0	0	0	0	0	0	0	0
PRR20D	0	0	0	0	0	0	0	0	0	0	0	0	0	0	0	0	0	0	0	0	0	0	0	0	0	0	0	0	0	0	0	0	0	0	0	0	0	0	0	0	0	0	0	0	0	0	0	0	0
LINC01356	0.0451567	0.0786389	0.0665573	0.133139	0.0434377	0.0743993	0.0609308	0.271611	0.578603	0.0332875	0.162845	0.100092	0.0758803	0.02934	0.516661	0.0803774	0.00954869	0.117261	0	0.0389836	0.0264906	0.0483699	0.123884	0.245875	0.0591376	0.214412	0.138994	0.0803256	0.122513	0.395681	0.0437326	0.217951	0.134674	0.239357	0.0219939	0.0683952	0.0111271	0.448364	0.124702	0	0.123711	0.21015	0	0.141194	0.01339	0.0961253	0	0.0897531	0.587028
TCEAL9	78.445	15.0422	62.3829	66.9453	60.1669	74.3984	37.2148	48.4718	47.4297	67.8671	34.2518	68.2032	60.7591	66.4193	53.5937	65.8039	34.9416	39.2279	58.9649	49.9069	44.3488	86.4485	15.1796	49.3909	70.9912	49.7669	50.8623	53.2202	89.0641	51.8033	41.9112	81.5675	66.7334	62.8246	31.5711	33.0292	31.7042	38.4073	35.2614	129.582	52.0124	52.6789	121.219	55.8945	61.0473	64.9142	35.2885	43.8534	16.6601
NR2F2	19.0539	16.9527	10	14.456	17.1639	25.8283	7.5771	5.88046	11.6657	19.415	12.7522	12.4143	12.4302	12.1937	4.7956	11.1932	10.3409	8.83248	18.5872	10.8194	11.4768	5.03418	1.75603	18.817	12.1821	7.73504	16.8913	7.41727	11.4951	6.39294	42.7753	16.0212	19.147	14.1126	9.51627	12.213	6.59514	14.1785	6.5753	7.06856	18.5003	22.068	12.4077	16.8746	9.83354	24.2392	3.31812	10.44	7.45233
POU5F1P7	0	0.105995	0	0	0	0	0	0	0	0	0	0	0	0	0	0	0	0	0	0	0	0	0	0	0	0	0	0	0	0	0	0	0	0	0	0	0	0	0	0	0	0	0	0	0	0	0	0	0
SNORA58B	0	0	0	0.178465	0	0.199456	0	0.303399	0.168605	0.2231	0.396879	0.149074	0	0	0.472196	0.107741	0.127995	0	0	0	0	0.162092	0	0	0.226487	0.130639	0	0	0.102639	0.235728	0.0977016	0.162306	0.164111	0.320845	0.294816	0.305599	0.149153	0	0	0	0.382677	0.66281	0	0	0.179485	0	0.165532	0.150386	0
GPR37	2.7631	1.07246	0.408329	3.18154	1.51375	0.565686	0.132366	3.02535	0.485779	2.23971	0.151868	0.154354	0.265578	0.309837	0.191317	0.548086	1.15242	0.327266	0.95771	0.219561	0.439603	0.182428	0.31564	0.319569	1.14705	0.0705738	1.72543	0.791707	0.637644	1.27875	1.0732	0.153441	1.41111	0.0722192	0.982134	0.371453	2.18895	0.541124	0.875645	0.378057	1.54473	0.350603	0.666851	1.48631	3.28052	0.522055	0.23101	1.23893	0.346858
SNORA24	0	0	0	0	0	0	0	0	0	0	0	0	0	0	0	0	0	0	0	0	0	0	0	0	0	0	0	0	0	0	0	0	0	0	0	0	0	0	0	0	0	0	0	0	0	0	0	0	0
EZH2P1	0	0	0	0	0	0	0	0	0	0	0	0	0	0	0	0	0	0	0	0	0	0	0	0	0	0	0	0	0	0	0	0	0	0	0	0	0	0	0	0	0	0	0	0	0	0	0	0	0
HSPA8P13	0.0348816	0	0	0	0	0	0	0	0	0	0	0	0	0	0	0	0	0	0	0	0	0	0	0	0	0	0	0	0	0	0	0	0	0	0	0	0	0	0	0	0	0	0	0	0	0	0	0	0
STON1-GTF2A1L	0.0535792	0.0799769	0.0893129	0.0507767	0.101239	0.00630543	0.0619676	0.0191828	0.00533014	0.112846	0.0376399	0.0282763	0.0257238	0.037299	0.0298552	0.183926	0.0364169	0.0807464	0.0102939	0.011013	0.0280639	0.0614911	0.00583295	0.0480882	0.0715998	0.0495591	0.033657	0.0170192	0.00324474	0.0298084	0.00617732	0.030786	0.0363166	0.17243	0.00932008	0.00483048	0.0141456	0.0158331	0.0096079	0.0663709	0.0282278	0.0419071	0.102437	0.0199439	0.0340446	0.0756483	0.0470969	0.00950836	0.0310946
LGI4	0.610321	1.4804	1.03075	0.803329	0.720755	16.6994	0.936261	1.30196	0.723528	1.00424	3.72779	1.63285	3.3392	1.78211	4.24629	0.717768	1.256	2.72397	3.57636	0.642928	1.21477	0.695581	0.625673	4.26806	0.377212	0.639014	1.30192	1.79865	1.75872	0.9762	0.979259	1.76803	0.950484	2.64775	1.96848	0.738239	0.452065	2.30704	0.460575	0.302412	1.13689	1.06412	1.29651	1.17377	2.18139	1.31466	25.304	1.00186	0.919933
RAMP2-AS1	0.154055	0.667264	0.24259	0.18052	0.118742	0.572717	0.266499	0.0940478	0.126535	0.313025	0.22015	0.301583	0.345161	0.14116	0.0719019	0.0527332	0.329936	0.243616	0.467493	0.107987	0.139038	0.047601	0.012041	0.0992684	0.0517312	0.0682032	0.260543	0.158098	0.291368	0.0307668	0.283729	0.259502	0.24097	0.167504	0.0961971	0.114673	0.326075	0.147079	0.0644592	0.00685047	0.287191	0.145984	0.0755218	0.308777	0.158126	0.324334	0.102623	0.0883265	0.0802358
CNIH2	1.7427	0.360302	0.772143	1.00886	1.05251	1.82238	0.440227	1.10684	0.39898	3.20427	0.40436	0.499749	5.85678	2.21031	2.11062	0.467417	0.546869	3.48701	13.5057	0.732769	0.75858	0.692555	0.254693	2.71634	0.334969	0.472297	4.32138	0.601588	2.57048	0.674029	0.224775	3.1046	0.58252	0.569425	0.474783	0.26114	86.4921	0.888872	0.539389	0.648613	1.10679	3.68149	0.486843	2.23931	6.4181	2.41989	28.0398	1.7398	2.26289
LINC02231	0	0	0	0	0	0	0	0	0	0	0	0	0	0	0	0	0	0	0.0330233	0.0529956	0.0540183	0	0	0	0	0	0	0	0	0	0.0297258	0	0	0	0	0	0	0	0	0	0	0	0	0	0	0	0	0	0.0498766
RNU6-461P	0	0	0	0	0	0	0	0	0	0	0	0	0	0	0	0	0	0	0	0	0	0	0	0	0	0	0	0	0	0	0	0	0	0	0	0	0	0	0	0	0	0	0	0	0	0	0	0	0
TAF2	4.28767	6.28001	3.13821	3.30315	3.76461	4.19713	3.56966	3.17959	4.77028	5.26934	3.30185	3.39709	3.8074	1.5359	2.58954	5.97571	3.07891	2.00396	5.62544	3.86073	4.87571	3.46141	0.329621	2.9018	4.87651	4.01907	4.16331	3.75012	8.3557	2.89642	5.61372	4.94607	3.85224	4.21219	4.64519	4.03426	6.00766	4.83779	3.04617	2.05412	4.48341	4.20971	4.17007	3.89657	2.5055	4.5655	1.80181	2.97087	3.82081
MIR3670-1	0	0	0	0	0	0	0	0	0	0	0	0	0	0	0	0	0	0	0	0	0	0	0	0	0	0	0	0	0	0	0	0	0	0	0	0	0	0	0	0	0	0	0	0	0	0	0	0	0
MIR150	0	2.30398	0	0.433415	0	0.484392	0.595055	0	0.204735	0	0	0	0	0	0	0	0.155422	0.238579	0	0	0	0	0	0	0	0	0	0	0	0	0	0.394171	0	0	0	0	0	0	0	0.254935	0	0	0	0	0	0.223516	0	0	0
ZFP42	0.00619885	0	0.0152277	0	0	0.0102131	0	0	0	0.0171357	0	0.00763333	0	0	0.0161191	0.00551687	0	0	0.00555777	0.00891906	0	0.00829991	0	0	0	0	0	0	0.0210224	0.0060352	0	0	0	0.0328576	0.007548	0	0	0	0	0	0	0.00848477	0	0.0215358	0	0.0188507	0	0	0
ZCCHC7	5.42756	13.4237	3.32311	4.60254	3.39698	4.8381	7.70192	4.42908	3.79682	5.26721	3.55601	3.80394	4.65026	2.92087	3.98417	6.16284	3.34453	7.28933	5.87943	4.44466	6.81078	3.56181	1.60919	3.65349	4.05861	6.94299	3.90816	5.14156	5.59123	4.13587	5.8715	3.64944	4.10936	5.18109	4.32387	3.21185	3.20125	3.39546	3.22527	5.20702	5.03232	4.27904	7.94296	4.06212	4.97128	6.27099	4.28027	3.72469	3.99877
RN7SKP72	0	0	0	0	0	0	0	0	0	0	0	0	0	0	0	0.0501808	0	0	0	0	0	0	0	0	0	0	0	0	0	0	0	0	0	0	0	0	0	0	0	0	0	0	0	0	0	0	0	0	0
RPL24P4	8.72091	10.3518	5.76408	3.51674	2.02199	5.7989	12.4005	6.02762	6.15468	3.20713	1.6667	5.00834	4.46861	4.3196	12.3048	4.62903	8.18679	10.2821	4.90879	8.04639	8.20168	9.58232	6.67567	2.37505	5.88974	3.20733	1.3757	1.50723	6.89654	13.1739	8.42694	2.77886	1.85551	0.621874	6.33329	10.3163	3.61367	1.21343	5.69436	14.1068	2.18396	7.54753	5.18394	5.6384	5.5082	3.80561	13.9566	2.42904	7.78466
MIR3936HG	1.02	0.923276	0.842302	1.05343	1.45513	0.949457	0.692044	1.44425	1.68546	1.08325	0.86905	0.659956	1.13298	0.85182	0.202299	0.158991	1.43182	0.804337	1.19869	1.43444	1.26774	0.601847	0.878311	0.687895	0.301877	1.2624	1.71045	1.44366	1.06511	1.55975	2.57656	0.958041	1.81241	1.38984	1.66302	0.523701	3.21631	0.596027	1.00548	1.4891	1.76091	0.733568	0.389291	1.87194	1.06799	0.446875	2.52939	1.38163	1.01447
IFNL4	0	0.0156164	0	0	0	0.029549	0.0120999	0.022474	0	0.00826296	0	0.0110426	0	0.0145661	0	0	0.00948108	0.0582153	0	0	0	0.0120068	0	0	0.0083884	0	0	0	0.0152057	0	0.00723716	0	0	0	0	0	0	0.0556487	0	0	0.0283465	0.0368228	0	0	0	0.013635	0	0.0111397	0
RN7SKP26	0.112383	1.07641	0.138036	0.0828371	0	0.0925801	0.0758204	0.352067	0	0.310665	0.276325	0.41517	0.094423	0	0.0730587	0	0.297052	0.0911974	0.302282	0	0.16482	0	0	0.117677	0	0	0.123543	0	0.285847	0.328249	0	0	0	0.148924	0.136843	0	0	0.232471	0.141069	0	0.177625	0	0	0.488048	0.0833106	0.0854395	0	0.0698037	0.0760916
CXCR4	98.8218	358.061	60.3487	51.3254	21.2833	151.84	591.444	14.8333	43.0561	62.6341	55.4682	117.16	61.0542	39.6582	54.0449	36.6847	46.8525	330.37	121.629	12.8351	20.2919	19.4179	4.25368	20.6503	36.7785	18.5019	64.8115	48.6795	87.8579	25.8677	13.9028	80.5031	42.4505	46.3424	23.8334	82.3287	4.27768	25.9103	14.7844	28.5142	66.6464	57.3623	78.4389	128.132	25.31	108.014	1.56898	26.2553	12.9519
WIZP1	0	0.0249428	0.00879614	0	0	0	0	0	0	0	0	0	0	0	0	0	0	0	0	0	0.0105029	0	0	0	0	0	0	0	0.00607171	0	0	0	0	0.0189799	0	0.00903903	0	0	0.00898939	0	0	0	0.00912787	0	0	0	0	0	0
VRTN	0.0616964	0.452792	0.00541283	0.0454761	0.00529891	0.0145214	0.16055	0.121489	0.699693	0.0243642	0.00722371	0.0217068	0.0370262	0.071583	0.00572971	0	0.0465933	0.150197	0.0237068	0	0.0193893	0.070807	0.0335832	0.0276868	0.0494682	0.175957	0.038756	0.00653254	0.0298905	0.0343244	0.096028	0.0354501	0.13143	0.128475	0.0268301	0.0389361	0.124879	0	0.0774444	0.0687834	0.102156	0.03016	0.00561697	0.0842065	0.0130675	0.0938097	0	0.0821165	0.161124
SLC25A46	6.07044	8.36648	4.27005	5.28031	4.82072	5.87189	4.97519	5.03386	6.1845	6.83537	5.13169	5.24782	4.48908	4.01651	1.86074	4.37656	4.1653	3.90989	8.50792	4.07544	5.98772	4.01077	1.34207	4.37078	7.05629	7.20073	5.59819	3.61531	6.08204	3.63436	8.88555	6.31854	6.78224	6.52179	3.29405	4.91733	8.91422	4.02944	3.52802	7.00461	5.5125	5.25367	7.85638	5.70404	3.99319	8.1149	4.57693	3.80012	3.01733
ERRFI1	43.532	4.15761	70.8506	35.3052	50.7971	33.5932	30.9614	26.0624	24.3764	55.381	37.7803	47.6437	64.1617	11.8192	22.925	53.5251	19.5572	44.7284	44.4536	30.3045	100.202	56.6229	12.7145	27.2803	38.8008	54.9561	91.4724	94.3574	17.6803	128.803	26.1558	35.7153	61.1937	37.2866	68.7917	32.164	36.688	131.021	28.0031	22.332	49.9636	67.7789	117.603	131.383	36.1193	23.742	19.1564	47.6427	31.6367
MTND2P9	0.0176844	0	0	0	0	0	0.0238618	0	0.0738892	0.0162952	0	0	0	0	0	0.0157388	0.0186974	0	0	0	0	0	0	0.0370346	0.0330851	0	0	0	0.0299868	0	0.0570888	0	0	0	0	0	0.0217881	0	0	0	0.0186338	0	0	0.153596	0	0.0806674	0	0.0219683	0
SHOX	0	0.0130802	0.00922551	0.0110727	0.00903136	0.0061875	0.0202695	0.04706	0.0732263	0.0103815	0	0.0416212	0	0.00610023	0.0048828	0	0.00397063	0.00609508	0.00673423	0.010807	0.0055078	0.0553126	0	0.0157296	0.0210782	0.0364741	0	0.0334018	0.00318405	0	0	0	0	0.0298596	0.00457287	0.00474013	0.013881	0	0.0141423	0.0455906	0	0.0102808	0.00478672	0	0.011136	0	0	0.00466526	0
ZBTB8A	1.82211	0.518725	1.18047	1.50259	1.40466	1.26524	0.794416	1.13435	0.904247	1.64466	1.11003	1.2666	2.0725	0.914757	1.02266	1.58022	0.706132	1.0575	1.55647	0.917427	1.18769	1.18714	0.35113	1.53512	1.20379	0.843773	1.43258	1.17285	1.07133	0.593601	1.15502	1.73157	1.05681	1.64055	0.756562	0.863539	0.556218	1.95918	0.826664	0.964538	1.47121	1.15306	0.922449	1.41482	0.748689	0.990736	0.70003	0.702467	0.894945
LINC02629	0	0	0	0	0	0	0	0	0	0	0	0	0	0	0	0	0.0827603	0	0	0	0	0	0	0	0	0	0.0573662	0.0386776	0	0	0	0	0	0	0	0	0	0	0	0	0	0	0	0	0	0	0	0	0
TRPM5	0.664882	0.101314	0.290932	1.31709	0.509658	0.212243	0.117749	1.01021	2.22242	0.470976	0.401888	0.266092	2.21355	1.269	0.091849	0.00739667	0.224071	1.45676	0.309238	0.2571	0.335195	0.02782	0.278674	0.513447	0.0505337	2.39912	0.941041	0.0677591	0.278332	0.145649	1.34149	0.997267	2.96312	0.72688	0.632492	0.15735	0.455665	0.180514	0.281675	0.353126	0.915128	0.352651	0.00529656	2.17998	0.0985765	0.202191	53.2807	0.702054	0.89472
KCTD2	8.53303	9.37439	8.1824	8.64368	9.35648	9.49075	7.8021	8.18757	7.31041	9.5755	9.90251	7.4583	9.06127	7.75604	9.12775	7.56928	5.15062	10.2044	12.0295	7.82155	4.37733	5.61241	3.61736	9.58156	7.02517	3.21077	7.69355	6.86075	7.03628	11.2622	8.40941	6.66096	7.79627	6.66219	7.13188	7.16441	12.1732	9.63195	6.53392	3.3426	8.83997	6.18564	7.5608	7.62259	14.3575	8.39359	20.346	5.67974	5.72258
ISYNA1	12.4985	10.3459	11.9277	17.3166	14.4135	10.5811	9.99827	37.7253	17.4212	10.736	7.01814	8.08125	12.325	19.9354	13.1149	9.129	10.808	14.3938	6.87279	12.7606	13.176	15.8152	19.4542	14.4153	9.63742	9.15398	16.9417	6.69593	9.78055	6.01838	4.21605	15.9839	8.29832	8.76949	24.394	8.16929	30.8842	23.8938	12.4478	16.8413	17.9502	13.6558	2.47296	19.7167	25.5101	4.09353	33.4257	22.1652	24.8203
SNORD70B	0	0.337314	0	0	0	0	0	0	0.269768	0	0	0	0	0	0	0	0	0	0	0.278695	0	0	0	0	0	0.209023	0	0.287125	0.164222	0	0	0.259689	0	0	0.235853	0	0	0	0	0	0	0	0	0.336466	0	0	0	0	0
OR4A44P	0	0	0	0	0	0	0	0	0	0	0	0	0	0	0	0	0	0	0	0	0	0	0	0	0	0	0	0	0	0	0	0	0	0	0	0	0	0	0	0	0	0	0	0	0	0	0	0	0
RPL17P14	0	0	0	0	0	0	0	0	0	0	0	0	0	0	0	0	0	0	0	0	0	0	0	0	0.0299051	0	0	0	0	0	0	0	0	0	0	0	0	0	0	0	0	0	0	0	0	0	0	0	0
EPHB1	0.369236	0.622402	0.351768	0.390797	0.176452	0.456259	0.376857	0.87792	0.530733	0.272621	0.434536	0.492572	0.198864	0.184543	0.132327	0.256993	0.177676	0.330361	0.407446	0.143033	0.142322	0.136273	0.0180372	0.213141	0.305542	0.178793	0.249786	0.203497	0.369239	0.0829588	0.173829	0.272905	0.247064	0.351287	0.123928	0.307708	0.253705	0.318244	0.148552	0.0944096	0.216975	0.174945	0.202127	0.324809	0.164932	3.26778	1.56641	0.0764469	0.179487
IGLV8OR8-1	0	0	0	0	0.168722	0.0770624	0.315559	0.0586111	0.130286	0	0	0.057597	0	0	0	6.91013	0	0.53138	0.0419359	3.63411	0	0	0	0	0	0	0	0.0693341	0.198279	0	0.0377484	0	0.126813	0	0.0569531	0.0590362	0	0	0	0	0.443558	0	0	0	0	1.28014	0	0.0581037	0
LINC01203	0	0.404265	0	0	0	0.0294208	0.0481895	0	0	0.0164542	0	0	0.0300064	0	0.0232171	0	0	0	0.0160102	0	0	0	0	0	0	0	0	0	0	0	0	0.023941	0	0	0	0.0676163	0	0.0738763	0	0	0.0376313	0	0	0.0310191	0.0264751	0	0	0	0
HLA-E	296.62	837.002	253.36	298.508	197.515	427.168	562.643	297.594	250.522	290.744	270.667	386.047	234.133	239.81	290.311	170.958	179.017	453.248	393.9	262.148	578.551	186.138	91.7362	183.603	382.253	111.977	293.272	411.589	455.706	184.439	360.342	458.819	392.959	256.456	174.261	311.299	162.503	209.997	282.476	319.205	234.843	234.885	347.568	302.166	152.286	354.891	65.5846	224.118	158.679
NIF3L1	8.9827	12.6098	5.51147	9.12159	7.11087	9.88014	8.25942	9.67636	8.59452	7.1918	6.94749	6.56739	5.63075	8.36657	9.81343	10.0761	4.82317	8.44028	9.8013	8.00773	10.583	7.574	3.34999	11.3946	9.91568	8.41356	9.04497	7.67208	18.0516	12.9286	13.6221	10.6976	10.1195	10.2657	8.17049	6.9304	5.73287	12.4561	8.94338	9.5943	8.51233	7.31128	11.4175	9.00491	8.76793	7.18854	11.2165	6.66638	10.0074
FAM149B1P1	0.0204523	0	0.0125604	0	0	0	0	0	0	0	0	0.0125926	0.0171838	0	0	0.00910112	0	0	0.00916859	0	0.0149976	0	0	0	0.00956591	0.0110354	0	0	0.0086701	0	0.00825306	0	0	0	0	0	0	0	0	0	0	0.0139972	0	0	0	0	0	0	0
GNPATP	0	0	0	0	0	0	0	0	0.011581	0.00766202	0	0	0	0	0	0	0	0	0	0	0	0	0	0	0.00777834	0	0	0	0	0	0	0	0	0	0	0	0	0	0	0	0	0	0	0	0	0	0	0	0
TINAG	0	0	0.121991	0.0112628	0.468507	0.188812	0.144323	1.49348	0.968286	0.0563185	0.388223	0.254015	0.179732	1.10448	0	0.632348	0.234251	0.0247989	0.0616487	4.39704	0.515418	0.102295	0.0349327	1.16797	2.45846	0.923386	0.386337	0.215177	3.26462	0	2.68215	0.10243	1.0564	0.830176	0.00930278	1.94789	0.0282386	1.56457	0.680895	3.70987	0.161003	0.721556	0.0876403	0.83609	0.0906172	1.98644	0	0.00949071	0.90007
ANKRD36	0.570371	1.06741	0.273953	0.235936	0.345982	0.283322	0.298656	0.569649	0.422088	0.260429	0.304206	0.423513	0.543591	0.0580777	0.0420598	0.224262	0.401429	0.16027	0.378577	0.440954	0.429488	0.474175	0.0181648	0.15332	0.353573	0.801074	0.333157	0.519912	0.629375	0.533764	0.438334	0.324142	0.313899	0.392578	0.348291	0.219197	0.308362	0.468416	0.13678	0.0767706	0.220663	0.379865	0.134547	0.319416	0.103496	0.170861	0.081482	0.23477	0.179834
Y_RNA	0	0	0	0	0	0	0	0	0	0	0	0	0	0	0	0	0	0	0	0	0	0	0	0	0	0	0	0	0	0	0	0	0	0	0	0	0	0	0	0	0	0	0	0	0.2441	0	0	0	0
PDIA3P1	3.16199	3.133	1.84813	2.15387	2.17633	1.38325	2.51578	3.30644	5.81609	2.0998	1.5728	2.08112	2.03372	2.21386	1.8571	2.56182	1.59086	2.31817	1.70099	3.43569	4.58938	2.93441	0.465307	3.47076	3.25361	3.87108	2.13353	2.683	3.79015	4.71331	4.5142	2.73362	2.88227	3.49657	2.4296	2.38084	3.54647	2.77418	3.96908	1.79637	1.67736	2.44757	3.87736	2.27282	4.38087	3.81309	2.28105	2.32969	2.86437
MIR633	0	0	0	0	0	0	0	0	0	0	0	0	0	0	0	0	0	0	0	0	0	0	0	0	0	0	0	0	0	0	0	0	0	0	0	0	0	0	0	0	0	0	0	0	0	0	0	0	0
OFD1P12Y	0	0	0	0	0	0	0	0	0	0	0	0	0	0	0	0	0	0	0	0	0	0	0	0	0	0	0	0	0	0	0	0	0	0	0	0	0	0	0	0	0	0	0	0	0	0	0	0	0
RNU6-857P	0	0	0	0	0	0	0	0	0	0	0	0	0	0	0	0	0	0	0	0	0	0	0	0	0	0	0	0	0	0	0	0	0	0	0	0	0	0	0	0	0	0	0	0	0	0	0	0	0
SMCO2	0.208091	0.130458	0.337379	0.711695	0.340288	0.315418	0.258318	1.47067	0.672374	0.306791	0.27288	0.225496	0.279737	0.608419	0.876594	0.488921	0.0792039	0.256671	0.156719	0.335335	0.756858	0.89159	0.241038	0.854137	0.4516	0.224557	0.292806	0.345478	0.338739	3.71158	0.235116	0.100436	0.203106	0.970644	0.527032	0.315178	0.0512759	1.39465	0.511963	1.29916	0.219262	0.319007	0.424368	0.462683	0.456608	0.139217	0.0682881	0.24816	0.371956
Y_RNA	0.126647	0.220552	0	0	0.152283	0	0	0.476103	0.352774	0.233397	0	0.155955	0	0	0	0.338142	0	0.205545	0.454198	0	0.37148	0	0	0.265225	0.11847	0.410006	0	0.375471	0.107376	0.246608	0.511055	0.339594	0.171686	0.335653	0.154211	0	0	0	0	0.219637	0.533785	0.346701	0	0	0	0.385135	0	0.47198	0
NDST1-AS1	0	0.233737	0	0.131909	0.0537955	0.515983	0	0.280314	0	0	0	0	0	0.0726723	0.174507	0	0.141907	0.290444	0.200563	0.128745	0	0.119807	0.88645	0.0936936	0.0418508	0.0482797	0.0983644	0	0.0379317	0.479142	0.0722143	0	0.303249	0.118573	0.108954	0.0564694	0.220486	0.185092	0.112318	0.077589	0.0942828	0	0	0	0	0.136053	1.59054	0.111155	0.302919
TRIM59	0.967124	1.72431	0.951336	0.956655	2.42142	1.04503	1.43489	2.57069	1.41109	0.841	0.648531	1.30435	1.07639	0.904481	0.990701	2.94733	0.504622	0.757628	0.741356	0.509021	1.67319	2.96824	0.207383	1.15735	2.66509	1.84108	1.00793	1.70979	1.29738	1.29622	1.28904	1.08052	1.53524	3.1457	0.632139	0.451813	0.242437	2.25603	0.906545	2.50132	0.977136	1.56159	2.23057	0.767262	1.21041	0.87849	0.386416	0.774932	0.895762
RPL6P24	0.0190557	0.0331849	0.0234055	0	0	0	0.0514245	0.0238786	0.0265397	0	0	0	0	0	0	0	0	0	0.017085	0	0	0.0255146	0	0	0	0	0	0	0.0161561	0	0.015379	0	0.0258323	0	0	0.0240518	0	0	0	0	0	0.0260828	0.0242882	0	0	0	0	0	0
MIR4488	0	0	0	0	0	0	0	0	0	0	0	0	0	0	0	0	0	0.430981	0	0	0	0	0	0	0	0	0	0	0	0	0	0	0	0	0	0	0	0	0	0	0	0	0	0	0	0	0.363102	0	0
PRDX5	192.389	101.876	229.013	243.039	215.348	217.828	283.153	333.979	253.183	169.223	161.353	205.216	206.519	452.152	432.032	153.617	98.2448	268.345	169.55	272.092	238.379	338.272	180.093	356.569	290.138	212.01	238.875	240.476	176.541	376.235	227.24	294.1	257.782	218.174	178.991	334.004	239.147	382.445	386.648	703.331	195.024	235.803	257.648	209.133	370.879	156.931	580.203	283.449	651.469
RN7SKP160	0	0.337314	0.0594774	0.142772	0	0	0.0653393	0.12136	0.269768	0	0.158752	0.357779	0	0	0	0	0.0511978	0.157181	0.130248	0	0.142036	0	0	0	0	0.209023	0.106465	0.215343	0.123166	0.0942911	0.195403	0	0.0656445	0.770027	0.117926	0.12224	0.178983	0.100168	0	0.0839787	0.0510236	0.066281	0	0.420582	0.430765	0.368144	0.331064	0.0601544	0.262292
OR1F12	0.0179348	0.249863	0	0	0	0.029549	0.0483995	0	0	0	0	0	0	0.0291322	0.0466366	0	0.0189622	0.0291077	0.03216	0.0516101	0.026303	0	0	0.0375591	0.0167768	0	0.078863	0	0.0304114	0	0	0.0240453	0.0486256	0	0.0218382	0	0	0.0370991	0	0	0	0	0	0	0.0797713	0	0	0.0445588	0
LDHBP1	0	0.0256226	0	0	0	0.0242413	0.0198529	0	0.0204918	0	0.0241178	0.0181181	0	0	0	0	0	0	0	0	0	0	0	0.0308125	0	0	0	0	0	0	0.0118744	0	0	0	0	0	0	0	0	0	0	0	0	0	0	0	0	0	0
CERNA1	0.518432	1.92878	0.164017	0.428453	0.273905	0.905925	1.48385	0.25592	0.295381	0.180949	0.21889	0.183783	0.554375	0.472092	0.255322	0.293615	0.141185	0.93064	0.60567	0.429477	0.322564	0.283971	0.167608	0.575751	0.404132	0.389923	0.552643	0.0815072	0.27971	0.925367	0.532511	0.263282	0.425938	0.145727	0.459103	0.237947	0.280657	0.276226	0.22678	0.299695	0.306239	0.204282	0.52062	0.341121	0.361026	0.561349	2.56701	0.282978	0.37229
SGCG	0.212898	0.052965	0.784487	0.283962	0.0853307	0.0501096	0.410383	0.139743	0.0847178	0.149466	0.199417	0.0749044	0.153321	0.131741	0.131812	0.0451133	0.150063	0.246806	0.0545373	0.0437605	0.0892101	0.0678712	0.0309031	0.127386	0.0758675	0.0875219	0.0445789	0.0450842	0.0773582	0.0296111	0.0818191	0.244658	0.28861	0.0268688	0.0370335	0.025592	0.112416	0	0.050903	0.246144	0.13887	0.0416297	0.0387654	0.123274	0	0.0770744	0.0277245	0.138533	0.0137284
KPNA4P1	0.160514	0.199664	0.070412	0.08451	0.0551441	0.0755598	0.0618813	0.0143671	0.0638727	0.242986	0.0751749	0.0423554	0.0577979	0.0558706	0.0149068	0.0612234	0.0242441	0.148863	0.102796	0.0329931	0.117704	0.0614055	0.0174745	0	0.053625	0.0866077	0.0756228	0.0679821	0.136089	0.111626	0.101784	0.0307431	0.0621703	0.0303864	0.0977245	0.101299	0.0565035	0	0.0287836	0.0596506	0.108727	0.0313865	0.029227	0.0597485	0.0169986	0.191763	0.141094	0.0569707	0.0621026
LINC00551	0	0.0515679	0.0121237	0.0145511	0.0118685	0	0	0.0123688	0.0137472	0	0.0161797	0	0.0497589	0	0.0256669	0.00878466	0.041744	0.0640787	0.0353991	0	0.0289523	0	0	0	0.0276998	0	0	0.0438949	2.35158	0.01922	0	0	0.0133808	0	0	0.0124585	0.0243223	0.0408357	0	0	0	0.0675526	0.0251619	0.017146	0.0146343	0.0450248	0.0134966	0	0
WDR86-AS1	0.376948	9.2749	0.358446	0.376438	1.57906	0.440747	1.08288	0.152372	0.220158	0.156862	0.438502	1.00322	0.735579	2.27141	0.553336	0.259725	0.539959	0.552573	0.556007	0.087478	0.249665	1.31877	0.0370655	0.305577	0.420858	0.183705	1.0159	1.31581	0.835057	1.49167	0.196269	0.45647	0.346161	0.966799	0.0888367	0.322301	0.239702	0.276682	0.122107	0.27414	0.563747	0.249655	2.55725	0.253468	0.252393	0.314309	0.914459	0.196368	0.0329318
CTAGE9	0.0141081	0.0245687	0.00866423	0.041596	0.0339276	0	0	0.00883938	0.0196489	0.00649991	0.0115629	0	0	0.0114582	0.0366859	0.00627798	0	0.0114485	0	0.0304486	0	0.00944498	0	0.0147726	0.0131972	0.0456734	0.0310181	0.230044	0.00598066	0.0137356	0.0455439	0	0.0382505	0.0186953	0.00858932	0.00890349	0	0.102142	0.0177092	0	0.0148655	0.0193107	0.008991	0	0.0522922	0	0	0.0788656	0.0668654
RNA5SP299	0	0	0	0	0	0	0	0	0	0	0	0	0	0	0	0	0	0	0	0	0	0	0	0	0	0	0	0	0	0	0	0	0	0	0	0	0.174869	0	0	0	0	0	0	0	0	0	0	0	0
DSTN	129.024	27.3241	97.294	127.098	79.3154	116.59	53.4819	91.1444	86.2431	120.114	345.151	76.3952	106.425	174.808	88.8044	108.806	66.1575	104.483	87.917	82.1888	112.392	93.6622	48.1276	131.05	90.411	135.695	95.98	80.9168	62.5412	58.5112	172.436	119.315	68.4411	138.304	79.2893	89.7009	112.264	97.8995	94.1294	218.227	85.9788	123.615	155.265	113.916	117.074	127.496	72.2662	89.3993	96.4277
NT5C	13.9489	25.1311	15.1378	17.8906	14.857	15.7645	21.0558	29.5481	20.2592	8.58487	13.6399	15.2153	13.7537	34.4379	26.1889	7.4803	5.61775	23.2	8.35322	27.8357	12.6648	15.6459	13.6568	20.6085	11.7543	15.3128	16.5207	21.8423	10.0937	39.1503	16.1039	9.49824	18.0428	10.8323	20.6728	34.8947	13.4672	30.0681	25.6524	22.4823	9.79484	15.4779	11.501	12.6523	67.6364	5.86405	20.0476	13.4744	27.5599
RPS24P19	2.77041	4.13535	1.84723	0.408411	0.475883	1.36934	3.52455	1.14066	2.6458	0.656428	0.843368	0.779774	0.731551	2.31433	4.06512	0.880577	1.96669	1.79852	1.20646	1.1389	1.10283	3.76242	1.62866	0.331531	1.03661	1.06772	0.348059	0.117335	3.32194	2.11928	3.16215	0.37143	0.697473	0.419566	3.90348	1.84829	1.2678	0.245603	2.38461	2.81409	0.875742	1.95019	0.706225	0.756239	2.75786	1.50443	1.3529	0.835799	2.09014
NMD3	10.5703	7.46089	8.30656	8.56398	8.13174	10.1507	7.38231	14.7625	10.5821	11.6468	8.68553	7.99473	10.0459	7.01403	10.6174	15.9438	8.59459	6.7886	12.6392	12.9222	9.76956	9.30861	2.84484	8.47641	20.6234	13.0707	9.18149	11.8745	10.3294	11.1209	10.0345	9.61101	10.3184	14.8497	9.69229	10.7894	4.30775	10.1702	7.61893	12.004	9.75537	10.6915	19.0628	10.2204	8.81849	10.8485	6.24186	7.03172	8.33824
OR51A7	0	0	0	0.051696	0	0	0	0	0	0	0	0	0	0	0	0	0	0	0	0	0	0	0	0	0	0	0	0	0	0	0	0	0	0	0	0	0.0216025	0	0	0	0	0	0	0	0	0	0	0	0
TRIM31-AS1	0.119957	0	0.368348	0.22105	0.721192	0.691737	0.283256	0.375795	3.21609	0.0829005	1.57306	0.147717	0.403147	0.974259	0.467895	0.16014	0.126829	0.146015	0.0268879	1.72598	1.2315	2.04786	0.18283	0.816448	1.79539	2.55663	1.84617	1.28918	0.889909	0.0583952	2.32348	1.84952	0.853738	1.74857	0.0730327	0.908448	0.0738971	1.6129	0.527017	0.988165	0.568788	1.31355	0.917376	0.208376	0.622477	0.364791	0	0.81959	1.17769
GSTT2	0	0.128573	0	0	0.0355098	0.0486565	0.318786	0	0	0.0544244	0.0726129	0.0181831	0.09925	0.191881	0.0767936	0.105132	0.156119	0	0.105912	0.0212458	0.0216558	0.0593128	0.202547	0	0.0828759	0.31869	0.292182	0	0.0625958	0.402534	0.357509	0.0593908	0.0400343	0	0.0359596	0.0559123	0	0.213811	0.0185351	0	0.186705	0	0	0	0.0656772	0.0224518	0.302856	0.0366861	0.239945
Y_RNA	0	0	0	0	0	0	0	0	0	0	0	0	0	0	0	0	0.341319	0.261969	0	0	0	0	0	0	0	0	0	0	0	0	0	0	0	0	0.196544	0	0	0	0.202614	0	0	0	0	0	0	0	0	0.200515	0
CAPZA1P4	0	0.0392226	0	0	0	0	0	0	0	0	0	0	0	0	0	0	0	0	0	0	0	0	0	0	0	0.024305	0	0	0	0	0	0	0	0	0	0	0	0	0	0	0	0	0	0	0	0	0	0	0
RTP2	0	0.0213014	0.015024	0	0.0441235	0	0	0.153277	0.0511076	0.011271	0.0200504	0.06025	0.0205542	0.0794752	0	0.0435447	0.0129326	0	0	0	0	0	0	0.153696	0.102979	0	0	0.0181319	0.134818	0	0.00987179	0.0163994	0	0	0	0.0617555	0	0	0	0	0	0.0669704	0	0	0	0	0.0167253	0	0.0828189
KLF2P2	0.0316923	0.0827865	0	0	0.0571609	0.156647	0.042763	0.0198567	0	0.0730067	0.0519495	0	0.21302	0.0257396	0	0	0.117277	0.0771535	0.412013	0.0227998	0.0464797	0	0	0	0	0	0.174197	0	0.107479	0	0.038366	0.021245	0.0429627	0	0	0	0.683317	0.0327786	0.0198909	0.027481	0.0500906	0.0867586	0	0.0825782	0.0234938	0.0481882	0.325009	0.0590543	0.021458
RNU6-959P	0	0	0	0	0	0	0	0	0	0	0	0	0	0	0	0	0	0	0.275915	0	0	0	0	0	0	0	0	0	0	0	0	0	0	0	0	0	0	0	0	0	0	0	0	0	0	0	0	0	0
PCLAF	0.855394	2.365	1.2727	1.26751	2.1313	1.30036	2.57613	6.35399	3.23014	1.08885	0.729986	1.82978	0.444552	2.72877	5.87037	2.58602	0.717921	2.30426	1.07528	1.79539	5.19913	3.44779	0.524178	2.74246	2.46649	5.42429	1.86128	1.79741	5.57756	2.05627	5.67936	3.55282	2.71966	3.17854	1.80932	2.60455	0.331379	2.1525	4.91482	8.42666	1.00353	1.64762	5.52443	2.79562	6.02079	1.76993	0.307479	1.51175	2.09574
LINC02052	0	0.0213014	0.00751201	0	0	0	0	0	0	0	0	0	0	0	0	0	0	0	0	0	0	0.00818892	0	0	0	0	0	0	0	0	0	0	0.00829092	0	0.00744706	0	0	0	0	0	0	0	0	0	0	0	0	0	0
CLEC6A	0.12725	0.187508	0.288547	0.01443	0.0235395	0.0161272	0.0660386	0.0122658	0.0681637	0.117253	0.0641802	0.204911	0.0328965	0	0.0509066	0.0348462	0.0310474	0	0.11409	0.0140838	0.0717782	0.0262123	0	0	0.0183129	0.0422519	0	0.0870592	1.6017	0.00953002	0.0947973	0.104987	0	0.0518845	0.0119188	0	0	0	0.0368608	0.0509264	0.0825114	0.174175	0.137238	0.136027	0	0.04465	0	0.0121596	0
SLC5A9	1.35053	0.960993	0.307682	1.63771	1.30087	0.777591	0.573142	0.623255	0.849457	1.06714	0.583198	1.672	0.494144	0.418695	0.084964	0.0775452	1.80406	0.736517	0.953716	0.396994	1.05423	0.0486099	0.957255	0.456175	1.07315	0.191969	2.68991	0.349804	0.960345	0.0812962	2.5022	0.311512	0.96462	0.240545	1.20241	0.174127	0.187863	0.322922	0.323556	0.365173	1.38478	0.372694	0.0786648	1.98021	1.46406	0.253926	0.0694978	0.708057	0.938989
GCG	375.82	0.0120116	32.0575	112.378	115.604	2538.42	0.949295	8.27146	0.201733	1484.3	0.0339185	2.5056	1072.02	100.52	45.431	169.775	229.087	632.68	8750.36	209.807	80.8953	24.2518	0.0525625	754.065	0.735537	25.292	743.464	0.0204488	1102.41	0.940146	1.43618	603.283	4.7967	0.0548406	12.0856	0.487525	9541.42	130.792	27.6103	19.4977	8.38694	1746.5	15.2266	383.656	1876.37	1484.03	0.0377249	19.6471	247.709
COQ7-DT	0.0236554	0.041195	0.0581101	0.104618	0.142218	0.194871	0.127675	0.0889272	0.197675	0.130783	0.116327	0.0873885	0.0397499	0.422669	0.184536	0.14737	0.100042	0.076784	0.127254	0.408432	0.451007	0.0633465	0.0721073	0.346774	0.0885121	0.433963	0.156026	0.525982	0.140391	0.138185	0.133638	0.253719	0.256542	0.438856	0.0864116	0.716577	0.0291448	0.146797	0.415707	0.287169	0.224328	0.356165	0.211056	0.246548	0.175359	0.215808	0.129381	0.264472	0.44846
LINC02078	0.0077716	0.0676699	0.00954558	0.00572841	0.00467235	0.0256087	0.0367023	0.00973855	0.0108238	0.00358055	0.0127391	0.00478502	0.00652961	0	0	0.0034583	0.00410839	0.0378393	0.0104518	0	0	0	0	0	0.0145396	0	0	0	0.00658903	0.00378322	0.00313605	0	0	0.0102985	0.00473153	0	0	0	0	0.0202167	0.0122832	0.00531875	0	0	0	0	0	0.00965423	0.00526194
MYH6	0.00253567	0.0309105	0.00622896	0.00373807	0	0.00417773	0.0102643	0	0	0.0210284	0.0124693	0.00312246	0.0340871	0.0123564	0.0131873	0	0.0268093	0.0329226	0.0272813	0.0036484	0.0260316	0	0	0	0	0	0.00557494	0	0.0537458	0.00246873	0	0.0407952	0.0240619	0	0.0370506	0.00320048	0.0187446	0.00524518	0.0509265	0	0.026718	0.00347074	0.00323194	0.00440468	0.0112783	0.0115665	0.117884	0.0251994	0
Y_RNA	0	0.263043	0	0	0.363243	0	0	0	0	0	0	0	0	0	0	0	0	0	0	0	0	0	0	0	0	0	0	0	0	0	0	0	0	0	0	0	0	0.312449	0	0	0	0	0	0	0	0	0	0	0
KRT18P60	0.012694	0	0	0	0	0.0209144	0.0171283	0.0159068	0	0	0	0	0	0	0.0165044	0.0112975	0	0	0	0	0.0372339	0.0169966	0	0	0	0	0	0.018817	0	0	0.0102447	0	0	0	0.0463704	0.0160222	0	0.0262583	0.0159342	0.0220145	0	0	0.0161796	0	0.0376407	0.0193013	0	0.0157691	0
CTU1	0.844112	1.5799	1.5891	1.08157	2.10583	1.67669	1.7883	2.55047	1.96671	0.748726	1.79746	1.76804	1.80286	3.20357	4.15406	0.35105	0.633901	1.52361	0.615354	1.521	1.61977	1.2781	1.64724	1.55297	0.767473	2.23045	1.05802	0.91214	1.01665	1.95088	1.19058	0.719216	1.75388	1.86081	1.78669	2.32003	0.874762	1.02807	2.16866	1.16291	1.59599	1.6845	0.633471	1.94592	3.56735	0.63574	2.61044	3.42018	1.76265
OR4N3P	0	0	0	0	0	0	0	0	0	0	0	0	0	0	0	0	0	0	0	0	0	0	0	0	0	0	0	0	0	0	0	0	0	0	0	0	0	0	0	0	0	0	0	0	0	0	0	0	0
RNU6-111P	0	0	0	0	0	0	0	0	0	0	0	0	0	0	0	0	0	0	0	0	0	0	0	0	0	0	0	0	0	0	0	0	0	0	0	0	0.193188	0	0	0	0	0	0	0	0	0	0	0	0
PVALB	0.344963	1.88414	0.731855	0.231155	0.414789	0.0775028	0.719355	0.29473	0.0218384	0.158932	0.38554	0.656496	0.0790456	0.203759	0.265029	0.0837303	0.265253	2.97746	0.224936	0.045122	0.183971	0.60885	0.0238984	0.164187	0.0293354	0.0846045	0.172372	0.0464868	0.372236	0.427453	0.0379641	0.588629	0.148794	4.61283	0.0954642	0.217703	0.0193188	0	0.0590474	0.299124	0.462614	0.407786	0.0599571	0.217902	0.302219	0.524517	0.0214403	0.0389571	0.0849327
RNU6-486P	0	0	0	0	0	0	0	0	0	0	0	0	0	0	0	0	0	0	0	0	0	0	0	0	0	0	0	0	0	0	0	0.41259	0	0	0	0	0	0	0	0	0	0	0	0	0	0	0	0	0
EML5	0.0942946	0.130326	0.0220607	0.0419231	0.0413932	0.0764459	0.0222154	0.00937778	0.014592	0.137916	0.056429	0.0221172	0.128269	0.00972487	0.00583806	0.0119887	0.0886188	0.0340083	0.37172	0.023689	0.0351217	0.00801621	0	0.0125379	0.0112008	0.00323035	0.0822684	0.00443738	0.102788	0.00145723	0.093012	0.0501672	0.0588414	0.0158672	0.03645	0.00377832	0.804014	0.0278648	0.0281817	0.00519141	0.0741234	0.0512171	0.0114464	0.103999	0.0110955	0.127445	0.0163726	0.0316084	0.0243216
IGKV6-21	4.50128	13.0647	0.149426	0.119563	3.70579	0.467689	26.5928	0.355709	1.92027	2.01779	0.199417	5.84254	1.77171	1.31741	1.10722	1.01054	3.9445	194.154	5.99911	1.63373	13.3815	1.08594	1.916	0.849242	0.644874	0.131283	112.696	0.661235	36.1693	3.98763	2.65094	1.30484	5.88214	1.7196	0.49378	3.83881	0.0999249	1.17438	1.37438	0.210981	2.64921	1.94272	0.155061	1.19752	5.83195	32.9879	0	0.201502	0.988441
ARL14EP	5.86262	9.09731	3.2859	4.91199	3.54276	4.48212	5.34145	3.02011	3.72591	5.45482	4.8099	3.94353	4.20178	3.39614	2.64395	4.65726	3.28078	5.06058	5.75331	2.73085	4.2902	2.98499	1.68054	3.93057	5.00783	3.31606	4.36497	3.14839	5.17487	4.33222	5.09858	4.15218	4.0881	3.84051	2.99337	2.96976	4.04953	5.44039	3.32405	5.96133	5.01236	3.49682	4.28531	3.96679	3.46609	5.14418	4.42832	2.85549	3.17798
EFCC1	1.39204	2.94993	1.08493	1.49996	2.57458	2.5422	1.32764	0.812635	2.97432	1.27239	2.72169	1.6178	3.34434	3.11477	1.55549	0.517451	0.75067	2.74013	3.81943	1.02961	0.811706	0.366786	0.579405	2.98547	1.47474	1.43583	1.7085	0.356346	1.00011	0.533409	1.55659	1.13179	1.78098	1.39276	1.48399	1.2913	0.860983	0.705425	0.617542	1.49308	1.39609	1.89008	0.334905	1.80629	1.98098	1.23256	1.7964	1.34035	2.56637
DERA	11.6592	6.57312	9.27923	13.3816	7.62216	10.7588	8.61588	12.0493	8.48195	9.75646	10.7515	10.7644	8.08383	12.1022	12.1181	10.4383	6.74501	11.4907	11.668	16.7173	17.2436	13.8825	5.4616	18.6338	16.5221	10.364	11.0351	11.9968	11.8042	20.5667	17.1793	8.66955	11.5363	12.2742	12.0186	8.11793	12.7029	24.0938	12.0555	22.6494	11.2909	10.198	15.2149	13.3445	11.072	10.6244	8.50149	9.26978	15.1219
RN7SL591P	0.056384	0	0	0	0	0	0	0	0	0	0	0	0	0	0	0	0	0	0	0	0	0	0	0	0	0	0	0	0	0	0	0	0	0	0	0	0	0	0	0	0	0	0	0	0	0	0	0	0
SREK1IP1P2	0	0	0	0.287234	0	0	0.065726	0.0610388	0	0	0	0	0	0	0.063332	0	0	0	0	0	0.0714385	0	0.0742407	0	0	0	0	0.144412	0	0.0474245	0.0786238	0	0	0.129097	0	0.0614815	0.120028	0.10076	0	0.0844756	0	0	0	0	0	0.148129	0	0.121021	0
PTP4A3	15.2738	24.207	14.9787	36.1749	21.1385	28.578	19.4278	11.6816	17.8134	16.3414	34.9331	20.1261	14.886	36.5316	24.7395	5.72463	14.7571	22.82	29.3176	12.1039	16.1646	11.9379	24.352	10.5823	20.2832	8.09609	25.1386	9.91663	21.7752	15.0099	8.10547	23.5313	15.6319	10.8594	33.5936	11.9831	9.63121	29.464	18.8348	8.3465	12.8738	19.7392	3.93879	23.5298	25.8609	12.3994	44.649	24.3127	16.3511
MIR3691	0	0	0	0	0	0	0	0	0	0.168564	0	0	0	0	0	0.162809	0	0	0	0	0	0	0	0	0	0	0	0	0	0	0	0	0	0	0.22275	0	0	0	0	0	0	0	0	0	0	0	0	0	0
LINC01056	0	0.0464696	0	0	0	0	0	0	0	0	0	0	0	0	0	0	0	0	0	0	0	0	0	0	0	0	0	0	0	0	0	0	0	0	0	0	0	0	0	0	0	0	0	0	0	0	0	0	0
SSX4B	0	0	0	0	0	0	0	0	0	0	0	0	0	0	0	0	0	0	0	0	0	0	0	0	0.0125009	0	0	0	0	0	0	0	0	0	0	0	0	0	0	0	0	0	0	0	0	0	0	0	0
SNCA	1.9565	0.814294	2.32249	1.70516	0.572103	3.27755	0.985136	1.15131	0.411306	1.82548	2.40026	3.50529	1.8058	1.17261	0.730606	1.62444	1.1362	1.31141	3.49729	0.584259	0.48124	0.444846	0.193795	1.05654	0.506464	0.225738	1.09117	0.474249	1.88831	0.195676	2.94945	1.49577	1.68478	0.97836	0.40954	0.326155	2.27408	0.755125	0.386147	0.62597	1.20148	1.3811	0.96717	1.26824	0.754071	1.76496	10.8467	0.937533	0.405462
ZEB1	16.763	5.19074	7.80839	5.80827	9.09048	11.4305	6.01998	2.53059	6.21901	12.291	16.0398	8.4706	13.7754	3.45036	1.89068	13.7567	5.64076	4.42979	9.88248	4.05589	5.12234	6.15209	0.409036	8.80516	6.25659	4.06688	8.97211	5.90248	7.78468	2.8186	6.79425	7.9618	6.53577	6.2703	2.6166	3.75975	2.7273	5.55149	2.24107	5.03387	10.834	9.16793	6.29549	7.63758	2.40432	12.1696	1.60839	3.70273	1.66245
VKORC1	18.8237	5.14285	21.5329	21.0476	22.1188	16.8377	14.4993	15.6405	14.317	14.4576	10.2605	22.5597	23.8399	25.4374	26.3889	19.9361	12.4258	24.0012	20.5286	12.1094	13.2688	23.5135	21.4971	17.9871	20.6801	12.4961	17.6612	18.8138	14.1118	16.2782	10.7464	15.5251	15.82	17.0477	11.4649	14.2364	41.1991	19.4611	17.752	27.2626	13.9117	17.0534	15.3915	13.1576	32.7435	15.9732	17.4879	17.7641	13.5947
ARF5	68.4084	42.4789	74.7934	92.1166	68.9447	67.5177	71.9655	86.3728	67.2957	52.0153	59.1106	64.5066	63.6716	115.793	134.421	46.7699	33.8935	90.5309	59.4244	33.8433	84.1052	81.7098	40.4498	68.2951	77.9933	69.8143	77.1362	54.2636	58.4019	84.7567	54.8967	57.2191	77.1448	55.7854	58.2888	79.7354	68.1616	89.1925	59.2052	132.799	51.1076	82.2288	39.1323	63.0231	96.1397	53.1851	179.93	95.9441	114.358
CEP19	1.73543	1.81071	0.900403	1.34534	1.22324	1.44195	1.30204	0.553038	1.0939	1.87481	0.99319	0.62637	1.50837	0.461722	0.709974	1.33813	0.901603	1.4447	1.63643	0.52738	0.603381	0.641005	0.159612	1.55086	2.58901	0.678066	1.39793	1.46367	2.84124	1.25993	1.94995	0.982831	1.10531	1.56618	0.582935	0.774203	0.71886	0.572516	0.732392	0.998892	1.62367	1.05459	4.09975	1.44232	1.12013	1.58096	2.63888	0.994283	0.435565
NAP1L4	22.005	33.4798	19.1218	25.0041	21.1444	25.1437	33.2248	33.8549	23.5961	21.668	26.1782	20.5587	19.2651	25.792	45.4059	22.2892	11.0837	32.3476	19.4964	16.2407	32.3791	23.0705	7.5087	25.3555	15.3685	23.2132	23.2225	26.7335	22.8925	56.2327	24.6098	18.4187	24.1734	20.3406	23.9028	24.853	15.2682	23.9643	25.6902	21.4969	19.5766	19.4802	18.5192	28.1981	26.9731	17.3503	26.9672	21.365	30.0809
ATXN2-AS	0.237627	0.177351	0.125087	0.200175	0.081636	0.11186	0.18322	0.467922	0.189116	0.12512	0.166935	0.459826	0.114086	0.275705	0.573775	0.0906359	0.215348	0.275473	0.426103	0.390747	0.199144	0.318169	0.155217	0.426547	0.0952646	0.329696	0.447812	0.150962	0.143906	0.396606	0.246571	0.136538	0.276113	0.179938	0.24801	0.471316	0.627364	0.210662	0.213058	0.412102	0.214615	0.18586	0	0.0589682	0.20132	0.103232	0.789092	0.16868	0.459688
RN7SL191P	0	0	0	0	0	0	0	0	0	0	0	0	0	0	0	0	0	0	0	0	0	0	0	0	0	0	0	0	0	0	0	0	0	0	0	0	0	0	0	0	0	0	0	0	0	0	0	0	0
RNU6-581P	0	0	0	0	0	0	0	0	0	0	0	0	0	0	0	0	0	0	0	0	0	0	0	0	0	0	0	0	0	0	0	0	0	0	0	0	0	0	0	0	0	0	0	0	0	0	0	0	0
RNU6-1028P	0	0	0	0	0	0	0	0	0	0	0	0	0	0	0	0	0	0	0	0	0	0	0	0	0	0	0	0	0	0	0	0	0.239991	0	0	0	0	0	0	0	0	0	0	0	0	0	0	0	0
HOXD10	0.00611595	0	0.015024	0	0.286803	0.0302295	0.272328	0.375529	0.0596256	0.0281775	0.0401007	0.00753125	0.0102771	0.0298032	0.00795179	0.136077	0	0.029778	0.049351	0.0175996	0.0358785	0.737003	0	0	0.125863	0.184797	0.0134465	0.0271979	0.0985209	0.0297725	0.113526	0.0081997	0.0580364	0.0972545	0	0.0540361	0	0.0126512	0.107479	0.159098	0.00644429	0.117198	0.101339	0	0.0362704	0	0.225792	0.015195	0
SNORA70	0	0	0	0	0	0	0	0	0	0	0	0	0	0	0	0	0	0	0	0	0	0	0	0	0	0	0	0	0	0	0	0	0	0	0	0	0	0	0	0	0	0	0	0	0	0	0	0	0
TAS2R9	0	0.0555654	0	0	0	0	0	0	0	0	0	0.0196455	0.0268081	0	0	0	0	0	0	0	0	0	0	0	0	0	0	0	0.027052	0	0	0	0	0	0	0	0	0.033001	0.0200258	0	0	0	0	0	0	0	0	0.0198183	0
FMN2	0.292212	0.0473375	0.17111	0.0901626	0.118482	0.417064	0.0504322	0.0361912	0.0686181	0.851606	1.24203	0.123431	1.49306	0.218009	0.167875	0.102816	0.24788	0.41635	3.01748	0.0806664	0.114614	0.0227475	0.0129467	0.41627	0.0794609	0.0275002	0.874044	0.0428124	0.920412	0.0215028	0.279706	0.669656	0.0345462	0.229633	0.0641288	0.0150103	4.97961	0.0948858	0.0319883	0.0795505	0.361604	0.620884	0.0389774	0.389552	0.506285	0.994531	4.86207	0.213157	0.271468
SCAMP5	6.37212	2.84187	3.1041	9.87685	6.60974	4.9487	3.91607	1.84592	7.78773	8.07884	2.77465	5.04669	10.5827	9.01691	4.60368	1.76507	7.38014	8.02777	35.2057	5.24532	4.2713	1.73262	4.49034	4.30902	1.92158	2.72356	9.6865	1.09182	8.50479	1.22696	1.57333	5.27718	6.6504	2.42665	8.42546	3.12585	48.9615	3.06813	5.30979	1.82227	8.27707	6.36341	1.48139	5.95116	8.71607	12.7917	77.3217	9.51483	10.5687
SKINT1L	0.0901022	0.15691	0.0905477	0.096602	0.10834	0.107964	0.0663146	0.112907	0.205346	0.113215	0.0402803	0.131126	0.123877	0.0665259	0.0532493	0	0.0433016	0.0531758	0.117504	0.141427	0.0720782	0.0329023	0.0249685	0.137231	0.114934	0.0618749	0.216108	0.0364262	0.0416682	0.0159497	0.105771	0	0.0999365	0	0.109713	0.0930481	0	0.118606	0.0102819	0.113643	0.0517852	0.100905	0	0.142287	0.0485771	0.0373638	0.212803	0.101754	0.11092
FAM138E	0	0	0	0	0	0	0	0.0169246	0	0	0	0	0	0	0	0	0	0	0	0	0	0	0	0	0	0	0	0	0.0114511	0	0	0	0	0	0	0	0	0	0	0	0	0	0	0	0	0	0.0184679	0	0
MIR6503	1.72299	0.666784	0	0.564448	0.230195	0.630837	0.258318	0	0.266631	0.529214	0	1.41447	0.321697	0	0	0	1.01205	0.621415	0.343289	0	0.56154	0.768997	0.291783	0	0	0	1.68363	0.851358	1.46081	0	0.154505	0.25667	0.778575	0	0.23311	0	0.235869	0	0	0	0.806885	0.262041	0	0.99766	0	0.582181	0	0.951278	0
MPHOSPH9	1.29745	2.71858	0.675124	0.709011	0.8492	0.902971	1.02841	0.760853	0.925757	1.36042	0.817177	1.05266	1.02297	0.342598	0.567148	1.01534	0.824412	0.840213	1.6045	0.643724	0.642086	0.511321	0.0974121	0.793049	0.669613	0.819031	1.16983	0.772149	2.17565	0.712491	1.75635	1.00899	1.18267	0.745316	0.764622	0.736119	2.22849	0.723843	0.601706	0.277104	1.11792	0.756725	1.52948	0.968678	0.502225	1.13216	0.452256	0.611351	0.32672
HAUS1P2	0	0.109713	0.0515876	0	0	0	0	0.0263152	0	0	0.0344232	0	0.0352882	0	0.0273038	0	0	0	0	0	0	0	0	0	0.0196443	0.0226619	0	0	0	0.0408916	0.0338965	0.0281551	0.0284683	0	0	0	0	0.04344	0	0	0	0	0	0	0	0	0	0	0.0284373
MBD1	7.84577	15.9496	7.27631	8.77283	8.48137	7.73417	9.23056	10.8303	6.86478	8.8853	8.04344	7.54785	8.50438	6.2907	6.8758	4.93722	5.00194	8.73764	9.22864	4.4993	5.41084	5.13631	2.11658	5.3557	14.285	5.62769	8.11689	8.03492	7.91223	7.69339	9.04902	7.01149	7.19555	5.65685	6.47212	6.08548	8.23259	8.69379	5.69605	3.9984	7.21332	7.78738	6.49743	8.43038	7.59414	6.238	8.22733	6.39634	8.01211
MIR6074	0	0	0	0	0	0	0	0	0	0	0	0	0	0	0	0	0	0	0	0	0	0	0	0	0	0	0	0	0	0	0	0	0	0	0	0	0	0	0	0	0	0	0	0	0	0	0	0	0
RN7SL329P	0	0.0958921	0	0	0.264839	0	0	0	0	0.0507384	0	0	0	0	0	0	0.0582183	0	0	0	0	0	0	0.23063	0	0	0.242128	0	0.0933703	0	0	0	0.074646	0	0.0670484	0	0	0	0	0	0	0	0	0	0	0	0	0	0
BSPH1	0	0.0438406	0	0.037112	0	0	0	0	0	0	0	0	0	0	0	0	0	0	0	0	0	0.0674146	0	0	0	0	0	0	0	0	0	0	0	0	0	0	0	0	0	0	0	0	0	0	0	0	0	0	0
RPL17P25	0.0889953	0.103322	0.0364366	0	0	0	0.0800554	0	0	0	0	0	0.0996971	0	0	0	0.0313644	0	0	0	0	0.03972	0	0	0.0277497	0	0	0	0.0251511	0.028882	0.0478826	0	0	0	0.0722432	0.0374428	0	0	0	0.0514464	0	0	0	0	0	0.0451059	0	0	0.0401709
LAMA4	12.086	0.470637	18.4019	9.51769	15.5107	13.2525	8.87655	5.40063	7.49221	8.99107	21.0143	18.2178	16.3964	6.58477	13.6667	32.5919	6.30571	7.08016	7.64024	3.88643	7.97711	15.9806	0.995063	11.0602	10.7415	7.62252	9.83525	13.0515	8.84925	6.92003	10.0055	10.6277	6.53474	16.6736	9.39937	8.45053	2.29573	17.3948	6.24015	5.57981	10.0027	12.2188	16.9403	9.24329	4.96003	13.6534	2.13745	3.78128	2.08214
PPP2R2B-IT1	0	0	0	0	0	0	0	0	0	0	0	0	0	0	0	0	0	0	0	0	0	0	0	0	0	0	0	0	0	0	0	0	0	0	0.044849	0	0	0	0	0	0	0	0	0	0	0	0	0	0
SUFU	5.60236	5.32922	3.53486	4.66687	4.64567	3.82885	4.18096	2.81292	2.98945	4.69377	3.30222	3.72406	3.60685	3.00741	3.29902	3.89959	2.1122	4.12976	4.54992	1.94964	3.82329	3.64787	0.63236	3.77187	3.21707	2.92967	5.16212	3.31688	4.32287	5.10889	3.67945	3.62373	5.03928	3.6802	3.55394	3.13603	2.53818	3.00138	2.4535	1.202	4.59666	3.96875	2.50964	4.07435	2.2081	4.50353	2.35125	2.76771	2.67928
MIR3663HG	0	0	0	0	0	0	0	0	0.00961437	0	0	0	0	0	0	0	0	0	0	0	0	0	0	0	0	0	0	0	0	0	0	0	0	0	0	0	0	0	0.00866524	0	0	0	0	0	0	0	0	0	0
RNU6-1036P	0	0	0	0	0	0	0	0	0	0	0	0	0	0	0	0	0	0	0	0	0	0	0	0	0	0	0	0	0	0	0	0	0	0	0	0	0	0	0	0	0	0	0	0	0	0	0	0	0
CBR4	5.51275	6.18883	2.27551	5.8992	3.1574	3.29121	3.65184	2.64854	2.78664	4.28998	3.76033	3.18197	2.75035	3.2762	1.64212	3.30047	2.70477	3.71268	5.50882	2.68414	5.61364	2.36839	1.15891	3.38045	3.90001	4.60689	4.42028	3.19995	4.58921	2.59734	8.08167	3.0497	4.18429	2.3141	2.89923	3.09474	6.32757	3.93222	2.20012	3.96721	4.92603	3.40018	2.5338	4.1752	5.05397	4.10534	5.20735	3.49814	4.95199
HSPE1P12	0	0	0	0	0	0	0	0	0	0	0	0	0	0	0	0	0	0	0	0	0	0	0	0	0	0	0	0	0	0	0	0	0	0	0	0	0.0673912	0	0	0	0	0	0	0	0	0	0	0	0
RNU6-373P	0	0	0	0	0	0	0	0	0.236395	0	0	0	0	0	0	0	0	0	0	0	0	0	0	0	0	0	0	0	0	0	0	0	0	0.449844	0	0	0	0	0	0	0	0.232325	0	0	0	0	0	0	0
CTPS2	5.52789	3.27305	3.60405	5.44452	3.95935	3.85967	2.5965	4.48193	5.06048	4.43835	4.21715	2.77435	3.8662	4.28574	3.92382	3.48104	3.04548	3.28797	4.20071	3.06539	5.75389	3.96882	1.46644	4.84336	5.05917	5.27849	5.61695	4.97856	6.69569	4.96885	5.1124	6.47385	6.18131	6.55711	3.95128	4.58987	3.45688	3.59731	4.25709	4.97471	3.54517	5.23512	4.75685	5.13339	5.22755	3.85729	4.08981	3.44463	5.89943
CPAMD8	1.79993	0.989553	0.573022	3.35785	0.725951	0.739388	0.592468	0.289269	0.64301	1.18255	0.542455	0.663943	0.537097	0.791892	0.722006	0.17815	0.223586	1.15802	1.32432	0.483118	0.482971	0.317732	0.120558	0.290736	1.54479	0.308339	1.35224	0.985891	0.373641	0.534369	0.16676	1.33753	0.733103	0.474896	0.40492	0.303592	0.332146	0.490869	0.235055	0.464728	0.399724	0.269569	0.141971	1.37684	0.282418	0.34118	0.249426	0.559491	0.375989
RN7SL530P	0	0.0962138	0	0	0	0	0	0	0	0	0	0	0	0	0	0	0	0	0	0	0	0	0	0	0	0.0596206	0	0	0.0468418	0	0	0.148145	0	0	0	0	0	0	0	0	0	0.0756226	0	0	0	0	0	0.0686325	0
RNF157	1.55736	1.66474	0.907179	1.10126	1.07839	2.04783	1.60308	0.975761	0.673037	1.84336	2.26224	0.938088	1.42195	1.50822	0.652996	0.525863	0.716192	1.4042	4.02051	3.27614	0.631354	0.209087	0.295897	1.44069	2.79715	0.703664	1.313	0.994742	1.42773	0.338998	0.752761	1.27881	1.69353	0.693504	0.948157	0.836344	8.05722	3.12982	0.479448	1.06496	2.13904	0.774099	1.94465	2.01246	1.9085	1.53694	12.3757	1.25305	0.857274
HMGB1P9	0	0.0443835	0.0313039	0	0	0.0419907	0	0	0	0.0234842	0	0	0	0	0	0.0226824	0	0	0	0	0.037378	0.0341247	0	0.0533734	0.0238407	0	0	0.0377795	0.0432163	0	0	0	0	0	0.0620665	0	0	0	0.0319916	0	0	0.0697695	0	0	0	0	0	0	0
Y_RNA	0	0	0	0	0	0	0	0	0	0	0	0	0	0	0	0	0	0	0	0	0	0	0	0	0	0	0	0	0	0	0	0	0	0	0	0	0	0	0	0	0	0	0	0	0	0	0	0	0
Y_RNA	0	0	0	0	0	0	0	0.202266	0	0	0	0	0	0	0	0	0	0	0	0	0	0	0	0	0.452974	0	0	0	0	0	0	0	0	0	0	0	0	0	0	0	0	0	0	0	0	0	0	0	0
RNU6-430P	0	0	0.188994	0	0	0	0.20762	0.192814	0.214302	0	0	0	0.25856	0	0	0	0	0	0	0	0	0	0	0	0	0	0	0	0	0	0	0	0	0	0	0	0	0	0	0	0	0.421225	0	0	0	0	0	0	0
ZNF587P1	0	0.103433	0.0291808	0	0.0142834	0	0.0961705	0.0148854	0.0661769	0	0.0194717	0.0146278	0	0	0.0308892	0	0	0	0	0.0170917	0	0	0.0181049	0	0.0222238	0.0512754	0.026117	0	0	0.0115653	0.00958689	0	0	0	0	0	0	0.0737164	0	0	0	0.0162594	0.0151407	0	0.0352237	0	0	0.0147565	0.0804287
OOSP4B	0	0	0	0	0	0	0	0	0	0	0	0	0	0	0	0	0	0	0	0	0	0	0	0	0	0	0	0	0.0267411	0	0	0	0	0	0	0	0	0	0	0	0	0	0	0	0.0467625	0	0	3.87892	0.0427104
DAPK1	15.9355	9.13877	12.7959	16.952	13.549	8.73136	6.44987	16.4873	8.37971	13.4999	10.723	12.51	8.4641	8.15783	2.19181	8.68278	6.81281	8.81995	10.2801	10.0772	14.8992	4.41782	1.98899	11.0557	11.8807	13.7476	14.537	13.7495	12.2412	2.41693	23.2019	12.0343	13.2532	11.6742	15.4942	7.9698	14.6482	41.1077	4.92824	7.54931	16.1054	8.84267	8.99996	14.1954	7.84617	7.88928	5.78036	8.37663	9.39402
MIPEP	7.9542	2.87811	3.96493	6.95296	4.51484	4.06054	3.61236	4.14802	3.78245	5.89109	6.33702	4.15956	3.53234	6.58577	4.37297	5.78457	2.72324	4.85477	5.0649	7.59273	6.68326	3.99222	2.59256	5.78871	5.15329	7.96827	7.246	3.6963	5.21972	4.7331	9.07538	4.47043	4.65119	13.4734	4.878	3.64136	4.76308	3.6686	6.0174	5.07865	5.53996	5.24528	7.60683	4.87712	5.38066	5.36386	2.46466	3.84797	5.12382
OR5AL1	0	0	0	0	0	0	0	0	0	0	0	0	0	0	0	0	0	0	0	0	0	0	0	0	0	0	0	0	0	0	0	0	0	0	0	0	0	0	0	0	0	0	0	0	0	0	0	0	0
SPECC1-DT	0.0139055	0.145296	0.136637	0.0614981	0.0668808	0.0458209	0.0938149	0.0522748	0.0193668	0.076879	0.159556	0.0684937	0.116833	0.067762	0.126557	0.111381	0.0294042	0.0451365	0.0748046	0.0800305	0	0.130331	0	0.058242	0.0130077	0.0300117	0	0.0824513	0.082527	0	0.0336675	0.0372865	0.0188506	0.147415	0	0.0175513	0.976547	0.0575287	0	0.0241155	0.0293041	0.0571002	0	0.120775	0.206166	0.0211434	2.50982	0.0172741	0.0188301
TNFAIP8	3.98257	22.5464	3.23017	4.89424	2.24161	5.39069	15.1322	6.78024	4.63818	4.74848	2.80261	2.99747	1.44517	2.11917	1.85471	4.5726	3.19614	7.22418	3.74461	1.90925	2.64347	3.11442	0.847695	3.30377	2.87597	4.67931	3.92892	2.06624	6.06034	7.46071	3.94702	5.42231	2.38527	2.77978	3.08937	5.02456	0.310902	3.41955	3.60927	3.79274	4.70464	3.25192	2.33896	3.77511	2.14552	5.39775	0.13614	2.07915	1.75969
PRICKLE2-AS3	0.0131924	0.0459483	0.0243057	0.00972406	0.0158628	0.0108678	0.00890039	0.00826567	0.0183736	0.0121561	0.0108124	0.0162453	0.0332523	0	0.0171524	0	0.0139481	0.0214109	0.00591404	0.0094908	0.00967396	0.0176639	0	0.0138138	0	0.0284727	0	0	0.0167775	0	0.010647	0.0176872	0.0268259	0.0174819	0.00803184	0	0.0568883	0.0545785	0	0	0	0.00902866	0.0168149	0.0114582	0	0	0.0180387	0	0
CYC1	32.0863	32.214	33.7892	35.9338	33.9501	34.1581	35.6796	37.5016	52.8151	30.9561	54.5222	32.6131	29.1508	39.9052	58.9402	41.065	21.7525	36.7462	30.8607	32.505	40.1255	40.7294	35.2578	36.1901	34.3347	37.1082	37.0962	32.3389	53.5313	44.6229	47.7204	43.7783	38.3663	37.2498	44.7744	33.386	45.1092	37.4713	60.1477	61.4282	28.8373	38.8752	54.3803	30.5255	155.408	36.036	62.8521	38.6474	67.6522
ANKRD33B-AS1	0	0.0549267	0	0	0	0	0	0	0	0	0	0	0	0	0	0	0	0	0	0	0	0	0	0	0.029504	0.0340363	0	0	0	0.0307078	0.0254548	0	0	0	0	0.0398098	0	0	0	0	0	0	0.0402011	0	0	0	0	0	0
LINC02365	0.0129843	0.293953	0.17543	0.172272	0.0156126	0.0213927	0	0.292871	0.108503	0.0119643	0.127702	0.0319781	0.0218186	0	0.0168819	0.0115558	0	0.0632196	0.0116415	0	0	0	0	0.190343	0.437255	0.126106	0.0285474	0	0.187146	0	0.010479	1.41006	0.0352037	0.137649	0	0.0163886	0.0159974	0	0	0.382805	0.0684071	0.159953	0.049649	0	1.1743	0.0394855	0	0	0.0703307
PFN1	302.196	407.623	451.191	398.295	279.237	285.553	489.431	325.81	229.753	262.507	358.909	400.279	204.522	436.979	479.932	214.224	100.764	473.673	212.106	252.949	226.612	318.043	138.31	261.778	218.979	254.71	387.686	281.714	385.79	267.984	269.266	262.65	255.923	302.238	196.893	314.075	132.213	217.351	326.36	320.619	213.415	348.445	262.687	277.432	537.942	264.209	185.99	235.765	386.272
PHOX2B	0.0266238	0	0.00654021	0.0392485	0	0.403556	0	0	0.007416	0.0245323	0.514968	0.0262278	0.178952	0.0172984	0.0069231	0	0.101336	0.0172839	0.119352	0	0.0468555	0	0.0324623	0.0557556	0	0	0	0.00789314	0.316015	0	0.0558656	0.19989	0.0288734	0.0141122	0.0972549	0	0	0.0110145	0.0133678	0.0184688	0.100991	0.021865	0.0610818	0.0184991	0.0236837	0.00809631	0.837295	0.18521	0.028842
EXOC8	3.15401	6.92619	2.73993	2.46044	2.62016	4.31356	4.22528	3.57606	4.05102	4.16156	2.95807	3.43865	3.31449	3.68639	1.89298	4.22058	2.69642	2.91309	5.93931	4.31512	4.138	2.93928	0.678997	2.62313	4.43612	6.27765	3.32171	3.6082	6.01326	3.14618	3.5381	5.32796	3.3435	3.90147	2.9914	3.25157	4.02513	3.35228	2.60561	2.25623	4.26898	2.311	5.9334	3.9703	3.96304	6.1161	3.26208	2.43826	2.83276
RN7SL20P	0	0	0	0	0	0.0913333	0	0	0.0772063	0	0	0	0	0	0	0	0	0	0	0	0	0	0	0	0	0	0	0	0	0	0	0	0	0	0	0	0	0	0	0	0	0	0	0	0	0	0	0	0
SYCP1	0	0	0.00932334	0.0167851	0	0	0.0102422	0.00475591	0	0.00349719	0	0	0	0	0	0	0.00401274	0	0	0.00546082	0	0	0	0	0.0177514	0	0.0166888	0.005626	0	0	0	0.00508842	0.0102901	0	0	0	0	0.0314034	0	0	0.00799817	0	0	0	0	0	0	0	0
EBLN3P	8.29683	30.3921	5.83618	8.83919	7.43255	8.18005	9.01568	9.84617	11.0637	9.22931	6.93115	6.14197	8.21913	3.16812	2.85944	9.38431	8.10352	5.8363	9.96391	7.07784	11.6913	5.07675	1.40891	5.22268	6.45692	17.8272	8.14639	11.7416	12.2579	6.58685	15.4846	6.91183	11.0098	8.07006	8.63375	4.86262	6.54256	8.36847	4.01027	5.44365	8.68338	8.84319	16.5245	9.09205	6.62681	10.7541	6.23664	9.95335	6.58563
SPATA31E2P	0	0.00577477	0	0	0.00398726	0	0	0	0	0	0	0	0	0	0	0	0	0	0	0	0	0	0	0	0	0	0	0	0	0	0	0	0	0	0	0	0	0	0	0	0	0	0	0	0	0	0	0	0
SLC17A4	8.93036	0	1.01701	4.15435	3.34575	0.52109	0.0623354	0.984131	0.762198	4.21102	0.780566	0.835821	0.632979	1.33342	0.0184815	0	5.01215	2.00709	0.47155	0.741401	2.80915	0	1.12116	0.297684	0.00664844	0.184074	4.63317	0.0210711	0.930992	0.0172993	11.32	0.271572	4.85597	0.0282548	3.32754	0.206327	0.542912	0.419005	0.950137	0.979902	5.84508	0.544783	0.0271768	5.01249	2.58694	0.0162101	0.0242956	3.50072	1.37147
RNU1-125P	0	0	0	0	0	0	0	0	0	0	0	0	0	0	0	0	0	0	0	0	0	0	0	0	0	0	0	0	0	0	0	0	0	0	0	0	0	0	0	0	0	0	0	0	0	0	0	0	0
LMO7-AS1	3.16511	0.435153	0.409221	1.18696	5.10776	2.24144	0.0749254	1.9483	1.74007	1.71407	0.682659	1.67527	6.43828	0.721576	3.39323	1.68025	1.05676	0.360483	1.02061	0.759008	1.54731	3.34572	1.10021	1.04659	1.03886	0.80895	1.52606	0.864279	0.164776	0.486561	0.0448142	0.335012	1.16677	1.766	1.38608	0.665825	0.102621	0.114863	1.18493	3.85197	1.96006	0.228016	0.49543	0.964573	1.72887	1.8997	0.0379634	1.51755	1.42867
AP1G2	6.13257	17.0733	6.41532	10.4834	7.6064	6.5642	8.09442	15.8001	12.9895	4.69179	6.23728	5.54694	4.90582	7.61549	3.73996	2.99982	3.26339	7.70205	4.29552	5.74967	5.15693	5.26743	2.13568	7.33877	9.45459	11.5407	12.1028	11.9852	11.6192	6.74694	9.00855	8.09397	13.5656	7.9779	9.14447	6.04711	10.185	18.6753	8.18933	5.61782	5.05072	8.82209	3.09739	7.9782	7.00412	3.50625	4.3608	8.74502	14.3687
MED28P2	0	0	0	0	0	0	0	0	0	0	0	0	0	0	0	0	0	0	0	0	0	0	0	0	0	0	0	0	0	0	0	0	0	0	0	0	0	0	0	0	0	0	0	0	0	0	0	0	0
RNY4P29	0	0	0	0	0	0	0	0	0	0	0	0	0	0	0	0	0	0	0	0	0	0	0	0	0	0	0	0	0	0	0	0	0	0	0	0	0	0	0	0	0	0	0	0	0	0	0	0	0
GOLGA4-AS1	0.916589	0.324042	0.35552	0.914363	0.754082	0.590436	0.269672	0.872224	0.739067	0.387366	0.677801	0.772267	0.868542	0.537331	0.815389	0.717613	0.575627	0.469768	0.760007	2.37981	0.76815	0.581334	0.2836	0.548435	0.644668	1.00399	0.833359	0.643596	0.584297	0.811875	0.83985	0.729934	0.560548	0.913245	0.671326	0.5828	0.178309	1.06918	0.899676	0.872478	0.646285	0.43392	0.843264	0.550683	0.408707	0.565854	0.923486	0.505105	1.04522
RNU6-686P	0	0.26796	0	0	0	0	0.20762	0	0	0	0	0	0	0	0	0	0	0	0.137957	0	0.225665	0	0	0	0	0	0	0	0	0	0	0	0.62577	0	0	0	0	0.31829	0	0	0	0	0	0	0	0	0	0	0
ZPLD2P	0.237339	0.125793	0.0697103	0.486794	0.17371	0.178516	0.0348094	0.0969811	0.0503015	0.370831	0.0676598	0.0825959	0.4335	0.37714	0.281749	0.0275515	0.354582	0.28471	0.902062	0.0371185	0.181607	0.0690836	0.479691	0.129662	0.0289585	0.0167035	0.499128	0.0841308	0.214348	0.0351634	0.229022	0.145266	0.167866	0.0410231	0.257583	0.0390738	1.47479	0.0747098	0.31735	0.178958	0.282701	0.183618	0.0065763	0.250952	0.474278	0.30596	3.18178	0.493526	0.377287
CALM2P4	0.154593	0.0673045	0.0474702	0	0	0	0	0	0	0	0	0	0	0.0627779	0.0502493	0	0	0	0	0.0556081	0.0566812	0.0517478	0	0	0	0	0	0.0572901	0.0327673	0	0.0935734	0.0518159	0.0523924	0	0.0470598	0.0487811	0	0	0.0485131	0.0670252	0	0	0	0	0	0	0	0.0960211	0.209341
FBXW7-AS1	0	0.308298	0.0543611	0	0.106434	0.0729193	0	0.05546	0.369843	0	0	0	0	0	0	0	0	0	0.0793626	0.0636802	0	0	0	0.0926861	0.0414008	0.0955212	0.0973067	0.131213	0.0375238	0	0	0	0.119995	0	0	0.0558622	0.0545289	0	0	0	0	0.0605794	0	0	0	0	0	0	0
WNT9A	1.09042	0.685926	1.22729	1.39357	2.22346	2.72558	1.77902	5.58511	0.721804	1.4976	10.9215	1.00579	2.73106	1.00347	6.05907	0.892969	0.846034	1.33234	1.76944	0.554792	1.21613	1.80975	0.341234	1.06798	2.1719	0.447417	2.43387	1.41357	1.00183	1.03338	2.61666	2.32909	2.41121	0.977966	0.479605	0.460515	0.091948	1.26073	0.75984	0.381087	1.32808	1.45281	0.824391	1.46923	1.19253	1.10953	0.232436	0.824074	0.802861
OR5BK1P	0.04001	0.243866	0.0245715	0.0294912	0.0240544	0.0988796	0.0269932	0.175477	0.0278618	0	0.0655839	0.0985377	0.033616	0	0	0	0	0	0.107617	0	0.117357	0.0267856	0	0	0.0374268	0.129528	0.0439831	0	0.152648	0.155815	0.177596	0.0536418	0.0813578	0.106039	0.0487181	0	0.0492947	0.0413815	0	0.0346935	0.021079	0.0273822	0	0.0347504	0	0	0.0547079	0.0497023	0.0812692
NMRAL2P	0.194212	0.0545505	0.184679	0.193948	0.22599	0.423198	0.473387	0.541685	0.689305	0.202046	0.328618	0.246869	0.126329	0.539346	0.260654	0.161694	0.0728614	0.305032	0.0674038	0.108169	0.367522	0.679456	0.0286454	0.432958	0.990406	0.31775	0.330576	0.380757	0.191217	1.2321	1.35503	0.100793	0.229306	0.415096	0.33565	0.608872	0.0385935	0.194389	0.110096	0.380269	0.0660123	0.0600262	0.271495	0.326479	1.15177	0.0762063	0.00856633	0.287954	0.322376
RNU6-613P	0	0.530958	0	0	0	0	0.205698	0	0	0	0	0	0	0	0	0	0	0	0	0	0	0	0	0	0	0	0.335168	0	0.129249	0	0	0	0	0	0	0	0	0	0	0	0	0	0	0	0	0	0	0	0
MIR933	0	0.37236	0	0	1.0284	0	0.577023	0.267937	0.595592	0.197023	0	0.2633	0.359298	0	0	0	0	0	0.191707	0	0.313587	0	0	0	0	0	0	0	0	0.624526	0	0.28667	0	0	0	0.26988	0.526877	0	0.268397	0	0	0	0.272532	0	0	0.325114	0	0	0
MEG8	0.110276	0.115225	0.0812685	0.0406418	0.106078	0.181688	0.0297594	0.0207279	0.0153585	0.106693	0.0180762	0.162953	0.111183	0.035825	0.050182	0.0539789	0.093274	0.0536922	0.148306	0.00793337	0.00808647	0.0959744	0.050422	0.011547	0.04642	0.0476006	0.0727356	0.07356	0.0654467	0.0161046	0.0667486	0.0887083	0.0822206	0.0584526	0	0.034797	0.0135866	0.0342167	0.0207635	0.0956221	0.0232392	0.0830177	0.0491945	0.0287337	0.122622	0.125756	1.19875	0.0616451	0.0373323
NIFKP2	0	0.033495	0	0	0	0	0	0	0.0267877	0	0	0	0	0	0	0	0	0	0	0	0	0	0	0	0	0	0	0	0	0	0	0	0	0	0	0	0	0	0	0	0	0	0.0245152	0	0	0	0	0	0
C3orf86	0.89968	1.01839	0.49727	0.431047	0.838386	0.667032	0.54628	0.986461	2.19279	0.746104	0.663634	1.27406	1.32283	0.767229	0.84806	0.180157	0.832314	1.82519	1.23012	1.42393	0.494799	0.150578	0.479928	1.13047	1.97774	0.485436	0.49451	0.866865	0.915335	0.0875928	5.01001	0.512638	2.56121	0.238442	0.356035	0.425835	0.0277114	0.558311	1.04462	2.73045	1.09018	1.3546	0.172008	1.75817	1.53396	1.40217	0.123018	1.25732	8.10168
CADPS	2.39685	0.162574	0.654828	1.26347	0.596417	0.735689	0.065259	0.321348	0.864703	2.72884	0.813063	0.369804	3.53243	0.964648	0.390453	0.58359	1.80042	1.15916	7.3313	1.07942	0.960042	0.0722872	0.383994	1.41328	0.10837	2.22967	3.83545	0.0583547	2.09316	0.120457	0.0798807	1.5517	0.984982	0.315979	1.27916	0.201589	6.17495	0.442057	0.477204	0.797792	2.20198	3.17912	0.248012	2.03585	1.05391	1.98553	13.3539	1.76888	1.07073
APOF	0.0864007	0.0668728	0	0	0	0.0158169	0.0647679	0.0360894	0.093593	0.0353838	0	0.0118216	0.064527	0.0155938	0.0124818	0	0.01015	0.0155807	0.232396	0.0276257	0	0.012854	0.0292634	0.0603135	0	0	0	0.0284613	0.0488356	0.0186933	0.0154955	0	0	0.101772	0.046758	0	0.141934	0	0.024101	0.0166488	0.0404619	0	0	0.0166761	0.056933	0.0437909	0.236281	0.0119256	0.0519996
GALNT8	0.159134	0.236648	0.184478	0.105436	0.111797	0.365293	0.246087	0.0492924	0.0547856	0.364112	0.143614	0.121099	0.997512	0.34562	0.453324	0.0827483	0.155017	0.586187	1.87564	0.090043	0.0760469	0.138856	0.0708544	0.389427	0.031779	0.0424493	0.566087	0.0503591	0.380503	0.0208899	0.0389618	0.333213	0.0339344	0.0900372	0.0674926	0.0586772	4.79802	0.070274	0.0157109	0.046513	0.178982	0.438082	0.0683698	0.223628	0.779381	0.573645	3.1172	0.259876	0.263916
ZNF197	3.15561	3.05911	1.84681	2.80481	2.51299	2.28088	2.04525	1.69208	2.37198	3.01981	2.24931	2.21706	2.46937	1.71913	3.32465	2.45765	1.88812	2.18363	3.60583	2.34195	3.21497	1.71679	0.823219	1.79351	2.03922	2.37085	2.696	1.93672	2.67543	1.99688	2.8452	2.23117	2.10427	2.39228	2.41743	1.93159	1.41487	2.52143	1.79271	2.42616	3.20196	1.97482	1.86685	2.51044	1.77114	2.91142	2.72796	2.09754	2.55664
AKIP1	9.91427	5.65955	6.72612	11.207	9.19257	7.31222	6.15269	9.53517	6.27093	7.09729	9.62173	8.94706	7.33749	9.67413	11.9875	5.70185	3.42091	7.87684	6.44369	3.48126	8.17821	7.12136	2.76027	7.91523	10.7741	6.90593	8.70328	9.21046	8.87298	8.39806	7.65471	5.78712	8.64624	7.74044	6.57209	6.38782	7.25842	4.88644	7.65563	9.01274	6.43386	7.50531	5.3831	7.27424	9.89136	5.49655	12.1567	6.71375	5.68034
RNU1-16P	0.200782	0.349655	0	0	0.120712	0.661609	0	0	0.279638	0.277514	0	0.370868	0.33739	0.16307	0.130526	0	0.212284	0	0.0900087	0.144445	0.441699	0.537673	0	0.210239	0.0939092	0.975015	0	0	0.255345	0.195482	0	1.07676	0	0.532132	0.488963	0.253424	0	0	0	0	0	0.274824	0	0	0	0.152645	0.549081	0.12471	0
STAG3L4	2.0934	2.21257	0.954112	2.3194	2.11345	1.95229	2.47824	2.77996	2.69552	1.39515	3.46385	2.44003	1.12832	1.15485	2.79025	1.62288	1.1693	3.22659	1.48736	2.74683	2.01782	2.2212	0.802666	2.20579	1.38555	1.49183	2.21444	2.14683	2.00927	2.3586	2.18358	1.42097	1.58849	2.0064	1.39475	1.17987	5.38548	2.32857	2.45421	1.96364	1.2	1.05424	2.71857	1.44084	2.77187	1.13107	4.24863	1.84817	1.40847
HOXA1	0.641965	1.38898	0.653104	0.353697	0.584779	0.4594	0.533729	0.30065	0.740561	0.376432	0.403913	0.702687	0.915297	0.273859	0.944268	0.715616	0.267382	0.473587	0.424413	0.242582	0.218733	0.642496	0.18778	0.461715	0.321488	0.314893	1.31163	0.413328	0.835662	0.675524	0.2669	1.06934	0.439526	0.70462	2.03712	0.196431	0.0719034	1.0865	0.586056	0.292387	0.464618	0.887575	0.801711	0.337924	0.394175	0.621161	0.044333	0.36249	0.1844
GON4L	3.55505	6.94571	2.528	2.63258	3.38961	3.54744	3.51971	2.91529	4.56996	3.68146	3.37827	3.02918	3.19036	2.37108	1.9748	3.16394	2.38701	2.78216	3.66106	4.11544	3.19407	3.27528	0.639548	2.74866	3.46837	4.28325	4.15914	3.56896	5.41464	4.03986	3.61415	4.21661	3.34218	4.76931	4.01218	3.04062	2.08662	3.56877	2.62672	1.05459	3.69952	2.63263	3.57904	3.45336	2.57828	3.34077	1.65734	2.203	2.61569
MIR31HG	0.088398	0	0.895754	0.0651577	0.372019	0.254875	0.447289	6.75704	0	0.305452	0.652054	0.734767	0.74271	0.753841	2.04005	2.08483	0.0700963	0.430403	0.455722	5.69173	2.88458	1.24278	0	0.694213	0	2.17019	0.728821	2.26038	0.0749469	4.21715	1.69437	1.27405	0.389462	3.27994	8.88009	0.30683	0.0816836	4.15998	6.15837	0.91982	1.09444	0.846973	0	2.76399	0.0655302	0.268819	0	1.67463	0.029926
POTEF-AS1	0	0	0	0	0	0	0	0	0	0	0	0	0	0	0	0	0	0	0	0	0	0	0	0	0	0	0	0	0	0	0	0	0	0.0754928	0	0	0	0	0	0	0	0	0	0	0	0	0	0	0
RNA5SP492	0	0.251506	0	0	0	0	0	0	0	0	0	0	0	0	0	0	0	0	0.129486	0	0	0	0	0	0	0	0	0.214084	0	0	0.233113	0	0.195782	0	0	0	0	0	0	0	0	0.19768	0	0	0	0	0	0.179408	0
TCF7L1-IT1	0	0	0	0	0.0432243	0	0	0	0.0500661	0.033124	0	0	0	0	0	0	0	0	0	0	0	0	0	0	0.0336269	0	0	0	0.0609557	0.104997	0	0	0	0	0	0	0	0	0	0	0	0	0	0	0.106594	0	0.0491535	0	0
HIGD1C	0.0443777	0.309129	0	0	0.106721	0.0731158	0.179639	0	0	0	0.0727434	0.0546472	0.149143	0	0	0	0.0469198	0.288095	0	0	0	0	0	0	0	0	0	0	0.0752499	0	0	0	0.240638	0	0.0540363	0.0560128	0.0546759	0	0	0	0	0	0	0	0	0	0	0.055128	0.0600939
ELOCP7	0	0	0	0	0	0	0	0	0	0	0	0	0	0	0	0	0	0	0	0	0	0	0	0	0	0	0	0	0	0	0	0	0	0	0	0	0	0	0	0	0	0	0	0	0	0	0	0	0
SLC22A9	0.0209113	0.048555	0.017123	0.0411029	0.0335254	0.068906	0.028216	0.0611422	0.310656	0.04496	0	0.0343338	0.0468517	0.0113224	0	0	0.464292	0.0452512	0.0124991	0.0100292	0.0204456	0.018666	0.0106238	0.029195	0.136928	0.00752199	0.0306504	0	0.0118195	0.0882233	0.090008	0.0280359	0.415767	0.129316	0.0424375	0.00879794	0.00858796	0.0288374	0.0612473	0.0725303	0.0514124	0.00954087	0.00888441	0.314813	0.103345	0	0	0.0606128	0.0943897
PEBP4	0.272544	0.970826	0.289108	0.255679	0.208543	0.469449	0.735498	0.170762	0.120777	0.262549	0.182762	0.289848	0.457977	0.181107	0.273819	0.253585	1.65035	1.93017	0.444287	0.0534741	0.345205	0.298572	0.830781	0.103775	0.0811195	0.0802119	0.163423	0.0734555	0.441138	0.301533	0.279946	0.182701	0.335879	0.22983	0.0754232	0.172	1.66369	0.12813	0.295459	0.494141	0.600458	0.220438	0.11053	0.0645589	0.293875	0.395568	5.89487	2.30841	0.100654
ERICH5	33.0218	0.097689	6.10918	23.2927	15.9071	3.21938	2.20766	6.56072	5.1043	26.0341	3.64741	3.61503	7.17964	18.8768	1.56809	1.23979	10.7152	17.1311	6.65564	5.31355	9.36505	1.06405	9.51866	10.1813	12.2002	6.88078	17.9038	4.43486	2.6158	0.191152	21.7232	3.79801	24.0428	2.8743	11.4525	17.6064	1.67024	3.65518	8.63749	18.5974	19.2001	6.88479	0.977154	25.1079	39.3111	6.24067	0.281244	15.1681	31.1064
TSPY24P	0	0	0	0	0	0	0	0	0	0	0	0	0	0	0	0	0	0	0	0	0	0	0	0	0	0	0	0	0	0	0	0	0	0	0	0	0	0	0	0	0	0	0	0	0	0	0	0	0
LINC01022	0	0	0	0	0	0	0	0	0.0581987	0	0	0	0	0	0	0	0	0	0.112397	0	0	0.0559507	0	0	0.0390891	0.0901875	0	0.0619431	0	0	0.202347	0	0.0566476	0	0	0	0.720778	0	0	0	0	0	0.266307	0	0	0.0635375	0	0.0519099	0
CCDC13-AS1	0.235854	0.22524	0.0934488	0.190671	0.201261	0.288308	0.0821271	0.381352	0.180136	0.168253	0.124713	0.121795	0.115062	0.185375	0.0791357	0.040627	0.128704	0.246958	0.245569	0.153256	0.100423	0.0407478	0.104362	0.191197	0.0427018	0.0821023	0.217456	0.090224	0.206416	0.0888881	0.128945	0.29581	0.103138	0.120984	0.20381	0.0384117	0.62804	0.23607	0.0955019	0.329861	0.208433	0.145794	0.0290919	0.211457	0.169201	0.115683	0.780233	0.132317	0.164842
SNORD115-40	0	0	0	0	0	0	0	0	0	0	0	0	0	0	0	0	0	0	0	0	0	0	0	0	0	0	0	0	0	0	0	0	0	0	0	0	0	0	0	0	0	0	0	0	0	0	0	0	0
H2AB3	0	0	0	0	0	0	0	0	0	0	0	0	0	0	0	0	0	0	0	0	0	0	0	0	0	0	0	0	0	0	0	0	0	0	0	0	0	0	0	0	0	0	0	0	0	0	0	0	0
TTLL2	0.0428614	0.205265	0.0263226	0.0236947	0.0128843	0.0794448	0.101209	0.0268547	0.313398	0.0345576	0.210774	0.0461825	0.0900291	0.121838	0.0417954	0.0238412	0.067975	0.0173907	0.0384287	0.0231263	0.00785753	0.0717363	0.032663	0.201961	0.0250588	0.144541	0.153132	0	0.11356	0.0834598	0.0432393	0.100563	0.116208	0.24139	0.0326187	0.0946731	0.00660096	0.0110827	0.14123	0.0836234	0.0395171	0.117334	0.0546306	0.102374	0.262132	0.513221	0.00732584	0.0266222	0.290203
LRRC6	1.77206	0.660544	1.2739	1.61634	2.39442	0.722578	0.807686	0.816927	2.54231	1.73115	1.39894	1.32825	1.34446	0.664253	1.01714	1.48216	1.05897	1.06768	1.1637	1.46671	1.0778	1.86482	0.478743	0.781927	0.659731	2.70533	2.22818	1.69556	0.939635	1.00401	2.67375	0.468805	2.27369	3.56555	1.65258	0.441348	0.525739	0.711053	0.803453	3.98793	2.32306	1.2006	7.17629	1.8634	1.20381	0.657835	0.615888	3.23941	0.971086
FUT9	0.12241	0.00208993	0.00884422	0.0212301	0.0317463	0.00593177	0	0.0706803	0.757156	0.056397	0.175079	0.00295563	0.320642	0.00194937	0.00156033	0.216818	0.403492	0.00584317	0.0387355	0.664792	0.278089	0	0.0914547	0.00753974	0.055008	0.00259012	0.166228	0.00889481	0.725466	0.028042	0.00387417	0.0949297	0.0357913	0.00318061	0.284952	0.0893698	0.00739294	0.141501	0.0587504	0.0228938	0.121394	0.0689914	0.00305926	0.0646248	0.012455	0.00729901	1.26518	0.023853	0.0243766
RNU1-32P	0	0	0	0	0	0	0	0	0	0	0	0	0	0	0	0	0	0	0.0928392	0	0	0	0	0	0	0	0	0	0	0	0	0	0	0	0	0	0	0	0	0	0	0	0	0	0	0	0	0	0
RNA5SP490	0.363179	0.632465	0.297387	0.713861	0.145564	0	0.163348	0	0.843025	0.33465	0.595319	0	0.203426	0.196643	0.314797	0.646447	0.383984	0.196477	0.32562	0.522552	0.532637	0	0.18451	0.507048	0.113243	0.261279	1.06465	0	0.513193	0.825047	0.390807	0.324611	0.164111	0.962534	0.147408	0	0.298305	0.500838	0.15196	0.209947	0.765354	0.497107	0.308603	0.630873	0.179485	0.184072	0.165532	0.451158	0.327865
CCNB3P1	0	0.0200361	0	0	0	0	0	0.0288346	0	0	0	0	0	0	0	0	0	0	0	0	0	0	0	0	0.0322874	0	0	0.0341098	0.00975462	0	0	0	0	0	0	0.0145218	0	0.0475989	0	0	0	0	0	0	0.034116	0	0	0	0
FCF1P2	6.52353	10.9671	4.85613	10.0332	7.06298	6.4209	8.30695	4.81275	7.55165	8.69133	5.41607	5.21633	6.69108	4.67895	5.14043	5.57963	3.7024	6.55417	6.38059	4.87596	8.65618	3.32748	2.28121	6.26895	5.07206	7.03973	7.38864	3.60014	8.71531	5.44398	7.04256	7.98889	5.66592	5.46371	7.46193	4.84765	3.23582	10.2814	7.65692	6.8076	5.80251	5.6822	5.39922	6.72066	6.15484	6.05448	9.42197	7.92841	8.83381
RP1L1	0.0278079	0.0355128	0.111575	0.0218635	0.0468113	0.186317	0.0150087	0.253214	0.0722946	0.0427058	0.142825	0.0958803	0.034267	0.237893	0.28683	0.0296983	0.0117603	0.00300876	0.0664855	0.0213391	0.225665	0.158862	0.0310806	0.100941	0.2792	0.39611	0.342376	0.486408	0.0392942	0.364594	0.0478772	0.164042	0.0326707	0.216184	0.383749	0.814289	0.107351	0.893512	0.0465412	0.0771609	0.0996227	0.185238	0.226839	0.0450844	0.0329828	0.042282	0.00253489	0.0207265	0.456892
KCNA6	0	0	0	0	0	0	0	0	0	0	0	0	0	0	0	0	0	0	0	0	0	0	0	0	0	0	0	0	0	0	0	0	0	0	0	0	0	0	0	0	0	0	0	0	0	0	0	0	0
MXRA7	13.044	11.4167	11.1696	17.1448	13.7253	12.026	6.194	3.29848	6.90361	14.8512	32.046	13.6993	26.7156	6.56957	7.56166	22.0212	5.36866	10.8073	21.5529	4.35805	7.81745	16.5697	2.48846	12.5372	9.36345	7.76164	16.4313	6.86531	6.85352	8.31864	7.36213	8.51515	5.24646	12.9957	8.62364	7.30031	22.9713	7.10793	5.23977	7.99798	13.2214	11.1473	16.3604	14.564	8.50144	16.1123	34.3631	7.58932	4.51581
TRAJ53	0.249457	0.43442	0	0	0	0	0.336597	0	0	0	0	0	0	0	0	0	0	0	0	0	0	0	0	0	0	0	0	0	0	0	0	0.334448	0	0	0	0	0	0	0	0	0	0	0	0	0	0	0	0	0
RN7SKP142	0	0	0	0	0	0	0	0	0	0	0	0	0	0	0	0	0	0	0	0	0	0	0	0	0	0	0	0	0	0	0	0	0	0	0	0	0	0	0	0	0	0	0	0	0	0	0	0	0
RNU6-497P	0	0	0	0	0	0	0	0.198376	0	0	0	0.194944	0	0	0	0	0	0	0	0	0	0	0	0	0	0	0	0	0	0	0	0	0	0	0	0	0	0.654942	0	0.274546	0	0	0	0	0	0	0	0	0
MTHFD1P1	0.0416964	0.0622396	0.0146326	0.043906	0.0358117	0.0392561	0.0080374	0.00746423	0.0414803	0.0109774	0.0585842	0.0220052	0.0200188	0.0387025	0.0387232	0.0159039	0.0314893	0.0580047	0.0373842	0.0685645	0.0436798	0.0159512	0.0181573	0	0.0501483	0.0385679	0.0654814	0	0.0757536	0.0115988	0.0528805	0.0399305	0.0322998	0.0157868	0.0362653	0.0300734	0.0513724	0.0862514	0.0224312	0.0309907	0.0376585	0.0489194	0.106292	0.0206944	0	0.0181142	0.048869	0.0295984	0.0403308
RNU12	0	0	0	0	0	0	0	0	0	0	0	0	0	0	0	0	0	0	0	0	0	0	0	0	0	0	0	0	0	0	0	0	0	0	0	0	0	0	0	0	0	0	0	0	0	0	0	0	0
ZNF517	1.98513	3.39221	1.4401	2.28172	2.96503	2.20769	2.23912	1.7374	2.47533	1.4462	2.5371	1.78373	1.892	1.72814	1.94785	0.814352	1.23307	2.22002	1.52676	1.65127	2.5338	1.69031	0.992766	2.49435	2.09488	1.60331	2.80283	1.72421	2.15379	4.35466	1.71475	1.53035	2.19491	1.57835	2.62113	1.53859	3.59989	2.07242	2.07133	1.52769	2.04921	1.43501	0.557438	1.12071	2.98917	1.33941	4.08852	2.43904	4.75887
PAK1IP1	9.35712	7.08829	7.78559	8.53539	5.63107	9.78042	7.83709	6.02887	5.59244	10.8893	6.16221	8.34618	8.73014	6.34413	12.261	8.89751	4.93206	8.7585	13.4083	11.1602	4.90973	7.51965	3.23425	7.93022	6.56258	4.86617	7.17929	6.52171	11.7332	4.79994	7.16045	9.93311	5.3442	8.5088	5.06756	7.44643	9.52257	14.3607	9.91997	9.5969	8.20176	6.13467	8.42897	7.86489	8.69267	9.84662	8.51716	5.12448	4.81816
KIRREL3	0.296898	0.751661	0.131771	0.147121	0.404995	0.982438	0.232287	0.0562752	0.072971	0.400018	0.388519	0.15976	0.557595	0.13779	0.139486	0.159873	0.142445	0.68027	0.738184	0.0394877	0.153681	0.377487	0.038026	0.506817	0.10269	0.0430779	0.329124	0.110951	0.342678	0.736011	0.155043	0.642238	0.0947016	0.211595	0.236961	0.0787268	0.129104	0.289012	0.131535	0.0302878	0.199795	0.245879	0.550144	0.4854	0.314419	0.413499	2.84858	0.136371	0.168926
HSPB2-C11orf52	0.00800007	0	0.0393048	0	0	0	0.0323839	0	0	0.00737162	0.0131136	0.0197027	0	0	0.0208029	0.00711993	0	0	0.00717271	0	0	0	0	0	0	0	0.017589	0	0.0406964	0	0	0.0214515	0	0	0	0	0.00985654	0	0	0	0	0	0.0101968	0	0.011861	0.0364924	0.0218779	0.0298141	0
REN	0.0682687	0.118888	0.0559014	0.0838675	0.588293	0.224956	0	0.0570314	0.269395	0.0629058	0.0373017	0.140111	0.38239	0.0739278	0.384631	0.313916	0.0481196	2.04977	0.377452	0.0818557	0.11681	0.121877	0.0520249	0.238281	0.713113	0.184177	0.25016	0.134931	0.038587	1.63951	0.0183655	0.28984	0.0925466	0.0904662	0.0554181	0.0430838	0.0981294	0.18829	0.128541	0.0591971	0.0599448	0.171314	0.072512	0.158118	0.472343	0	21.7189	0.141344	0.215707
Y_RNA	0	0	0	0	0	0	0	0	0	0	0	0	0	0	0	0	0	0	0	0	0	0	0	0	0	0	0	0	0	0	0	0	0	0	0	0	0	0	0	0	0	0	0	0	0	0	0	0	0
EAF1	5.92159	4.25735	5.71108	4.65922	4.83775	7.12373	4.44135	4.97357	4.97149	8.30094	4.94497	5.73358	5.77269	3.65438	6.66036	8.0488	3.8619	5.16575	9.27174	9.15007	6.14903	3.35033	0.828003	3.83474	4.1522	7.82821	3.47086	4.95502	5.71143	3.37266	6.45802	8.1105	4.04621	5.02241	5.22589	4.33201	3.58684	5.83702	4.15578	2.80983	5.52901	5.24021	7.30727	5.32912	3.14601	7.40032	7.94835	4.998	5.05442
EMC10	18.0863	8.40038	19.0727	21.2001	18.3729	17.3613	18.3461	16.8151	16.5641	16.1363	12.133	17.4277	20.8936	24.6209	18.3431	7.86355	6.98525	22.3353	24.3121	19.1531	13.0863	17.6	7.45236	16.5627	15.6963	12.1532	24.2522	18.2383	15.1459	12.1041	14.3964	14.4501	22.8985	15.1187	16.5315	17.8226	126.285	15.5772	23.0798	10.9902	14.0214	22.5921	6.47824	16.8436	36.4379	12.1768	37.214	16.209	19.1896
ADAM29	0.0110553	0.0625705	0.00339472	0.00407441	0.00332327	0.00455363	0.0372929	0.00346334	0.0115479	0.00509343	0	0.00340341	0.0278656	0.0179576	0.0107804	0.00245976	0.0116886	0.0538274	0.056994	0.00397667	0.00810683	0	0	0.011576	0.00258538	0.00596506	0.042536	0	0.035149	0	0.00446111	0.0296439	0	0.00732497	0.00336537	0.00348846	0.0238364	0	0	0	0.0203855	0.00378303	0	0.014403	0.0081954	0.0462266	0.0188957	0.00343335	0.00748526
WDR93	0.242834	0.0352406	0.0646239	0.322185	0.199525	0.046677	0.0982981	0.0710019	0.112735	0.152901	0.0464392	0.0647895	0.108814	0.151204	0.142077	0.0144079	0.162605	0.131371	0.0616874	0.151405	0.261168	0.130056	0.123369	0.186466	0.117363	0.0742473	0.15127	0.0659935	0.0308824	0.224602	0.316834	0.0271308	0.219461	0.332517	0.123202	0.0613001	0.0648235	0.150695	0.116847	0.24566	0.204696	0.0553971	0.196025	0.224972	0.0840069	0.036923	0.038738	0.251383	0.175377
EMCN	3.4825	1.15387	5.51939	3.05532	1.48013	6.2085	3.61005	1.04277	1.59196	5.02607	3.05241	4.03704	3.48265	1.9485	2.12715	0.980953	5.05651	4.08738	7.04145	1.9338	1.68558	0.592845	1.08644	2.09782	0.801927	0.511693	4.54289	1.22424	3.27473	0.342419	4.58458	4.71953	2.34132	2.56333	1.17769	2.66745	6.04326	1.77333	1.13917	3.82301	4.62239	2.44139	1.4609	3.63836	1.9461	5.91586	1.51141	1.41603	1.96882
MTFR1	4.47793	4.68261	3.62158	4.11599	4.04574	3.83831	3.68577	4.1806	4.68117	5.05038	4.39594	3.59144	3.20946	2.32828	3.41279	7.12856	3.13624	3.43463	5.20748	3.47992	5.45102	4.13842	1.73469	4.56595	4.80765	6.37522	4.51206	4.21259	5.39779	2.33395	6.25476	4.53011	4.27193	5.46732	4.30486	5.87643	5.8282	4.39967	4.65211	5.02711	5.36294	6.027	5.48538	4.1086	2.21478	4.52652	1.6438	3.91907	2.78866
PMFBP1	0.222762	0.372818	0.191883	0.145005	0.17393	0.0905629	0.226409	0.210263	0.286075	0.181271	0.189688	0.242249	0.228483	0.131579	0.120365	0.0849662	0.244699	0.267631	0.254194	0.528643	0.275787	0.0890925	0.0881861	0.0363513	0.129899	0.187316	0.311669	0.205846	0.372825	0.109849	0.219472	0.120239	0.219623	0.222353	0.5284	0.0657272	0.0819802	0.843795	0.439406	0.085292	0.286543	0.134635	0.110622	0.281423	0.150123	0.0879767	0.0830713	0.409697	0.101857
LINC01985	0.0377618	0	0.231907	0.167004	0.0454053	0.684371	0.407622	0.0946382	0	0.313159	0.185696	0.139501	0.253816	0.429366	0.245484	0	0.199625	0.551577	0.744843	0.108665	0.110762	0.0505609	0.345321	0.237242	0.0706473	0	0.0830232	0	0.352173	0	0.274282	0.101255	0	0	0.275883	0.190649	0.232623	0	0.0948009	0.065488	0.318312	0.103374	0	0.131191	0.111973	0.172251	0	0.281456	0.10227
FGF13	0.336035	0.382253	0.157841	0.314172	0.0623836	0.306412	0.184168	0.025005	0.0555832	0.188283	0.707829	0.0786314	0.168997	0.216519	0.131798	0.0291252	0.150215	0.133429	0.184634	0.0849851	0.128767	0.0448864	0.0425785	0.0936073	0.353165	0.110252	0.170224	0.0236637	0.416864	0.0170965	0.163621	0.140187	0.140665	0.0740398	0.234229	0.163207	0.0127843	0.0577881	0.0601152	0.114892	0.195961	0.179174	0.34997	0.187179	0.266265	0.265787	0.0294678	0.155672	0.125379
PCNPP1	0.128878	0.392763	0.237444	0.0949952	0.232447	0.265421	0.130423	0.322992	0.179493	0.296884	0.105627	0.317403	0.216563	0.104671	0.0837816	0.229398	0.0340651	0	0.54886	0.417224	0.141759	0.2157	0.0982127	0.269896	0.0301392	0.278152	0.212513	0.0955209	0.464385	0.156844	0.390042	0.388771	0.218387	0.256173	0.392319	0.122	0.357266	0.533182	0.202217	0	0.135797	0.264605	0.246399	0.167904	0.191076	0.440908	0.220277	0.240147	0.174519
LINC00494	0.0117489	9.07756	0.0529128	0.0635071	0.0376722	1.32275	1.88651	0.01963	0.949065	0.147955	0.102713	0.110919	0.118456	0.712479	0.16294	0.0104563	0.173907	1.18858	0.319527	0.0901581	0.109129	0.110118	0.16713	0.0656123	0.0293075	0.0802978	0.22387	0	0.61759	0.18302	0.00632132	0.567066	0.132726	0.664279	0.123985	0.148293	0.0144753	0	0.0540753	0.0135836	0.34663	0.0160815	0.344425	0.0680295	1.82901	0.464471	0.01071	0.00486501	0.00530325
RNA5SP119	0	0	0	0	0	0	0	0	0	0	0	0	0	0	0	0	0	0	0	0	0	0	0	0	0	0	0	0	0	0	0	0	0	0	0	0	0	0	0	0	0	0	0	0	0	0	0	0	0
MPO	0.21946	0.739968	0.172056	0.123903	0.134748	0.330805	0.0819058	0.0585114	0.0845416	0.103261	0.199002	0.689987	0.141233	0.060677	0.206413	0.0914242	0.0444315	0.287973	0.242814	0.0604655	0.102721	0.0750241	0.02135	0.0586714	0.100461	0.0503884	0.164257	0.124589	0.384007	0.0318226	0.064063	0.181547	0.189896	0.123752	0.0341137	0.0353614	0.00575291	0.0676117	0.117224	0.0647822	0.216481	0.121434	0.0535635	0.121666	0.0692286	0.354988	0.019154	0.104409	0.0379379
BHLHA9	0	0	0	0	0	0	0	0	0	0.0336381	0.0299199	0	0.0306718	0.029649	0	0	0	0	0	0	0	0	0	0	0	0	0.0802619	0	0	0	0	0.0244718	0.0247441	0	0	0	0	0	0	0	0	0	0	0.0317069	0	0	0.0499164	0	0
ZNF852	0.49443	1.22036	0.358637	0.338615	0.543017	0.416928	0.425501	0.3854	0.58017	0.577559	0.587107	0.407496	0.438311	0.158095	0.131606	0.291047	0.543334	0.366472	0.764425	0.414516	0.582386	0.229359	0.0830709	0.228285	0.335044	0.583969	0.368058	0.294321	0.683254	0.322182	0.88918	0.49586	0.374713	0.278586	0.455086	0.28009	0.36454	0.314075	0.46914	0.276818	0.639937	0.362359	0.1836	0.534256	0.202022	0.568277	0.367309	0.314356	0.479742
SOCS3-DT	0.166304	0.21721	0.425554	0.163443	0.549909	0.799166	0.280497	0.798848	0.501841	0.383101	0.204453	1.16047	0.232878	0.18009	0.97301	0.12334	0.146526	0.764738	0.733102	0.259223	0.284551	0.816466	0.443569	0.174138	0.596339	0.388839	0.335168	0.431412	0.552244	1.21436	0.223694	0.185805	0.338169	0.330567	0.219375	0.454797	0	0.602017	0.643657	0.50472	0.262849	0.132785	0.194305	0.337032	0.328754	0.18965	0.341096	0.258238	0.150134
RN7SL205P	0.0579723	0	0	0	0	0	0	0	0	0	0	0	0	0	0	0	0	0	0	0	0	0	0	0	0	0	0	0	0	0	0	0	0	0	0	0	0	0	0	0	0	0	0	0	0	0	0	0	0
SKOR2	0	0	0	0	0	0	0	0.00663167	0	0	0	0	0.00889294	0	0	0	0	0	0	0	0	0	0	0	0	0.00571101	0	0	0.00448694	0	0	0	0	0	0	0	0	0	0.00664307	0	0	0	0	0	0.00784635	0	0	0	0
THAP5P1	0.0628402	0.437736	0.154369	0	0.15112	0	0.254375	0.157489	0.0875202	0.115808	0.206014	0.154764	0.21119	0	0	0.0559267	0.26576	0.407952	0	0.180832	0.0921611	0	0	0	0.117566	0.0678128	0	0	0.0532781	0.122363	0	0.421252	0.0851876	0	0	0	0.154845	0.389965	0	0	0.132428	0	0	0.109159	0	0.0955488	0	0	0.0850948
RNA5SP456	0	0	0	0	0	0	0	0	0	0	0	0	0	0	0	0	0	0.234393	0	0	0	0	0	0	0	0	0	0	0	0.14061	0	0	0	0	0	0	0	0	0	0	0	0	0	0	0	0	0	0	0
MYL12BP2	0.128626	0.167998	0.0789934	0.142214	0.115996	0.105961	0.260336	0.0805903	0.0447857	0.0592609	0.158132	0.0791958	0.0540351	0.104466	0.250854	0.343425	0.135994	0.104378	0.0864928	0.0925353	0.0943211	0.129167	0.0980209	0.471396	0.391044	0.451114	0.212098	0	0.599795	0.563537	0.155712	0.258675	0	0	0.156621	0.365286	0.118856	0	0.0807289	0.167301	0.203297	0.308103	0.0409863	0.0558586	0.0953516	0.0488941	0.0439694	0	0.478991
SPINK2	0.255919	2.07981	0.288142	0	0.0769303	0.77302	2.96397	0.0267242	0.386132	0.393026	0.0349583	0.157571	0.465877	0.173209	0.720935	0.0379606	0.157838	2.07675	0.688357	0.0920558	0.0938324	0.0285551	0.0325043	0.267973	0.0199496	0.0460283	0.140666	0	0.542443	0.332217	0.0688468	0.343113	0.0578216	0	0.181778	0.807542	0.0788268	0	0.0267702	0.480811	0.202244	0.175147	0.0271826	0.185231	0.664003	1.75107	0.116644	0.158957	0.202155
RNA5SP225	0	0.212383	0	0	0	0	0	0	0	0	0	0	0	0	0	0	0	0	0	0	0	0	0	0	0	0	0	0	0	0	0	0	0	0	0	0	0	0	0	0	0	0	0	0	0	0	0	0	0
RNU1-20P	0	0	0	0	0	0	0	0	0	0	0	0	0	0.165083	0	0	0	0	0	0	0	0	0	0	0	0	0	0.150652	0	0	0	0	0	0	0	0	0	0	0	0	0	0.139108	0	0	0	0	0	0	0
DUX4L52	0	0	0	0	0	0	0	0	0	0	0	0	0	0	0	0	0	0	0	0	0	0	0	0	0	0	0	0	0	0	0	0.0560243	0	0	0	0	0	0	0	0	0	0	0	0	0	0	0	0	0
LINC02258	0	0	0	0	0	0	0	0	0	0	0	0	0	0	0	0	0	0	0	0	0	0	0	0	0	0	0	0	0	0	0	0	0	0	0	0	0	0	0	0	0	0	0	0	0	0	0	0	0
C9orf163	0.0895833	0.20058	0.0314377	0.169795	0.146187	0.137053	0.0259021	0.376861	0.160414	0.0884422	0.146844	0.0866752	0.161286	0.0623632	0.207989	0	0.0338268	0.0623105	0.109004	0.0736542	0.206458	0.0942442	0.0780205	0.160805	0.185556	0.110482	0.18289	0.303528	0.0759518	0.703977	0.413134	0.0343157	0.372998	0.508762	0.116872	0.0161529	0.551859	0.423561	0.104417	0.26633	0.101135	0.0788262	0.0244675	0.0889222	0.360505	0.0486471	0.577463	0.548473	0.155969
ST20-AS1	0.842115	1.24925	0.617731	0.936826	0.754742	1.15621	0.915339	0.767011	1.28688	0.617896	0.696583	0.864159	0.62892	0.569952	0.907344	0.229004	0.436933	1.06301	0.86688	0.818991	0.777619	0.41239	0.303045	1.33083	0.528809	0.740465	0.917167	0.606817	0.856108	1.32852	1.28375	0.737006	0.940755	0.46497	0.693093	0.600343	3.2519	0.491943	0.597046	0.277211	0.698358	0.672384	0.457168	0.731413	1.16183	0.456453	1.90846	0.760369	0.649364
BCKDHB	3.63174	3.05663	2.03167	3.19563	2.2126	3.90465	2.83217	1.42913	3.41898	3.48805	4.00408	3.19725	3.14648	1.7934	1.96132	4.1824	3.36942	2.38919	4.65941	5.65604	2.66314	3.43854	1.33141	2.08349	3.12865	3.19465	3.98348	3.15336	4.95469	2.49636	4.92852	3.63284	2.19299	3.312	2.35389	2.37873	15.2871	3.81478	3.051	3.93468	2.625	3.25495	1.74746	3.23862	2.38044	3.57274	2.48847	3.66748	2.05369
MMP25	0.498792	8.60291	0.593044	1.02356	0.335863	1.01903	1.79834	0.845046	1.3338	0.569916	0.79145	1.44956	0.462664	0.408346	0.607011	0.124297	0.653932	1.54134	0.808552	0.304294	0.807604	0.288514	0.139881	0.417829	0.754005	0.335875	0.736946	1.52017	2.89936	0.846929	1.33003	0.877379	0.519301	0.581657	0.719105	0.302192	0.137657	0.27239	0.6211	0.145324	0.77364	0.715501	0.951089	1.19223	0.763182	1.00111	0.283723	0.550224	0.280982
MIR3649	0.249457	0.43442	0.306399	0	0.29995	0.411	0.673193	0.312593	0	0	0	0	0	0	0	0.222012	0	0	0	0	0	0	0	0	0	0.807588	0	0	0	0	0	0	0	0	0.607499	0	0	0	0	0	0	0	0	0	0	0	0	0	0
C17orf77	0	0.030963	0.00727945	0.00873696	0.028505	0.00976457	0	0.0742661	0	0	0	0.0072981	0	0	0	0	0	0	0	0	0	0	0.0180658	0	0.00554396	0	0	0	0	0.0115403	0	0	0.144616	0.471219	0.0216495	0.00748047	0	0	0	0	0.0124896	0.00811214	0	0	0	0	0.00810379	0	0
RNU6-708P	0	0	0	0	0	0	0	0	0	0	0	0	0.25856	0	0	0	0.162685	0	0	0	0	0	0	0	0	0	0	0	0	0	0	0	0	0	0	0	0.189577	0	0	0	0	0	0	0	0	0	0	0	0
MIR920	0	0	0	0	0	0	0	0	0	0	0	0	0	0	0	0	0	0	0	0	0	0	0	0	0	0	0	0	0	0	0	0	0	0	0	0	0	0	0	0	0	0	0	0	0	0	0	0	0
HMGB2P1	0.103875	0.316565	0.255171	0.191414	0.905529	0.128356	0.38544	3.8724	1.55521	0.119643	0.255405	0.223847	0.130911	1.01237	0.303874	0	0.0823687	0.0421464	0.023283	0.298915	0.609368	0.55633	0.0395794	0.435069	0.558715	0.504424	0.685138	2.54064	0.550428	1.39057	0.54491	0.835593	0.0704074	0.688247	0.537551	0.426103	0.0319949	0.859482	0.325972	0.720574	0.492531	0.604265	0.198596	0.180439	0.539022	0	0	0.838745	0.351654
CTR9	9.28291	16.4648	6.40628	7.43586	7.30365	10.2222	9.53	5.57508	8.7483	12.3832	7.15696	7.1991	8.00333	4.6111	5.30344	8.96767	6.82269	7.72512	14.8835	8.49262	8.3396	4.91068	2.07081	9.95571	12.1005	6.16189	9.23501	7.5165	11.67	8.75541	13.0175	11.1876	7.76876	7.19402	7.79985	7.13614	10.9775	5.46185	7.17126	6.30912	10.9946	6.73797	9.89637	9.4972	5.99937	11.3377	8.30552	6.54906	7.81642
RN7SKP9	0	0	0	0	0	0.0907223	0.0742989	0	0	0	0	0	0	0	0	0.049006	0	0	0	0	0	0	0	0	0	0	0	0	0	0	0	0	0	0	0	0	0.067842	0	0	0	0	0	0	0	0	0	0	0	0
SZRD1	30.4137	29.6562	29.5305	30.8363	28.9048	33.1775	32.717	14.8247	23.3554	30.7762	29.3756	28.2437	29.1754	23.4026	25.2437	25.7219	13.9639	33.9991	31.5597	21.4334	22.61	28.6435	9.5045	26.5912	30.3934	15.9779	28.5269	23.9634	26.3974	28.1656	25.7435	25.0728	26.3956	22.2724	20.55	25.0577	18.8404	32.9378	22.8652	18.0327	22.6398	24.1924	22.4571	27.7863	19.3707	28.6093	18.8796	25.9501	33.2192
RPL8	400.653	744.987	630.002	486.313	520.804	707.135	1117.08	664.754	696.469	431.036	430.455	513.887	491.311	829.826	1047.42	645.341	386.604	777.8	491.865	935.777	559.422	602.034	1137.34	441.938	1000.81	832.034	532.593	456.019	439.908	1292.98	378.916	546.912	444.078	496.253	1320.16	621.016	802.54	743.228	870.333	1017.69	517.813	619.576	430.634	421.046	1531.44	563.822	797.701	583.317	1564.38
LINC00561	0.0060132	0.0104718	0.0073858	0	0	0	0	0	0	0	0.0197135	0.00740472	0	0	0.0156364	0	0.00635766	0	0	0	0	0.00805134	0	0	0	0	0.0264413	0	0	0	0.0436767	0	0	0	0	0	0	0	0	0	0	0	0	0	0	0.00914309	0	0	0
ARL13A	0.0965324	0.523002	0.0263483	0.0632476	0.16766	0.21206	0.231561	0.134405	0.119506	0.0691828	0.175816	0.0660395	0.0540703	0.0174224	0.0278908	0.0381832	0.0567012	0.121854	0.144249	0.138893	0.0786521	0.0574451	0	0.11231	0.0401332	0.115746	0.117909	0.127195	0.218249	0.198411	0.138501	0.129422	0.232643	0.0568532	0.287325	0.0812276	0.118933	0.310617	0.0403907	0.130208	0.113016	0.0293623	0.027342	0.149053	0.0477069	0.0326173	0.014666	0.0799446	0.0580973
GLP2R	1.48808	0.180027	0.524604	0.449171	0.847216	8.02753	0.499222	0.129541	2.09904	2.03297	2.19398	1.26295	4.3428	0.813084	0.360779	0.283275	1.12463	0.777077	2.69764	0.661508	0.841845	0.112918	0.323411	1.1964	0.478422	0.413936	1.48931	0.0282285	1.64914	0.0556212	2.19335	1.80907	1.32027	0.20909	0.44388	0.734811	0.167587	0.607758	0.31758	0.448201	2.37346	1.9363	0.423028	1.57364	0.391238	5.84066	0.238068	0.74686	0.291027
RNU6-191P	0	0	0	0	0	0	0	0	0	0	0	0	0	0	0	0	0	0	0	0	0	0	0	0	0	0	0	0	0	0	0	0	0	0	0	0	0	0	0	0	0	0	0	0	0	0	0	0	0
LCEP4	0	0	0	0	0	0	0	0	0	0	0	0	0	0	0	0	0	0	0	0	0	0	0	0	0	0	0	0	0	0	0	0	0	0	0	0	0	0	0	0	0	0	0	0	0	0	0	0	0
INTS12	4.94304	4.26728	3.03049	5.21922	3.46456	4.01634	4.00185	5.17763	3.84819	4.61703	3.90585	3.64695	3.57094	3.71951	2.47734	3.0005	2.82304	4.62832	5.20836	4.83264	5.00645	3.89188	1.70637	4.15839	6.85284	2.80843	3.77122	3.82649	5.19741	3.98578	5.1213	3.0417	3.82581	4.29966	2.75736	4.41531	3.11793	5.10374	4.59788	5.45851	4.2068	3.45811	3.69405	4.30792	2.68717	4.07915	4.15932	2.77108	4.77134
RNU6ATAC2P	0	0	0	0	0	0	0.176313	0	0	0	0	0	0	0	0	0	0	0	0	0	0	0	0	0	0	0	0	0	0	0.508873	0	0	0	0	0	0	0	0	0	0	0	0	0	0	0	0	0	0	0
LECT2	0	0	0	0	0	0.0124717	0.010214	0.0189711	0.063256	0.00697508	0	0.00932144	0	0	0	0	0	0	0	0	0	0	0	0.0158525	0	0.00816871	0	0	0.00641786	0	0	0	0	0	0	0	0.0186527	0.0156584	0	0	0.0079761	0.0103612	0	0	0	0	0.0310515	0	0.0717535
LINC02510	0	0	0	0	0	0	0	0	0	0	0	0	0	0	0	0	0	0	0	0	0	0	0	0	0	0	0	0	0	0	0	0	0	0	0	0	0	0	0	0	0	0	0	0	0	0	0	0	0
NKX2-4	0	0.0128113	0	0	0	0	0	0	0	0	0	0	0	0	0	0	0	0	0	0	0	0	0	0	0	0	0	0	0	0	0	0	0	0	0	0	0.145021	0	0	0	0	0	0	0	0	0	0.0301774	0	0
MAIP1	7.3602	5.19057	5.74045	7.96588	5.92439	7.01534	6.88075	8.90543	8.33058	6.69794	5.15161	7.34063	5.46845	9.45241	5.98425	6.22564	4.69482	6.31823	6.57175	11.6549	7.10707	5.30753	3.33754	9.04443	7.75746	7.40654	7.08805	5.54536	10.0308	6.05054	9.59738	7.27178	8.49337	7.84568	6.53025	7.58804	6.17036	8.7659	7.47001	9.07218	6.74052	7.18806	9.45875	7.34362	11.8743	6.19678	6.32119	6.14582	9.32155
VASH1	13.6357	6.38521	9.42381	9.97429	8.8997	9.53706	6.56006	3.63631	5.21592	8.14304	5.73625	9.17044	5.94848	4.39279	3.77292	4.58379	3.06809	6.79733	7.61456	2.40096	2.81495	3.43451	0.933958	7.70507	3.93673	2.41829	7.87762	6.26468	9.08335	3.07672	3.50476	6.69812	6.06551	4.28832	3.13261	3.44215	7.69024	5.42125	2.48876	1.58968	9.27434	4.93896	3.2081	6.8486	3.82556	5.39408	4.67073	4.06407	2.49283
LINC02100	0.069177	1.80704	0.0849677	0.20396	0.166359	0.113975	0.746735	0.606798	0.192691	0	0.113394	0.170371	0.116243	0.224734	0.359768	0.0615664	0.146279	0.112272	0.310114	0.0995338	0.913092	0.185249	0	0.144871	0.258842	0.373255	0.304186	0.307633	1.05571	2.02052	0.111659	0.278238	0	0.366679	0.252699	0.087314	0	0.286193	0.0868345	0.11997	0.0728909	0.284061	1.41076	0.360499	0.307689	0	0.0945896	0	0.0936758
FAM209B	0.237235	1.44598	0.291388	0.454649	0.342307	0.195432	0.896298	1.24857	0.693856	0.15302	0.0777746	0.467415	0.199322	0.924844	0.832806	0.126681	0.150495	0.346524	0.12762	0.204804	0.208757	0.0952935	0.14463	0.0993638	0.199726	0.230407	0.104317	0.246166	0.362045	0.138583	0.191461	0.159032	0.160801	0.125749	0.577737	0.479095	0.263059	0.245367	0.208453	0.246854	0.199977	0.227304	0.332615	0.370888	0.316556	0.180359	0.356823	0.117882	0.674628
OSBPL9P3	0	0	0	0	0	0	0	0	0	0	0	0	0	0	0	0	0	0	0	0	0	0	0	0	0	0	0	0	0	0	0	0.0370985	0	0	0	0	0	0	0	0	0	0	0	0	0	0	0	0	0
CCND2-AS1	0.232826	0.405459	0.12256	0.0980657	0.319947	0.1644	0.0897591	0.166716	0.138971	0.183888	0.163562	0.0819157	0.223563	0.0540271	0	0.17761	0.140665	0.161944	0.238569	0	0.0975604	0.222672	0.0506936	0.13931	0.0311134	0.215357	0.58502	0.147913	0.197398	0.22668	0.134216	0.267559	0.0901784	0.0881512	0.0405	0.0419813	0.163917	0.137604	0.0417507	0.0576823	0.315419	0.50079	0	0.115554	0.197253	0.0505733	0.0454794	0.330545	0.18016
RBMXL1	3.98738	4.80211	3.16433	3.33509	2.54513	4.29259	3.82557	4.00699	3.49792	5.98243	3.78795	3.39164	4.64997	1.66128	2.73101	5.67447	3.06603	3.18843	4.57903	8.12142	2.49199	3.01612	0.79912	3.85663	4.09021	3.46118	3.35866	3.29118	5.82557	2.86747	4.32814	4.66032	3.6811	4.40037	2.12022	2.26313	1.11652	2.53067	2.61227	2.77277	3.89452	3.13203	4.85951	5.20044	1.75146	3.85816	2.1198	2.62541	3.61574
TCAP	0.201633	0.931865	0.400065	0.480166	0.391645	0.741077	0.659241	1.28276	0.756062	0.307275	0.368651	0.353341	0.964333	1.51164	0.725976	0.0897251	0.278779	0.427936	0.424139	0.446331	0.477692	0.290743	0.165477	0.844522	0.239395	0.510496	0.528564	0.678252	0.769282	0.792792	0.494445	1.53881	0.714885	1.8087	0.424935	0.30344	6.45902	0.818138	0.369916	0.578318	0.473945	0.222914	0.177923	0.363725	2.06962	0.330168	1.20886	0.414252	0.556583
Y_RNA	0	0	0	0	0	0	0	0	0	0	0	0	0	0	0	0	0	0	0	0	0	0	0	0	0	0	0	0	0	0	0	0	0	0	0	0	0	0	0	0	0	0	0	0	0	0	0	0	0
CHAC2	1.13417	2.47432	1.01035	1.32288	0.794267	1.76596	1.69853	2.24896	2.58638	1.73413	0.980631	1.36593	0.900557	0.911017	1.18293	2.02987	0.579803	0.991159	2.42485	1.07596	0.895658	0.767638	0.79782	1.12234	1.97032	2.75717	0.876865	0.849854	2.26131	0.376165	2.58506	3.12472	1.75715	1.3543	0.971263	1.27422	1.71983	2.65547	1.40802	2.07499	1.26072	1.55241	0.730741	1.58045	1.38588	1.62975	0.374921	0.805094	1.31643
RHOA-IT1	0.0955366	1.27553	0.391147	0.281678	0.612665	0.104936	0.300788	0.279338	0.620936	0.410814	0.417606	0.15686	0.695662	0.103456	0	0.113368	0.505046	0.258422	0.314073	0.641483	0.513749	0.170558	0	0	0.0893681	2.26812	0.49011	0.708092	0.404996	0.279043	0.462618	1.11008	0.561216	0.928401	0.504095	0.241169	0.0392355	0.263497	0.159896	0	0.100666	0.566658	0.0405899	0.442547	0.0944294	0.290527	0	0.356039	0.086247
LINC01892	0	0	0	0	0	0	0	0	0.0281353	0	0	0	0	0	0	0	0	0	0	0	0	0	0	0	0	0	0	0	0	0	0	0	0	0	0	0	0	0	0	0	0	0	0	0	0	0	0	0	0
SCGB1C2	0.0344438	0.179948	0	0.0507767	0.0414158	0	0	0	0	0	0	0	0	0	0	0	0.291335	0	0.0617633	0	0	0	0.15749	0	0	0	0	0	0.0292026	0	0	0	0.0933855	0	0.0419403	0	0	0	0.129707	0	0.108879	0	0	0	0	0	0	0.299513	0
OR52L2P	0	0	0	0	0	0	0	0	0	0	0	0	0	0	0	0	0	0	0	0	0	0	0	0	0	0	0	0	0	0	0	0	0	0	0	0	0	0	0	0	0	0	0	0	0	0	0	0	0
MIR944	0	0	0	0	0	0	0	0	0	0	0	0	0	0	0	0	0	0	0	0	0	0	0	0	0	0	0	0	0	0	0	0	0	0	0	0	0	0	0	0	0	0	0	0	0	0	0	0	0
LILRB1-AS1	0	0.362278	0	0	0	0	0.1203	0	0	0.0273841	0	0	0	0	0	0	0	0	0	0	0	0	0	0	0	0	0	0	0.0251965	0.0578682	0.0239845	0	0	0	0	0	0	0	0	0	0	0	0	0	0	0	0	0	0
LINC01335	0.0846485	0	0	0.249576	0.0508913	0	0.0571089	0	0	0	0	0	0	0.137498	0	0	0	0.0686911	0.0379471	0	0	0	0	0	0	0	0	0	0	0	0	0.0567444	0	0	0	0	0	0	0	0	0	0	0	0.0735208	0	0.0643542	0	0	0
PPFIA1P1	0.0106152	0.0554579	0.0260765	0.0156488	0.0127639	0	0	0	0.0295684	0	0.0174003	0.0130716	0	0	0	0.00944733	0	0	0.0190347	0	0.0311363	0	0	0	0.00992979	0.0229103	0.0233386	0.0314708	0.0449995	0.0310048	0	0.0569274	0	0	0.0129255	0	0	0.0219581	0	0	0	0	0.01353	0.0184395	0	0.0161404	0	0	0
CADM2-AS1	0	0.0107951	0	0	0	0	0	0	0.00863339	0	0.0203221	0	0	0	0	0	0	0.0100606	0	0	0	0	0	0	0	0	0	0	0	0	0	0	0	0	0	0	0	0	0	0	0	0	0	0	0	0	0	0	0.00839414
SELL	5.52228	160.741	5.17988	5.22834	1.64912	39.3302	124.039	1.86248	6.02498	16.5459	6.18986	9.07686	6.08143	3.09144	8.2954	5.52774	13.7022	58.7466	22.1124	1.99944	2.7026	1.36717	0.810354	5.52933	1.87074	5.27466	7.75769	1.75541	24.3422	6.39415	6.78756	12.7662	4.25907	4.3875	5.14981	6.7261	1.13148	1.33728	1.96428	3.83498	15.6801	4.1515	9.43362	13.3185	3.48458	36.1864	0.41307	2.0415	1.53814
KCNK17	0.87172	0.0528024	0.847252	2.03378	0.592444	4.04642	0.664825	2.99208	0.907921	1.10358	0.347909	1.26947	4.7511	1.82229	1.81342	0.141671	1.12201	2.26364	8.69239	1.17791	0.867129	0.345081	0.265722	1.66681	0.148906	0.13088	8.08291	0.123601	1.60026	0.516604	0.45882	3.58746	0.760413	0.261166	0.470728	0.143513	3.59559	0.6272	0.428175	0.604708	0.926506	3.55879	0.154586	1.76443	1.77568	1.93631	34.1209	0.903977	1.81685
RNU6-313P	0	0.255998	0	0	0	0	0	0	0	0	0	0	0	0	0	0	0	0	0.131799	0	0	0	0	0	0	0.158633	0	0	0	0	0	0	0	0	0.178995	0	0	0	0	0	0.154893	0.20121	0	0	0	0.447032	0	0	0
MLIP	0.0767559	0.00786281	0.0499111	0.0399363	0.0271448	0.230606	0.073107	0.164076	0.0345856	0.324509	0.0703096	0.0194596	0.235197	0.319029	0.299388	0.0341557	0.100247	0.142892	1.64758	0.0422264	0.0629066	0.0181362	0.0447297	0.212747	0.177388	0.0341063	0.163792	0.0401573	0.172261	0.0285731	0.0218633	0.163441	0.0367242	0.0418818	0.0192421	0.0512894	0.0194698	0.0140095	0.00850128	0.0704716	0.0951489	0.275012	0.0949547	0.105881	0.29454	0.339825	0.0216079	0.137416	0.0489123
ANAPC16	26.5162	45.514	16.4528	23.6987	17.5076	29.2903	42.8894	18.5604	19.4568	25.2367	23.917	17.7656	21.8883	32.2232	23.426	14.2258	21.2277	36.3055	31.0625	17.0217	29.7695	16.9311	15.7443	23.9537	16.1135	22.6565	23.6661	16.419	26.4101	44.0737	27.6166	17.5915	26.4691	20.6468	29.4082	21.2998	41.1888	15.7998	19.3331	42.3339	23.7312	19.2	16.6172	24.188	24.4382	24.4085	31.6807	23.6074	36.4947
MTND1P33	0	0	0	0	0	0	0	0	0	0	0	0	0	0	0	0	0	0	0	0	0	0	0	0	0	0	0	0	0	0	0	0	0	0	0	0	0	0	0	0	0	0	0	0	0	0	0	0	0
RN7SL860P	0	0	0	0	0	0	0	0	0	0	0	0	0	0	0	0	0	0	0	0	0	0	0	0	0	0	0	0	0	0	0	0	0	0	0	0	0	0	0	0	0	0	0	0	0	0	0	0	0
MIR552	0	0	0	0	0	0	0	0	0	0	0	0	0	0	0	0	0	0	0	0	0	0	0	0	0	0.185072	0	0	0	0	0	0	0	0	0	0	0	0	0	0	0	0	0	0	0	0	0	0	0
LBHD1	0.945145	2.85694	0.517287	1.21284	1.11879	1.19412	1.71142	1.50346	2.50992	0.663327	0.979331	0.970891	0.979253	0.819325	1.31162	0.483778	0.585074	1.47831	1.00985	1.15556	0.948036	0.649141	0.50754	1.49731	0.916187	1.84434	1.34585	1.18326	3.04753	2.32671	1.48999	1.02424	1.40076	1.98576	1.46093	0.599563	0.911064	2.06652	1.08189	1.22296	1.09909	0.516132	0.6866	1.19945	1.44485	0.632918	0.689699	1.02202	1.8568
RNU6-789P	0	0.843286	0	0	0	0	0	0	0	0	0	0	0	0	0	0	0	0	0	0	0	0	0	0	0	0	0	0	0	0	0	0	0	0	0.196544	0	0	0	0	0	0	0	0	0	0	0	0	0	0
ST13P5	0.385646	0.335795	0.145746	0.196794	0.142679	0.0977513	0.320222	0.167279	0.227237	0.246013	0.121567	0.164385	0.0996971	0.0963726	0.134994	0.211212	0.235233	0.144437	0.172882	0.0426829	0.174027	0.0992999	0.0226066	0.0621248	0.360747	0.12805	0.195665	0.131922	0.33954	0.346584	0.598533	0.119317	0.0804294	0.0393107	0.144486	0.0561642	0.164471	0.15341	0.111711	0.0771696	0.0781443	0.203023	0.226865	0.128827	0.087964	0.338294	0.14197	0.0184257	0.200854
MEIOSIN	0.0179674	0.0417195	0	0.0176582	0.00720143	0	0.00808126	0.0300198	0	0	0	0.00737509	0	0	0.00778691	0	0	0	0	0	0	0	0	0	0.00560244	0	0.0131677	0	0	0.00583103	0.00483355	0.0160594	0	0.015873	0	0.00755938	0	0	0.0225536	0	0	0	0.00763368	0.0208073	0.0355184	0	0.00818928	0.00743997	0.00811017
RNU6-1066P	0	0	0	0	0	0	0	0	0	0	0	0	0	0	0	0	0	0	0	0	0	0	0	0	0	0	0	0	0	0	0	0	0	0	0	0	0	0.324352	0	0	0	0	0	0	0	0	0	0	0
LRRFIP2	5.13537	7.94641	4.14744	5.5958	4.27218	4.32222	3.6316	6.24128	4.48954	6.30976	4.90871	3.71426	4.01317	3.99744	7.57382	4.92006	2.66735	4.90033	5.04807	6.12924	4.34877	3.409	1.37914	3.70577	2.90977	4.83567	4.38023	3.92085	5.02671	2.94567	5.81855	4.89211	4.19165	4.03389	3.72924	4.07259	1.8238	6.79604	3.18231	5.12362	4.70372	4.21324	4.03375	5.1159	3.07992	4.37221	4.43732	3.89873	4.95581
PRR14L	3.59983	6.05532	2.5036	2.86923	4.01836	3.55125	3.05135	2.69573	4.2777	4.2767	4.44731	2.75037	3.05968	1.75738	2.39458	3.97558	2.01505	2.86917	5.70382	2.88264	3.81137	2.87108	0.63748	3.36938	4.26859	4.78138	3.54348	3.36458	4.77313	2.86954	4.12834	4.26742	3.54944	3.34772	2.94541	3.29775	4.23938	4.51344	2.08784	0.865601	4.23528	2.37588	2.55004	4.13167	3.14194	4.08927	2.35246	2.43684	3.39643
REPS2	1.92428	0.524715	1.46425	1.73167	1.6347	1.86819	1.16075	1.49749	2.78342	2.29889	3.10893	1.22243	2.17199	2.96019	1.09198	1.92374	1.94833	1.38671	2.169	3.11218	6.05843	2.44983	1.62394	3.87438	6.08229	6.65534	2.02896	6.28965	1.70182	3.97088	3.39263	2.60722	7.7232	3.05533	1.98862	5.16809	1.18183	2.57738	5.08671	3.5265	2.86961	2.55022	1.92948	2.90775	0.930131	3.70715	1.06879	3.37952	8.04988
CCNP	0.00807461	0.126555	0.0495888	0.0595176	0.0873814	0.0665179	0.185219	0.890406	0.685997	0.00744031	0.105886	0.0894885	0.149252	0.288551	0.178473	0.0215588	0.162206	0.0393146	0.0217186	0.0232359	0.0355265	0.183795	0.0123067	0.693305	0.777986	0.63609	0.159776	0.801949	0.0821512	0.141506	0.175949	0.606239	0.350276	0.406602	0.334289	0.0101916	0.0397935	0.450975	0.0709496	0.0280066	0.195686	0.165784	0.885095	0.140263	0.107744	0.122775	0.154572	0.0902758	0.4155
Y_RNA	0	0.530958	0	0	0	0	0	0	0	0	0	0.187723	0	0	0.198206	0	0.161178	0	0.13668	0	0	0	0	0	0	0	0	0	0	0	0	0	0	0	0	0	0	0.630685	0	0	0	0.208662	0	0	0	0	0	0	0
ARHGEF37	4.3758	1.28172	1.28384	2.79913	3.0119	4.36645	2.01123	2.81333	2.5368	4.00641	11.887	1.17669	2.51509	2.60703	1.78117	2.30361	3.32517	2.88087	5.05172	1.6819	3.27452	1.51132	1.25373	2.312	4.91482	2.59963	4.62335	3.10342	3.48971	3.80565	9.02966	2.42544	1.54691	3.48325	3.68265	2.95864	18.0406	1.87429	2.18156	1.71617	4.50319	2.32805	0.709485	3.21235	5.17635	4.69736	4.4568	4.34865	3.42547
DNAJC19P1	0.0516117	0	0	0	0	0	0	0.0646744	0.0718818	0	0	0	0	0	0	0	0	0	0	0	0	0	0	0	0.0482793	0	0	0	0	0	0	0	0	0	0.0628448	0	0	0	0	0	0	0	0	0	0	0	0	0.0641144	0
RN7SL254P	0	0	0	0	0	0	0	0	0	0	0	0	0	0	0	0	0	0	0	0	0	0	0	0	0	0	0	0	0	0	0	0	0	0	0	0	0	0	0	0	0	0	0	0	0	0	0	0.0720158	0
RNU6-1	0	0	0	0	0	0.253514	0	0	0	0	0.252222	0.189478	0.25856	0	0	0.136942	0.162685	0	0	0	0.225665	0.412048	0	0.322236	0	0	0	0	0.260913	0.299617	0	0	0	0	0	0	0	0	0	0	0	0	0.392243	0	0	0	0.420791	0	0
QRSL1	3.39669	12.7664	2.18058	3.94358	2.31258	4.18356	6.8565	2.22845	3.978	3.65568	2.69729	2.25309	2.16132	2.74153	3.3603	2.39421	2.30799	6.22326	4.40163	3.80554	2.39558	1.3179	1.40353	2.82005	2.28206	1.72359	3.10004	1.71416	5.43456	2.21644	4.22771	3.03193	3.28259	3.41685	2.25732	2.29796	4.82846	2.35457	1.86087	2.86941	3.4327	2.60772	2.49372	3.85489	2.95892	5.03155	2.80733	2.11164	2.51037
SMIM28	0	0	0	0	0	0.0634526	0	0	0	0	0.505035	0.0237124	0	0	0	0	0	0	0.0172648	0	0	0	0.029349	0	0.018013	0	0	0	0.0326523	0	0.0777042	0	0.0261043	0	0	0	0	0	0	0	0	0.0527147	0.0245438	0	0	0	0.0526604	0	0.0260758
SEMA6A-AS1	0.721652	1.46957	0.135816	0.334599	0.18894	0.364365	0.329815	0.510491	0.340428	0.28958	0.267111	0.329661	0.254265	0.1418	0.0454002	0.031077	0.393802	0.207797	0.260895	0.175846	0.196311	0.0233771	0.0532203	0.10969	0.0707722	0.144447	0.307089	0.129404	0.310855	0.237978	0.648167	0.226276	0.418139	0.154241	0.333062	0.0734561	0.229449	0.132424	0.0511369	0.161486	0.343404	0.127454	0.0296712	0.36394	0.120799	0.132735	0.334223	0.390397	0.133974
CCDC87	0.20382	0.118315	0.0486782	0.242045	0.183807	0.177233	0.152788	0.0922299	0.141934	0.182592	0.17633	0.0836621	0.171247	0.15634	0.184029	0.0302328	0.101762	0.22053	0.370559	0.122192	0.124551	0.068226	0.138065	0.735114	0.19066	0.171071	0.136925	0.159459	0.254408	0.55122	0.274156	0.0910877	0.138152	0.150051	0.117196	0.207236	1.0533	0.245941	0.106602	0.127643	0.196866	0.116242	0.873172	0.216366	0.268611	0.258258	0.750927	0.126597	0.145668
AKR1C7P	0.0367914	0.192213	0.0903791	0.162712	0.0221193	0.0909251	0.173752	0.0461031	0.128102	0.203407	0.120616	0.203874	0	0.0896427	0.0239176	0.0982311	0.0972473	0	0.0164932	0	0.026979	0.0985232	0	0.0385243	0.309743	0.258067	0.0808896	0.272688	0.171561	0.1791	0.0890777	0.221969	0.149626	0.146262	0.0895977	0.116094	0.0226645	0.15221	0.0230912	0	0.1163	0.201435	0.187575	0.0319549	0.0818213	0.167824	0.0251534	0.0685558	0.0747313
PUDPP3	0	0	0	0	0	0	0	0	0	0	0	0	0	0	0	0	0	0	0	0	0	0	0	0	0	0	0	0	0.0219479	0	0	0	0	0	0	0	0	0	0	0	0	0	0	0	0	0	0	0	0
P2RX5-TAX1BP3	0.103162	2.31607	0.119861	0.0698749	0.0771084	0.238874	0.650848	0.0593953	0.0893136	0.182409	0.105118	0.0652343	0.14524	0.076992	0.119628	0.047147	0.0825408	0.438937	0.214984	0.0802338	0.0817822	0.0671977	0.0339961	0.128458	0.0339059	0.0361056	0.183902	0.0537295	0.160745	0.12487	0.126011	0.063548	0.102052	0.0591158	0.12901	0.0914986	0.144278	0.0403724	0.0769966	0.0580242	0.132203	0.076327	0.0497527	0.106552	0.128147	0.0763096	0.198246	0.0761989	0.0792873
ANGEL2	3.13043	7.15316	2.15308	3.19771	2.82305	3.81605	3.76615	3.5826	4.61819	3.16796	2.77701	2.77136	2.78978	2.77391	1.14692	2.30491	2.48948	2.47789	3.94233	2.67189	3.64897	2.92858	0.741183	3.11682	3.38109	5.85316	3.72474	3.05447	5.05311	3.09403	3.89185	3.93922	3.85733	3.95046	3.03232	2.1583	3.16575	3.2658	2.2089	2.76937	3.47962	2.36532	1.49337	3.22575	4.12814	4.44342	2.29175	3.00367	3.05371
CXorf49	0	0	0	0	0	0	0	0	0	0.0086394	0	0	0	0	0.0121903	0	0.00991302	0	0	0	0	0	0	0.0196351	0	0	0	0	0	0	0	0	0	0	0	0	0	0	0	0	0	0	0	0	0	0	0.0128202	0	0.0126964
TMEM126B	11.3668	11.4758	9.1737	12.5475	9.3084	11.0143	10.7675	10.7169	14.303	11.3216	9.33849	10.4979	8.70286	9.6967	10.6056	12.8819	5.92971	11.3364	14.3643	8.83436	10.3041	9.79962	4.01951	11.2743	10.9389	11.597	10.338	10.2936	15.6517	6.84703	11.687	12.7179	9.03482	11.3241	9.35992	8.85934	8.07696	12.0102	8.85345	23.7191	10.7204	9.60745	12.855	9.80152	12.3768	11.0455	15.8406	9.94688	9.6894
PATL1	12.8349	13.7193	10.9337	10.9045	11.5226	9.02297	8.63066	19.8402	11.0095	13.0679	12.6675	14.2649	9.44186	5.64499	9.57725	16.8381	7.64569	7.92006	11.7733	11.9553	19.8791	11.2078	1.7773	10.8644	12.1142	22.5181	11.0168	18.3185	17.721	20.8556	15.0019	21.1706	10.6326	16.0545	10.6236	14.8642	4.14894	20.1173	10.8405	8.52978	9.69592	12.4583	18.5176	11.6524	6.5333	9.44472	3.95202	9.22226	10.8712
ZNF780A	1.67078	3.24409	0.849784	1.6258	1.33849	1.31002	1.30416	1.07659	1.78334	1.8345	1.2695	1.26904	1.06888	0.929243	0.810923	0.909827	1.09833	1.48486	1.7313	1.27479	1.24487	0.868289	0.42179	5.67446	1.71553	0.947184	1.48479	0.942915	2.68951	0.784182	2.27346	1.98252	1.65462	1.55448	1.29257	0.980125	1.95163	1.8669	1.0914	1.36102	2.44596	1.08551	0.581746	1.19464	1.26459	1.67373	1.16346	1.38283	1.43468
GAPDHP56	0	0	0	0	0	0	0	0	0	0	0	0	0	0	0	0	0	0	0	0	0	0	0	0	0	0	0	0	0	0	0	0	0	0	0	0	0	0	0	0	0	0	0	0	0	0	0	0	0
GPN2	5.38333	9.13879	4.74792	6.6735	6.40939	6.73927	6.42501	5.0718	4.44421	5.37178	6.12497	5.59076	5.75101	6.58514	6.27698	1.94527	3.5276	7.14309	5.62411	7.47449	4.67017	4.153	3.29101	6.51636	5.86783	3.60049	6.30322	5.41638	6.008	5.57604	7.53105	4.7614	7.365	5.08299	5.08535	5.7555	7.1785	5.54734	4.51602	5.1153	5.36224	4.93799	2.85335	5.54875	4.98594	4.9072	10.4084	4.77321	9.72573
OR5AQ1P	0	0	0	0	0	0	0	0	0	0	0	0	0	0	0	0	0	0	0	0	0	0	0	0	0	0	0	0	0	0	0	0	0	0	0	0	0	0	0	0	0	0	0	0	0	0	0	0	0
POLR3D	4.56864	4.50694	5.65475	4.69334	5.12647	5.32271	4.67588	3.32025	4.58524	6.67288	5.46874	4.77315	6.53313	3.59851	8.58766	8.59687	2.92861	4.94795	5.68516	4.4161	3.72241	4.99745	1.94539	5.32766	3.78509	6.52605	4.28365	5.15427	6.29902	10.2188	4.60833	6.90807	3.41689	5.01595	3.96591	4.25911	4.85518	7.53854	5.31858	2.56471	4.89739	5.67505	4.31967	5.69851	3.15403	5.14863	4.30105	2.86867	4.42241
MTND2P40	0.0195769	0.375017	0	0.02886	0.047079	0.0967633	0.132077	0.171722	0.0272655	0.018039	0.0320901	0.0241072	0.0328965	0	0.0254533	0	0.0206983	0	0.0526567	0	0.0574226	0.0262123	0.0298375	0.0409979	0	0.10563	0.172167	0.0290197	0.0331959	0.01906	0.0947973	0.0262468	0.0530776	0.0518845	0.0953507	0.0494191	0.0241198	0.283471	0.0245738	0	0.0206279	0.0267961	0	0.0680133	0	0.0595334	0	0.097277	0.0265099
MIR32	0	0	0.28889	0	0	0	0	0	0	0	0	0	0	0	0	0	0	0	0	0	0	0.314922	0	0	0	0	0	0	0.199412	0	0	0	0	0	0	0.296868	0	0	0	0	0	0	0	0	0	0	0	0	0
HLA-DOA	27.7248	78.5471	9.64744	23.14	7.49532	22.9137	34.353	5.70801	8.90463	27.1274	12.2764	14.5133	13.8399	11.4386	6.58406	5.08027	11.8623	36.3848	18.5033	5.74512	14.1736	2.61546	2.15157	4.63218	10.8944	2.33822	14.3277	8.61374	39.9804	9.55297	7.90555	10.1235	10.7201	6.22112	8.04997	5.3195	1.52186	1.26483	11.8168	2.67593	21.698	9.75117	33.7266	17.3793	2.72574	20.9967	0.577958	7.89144	1.93385
KLRC4	0.318661	2.25058	0.0434889	0.0260981	0.0638604	0.0583354	0.143325	0.177472	0.0493124	0.146814	0.0870574	0.152601	0.118993	0	0	0	0.168457	0.0287321	0.0793626	0.0254721	0.077891	0.0237038	0	0.0741489	0.049681	0.0191042	0.233536	0	0.3152	0.051708	0.242888	0.0712051	0.0719972	0.0469192	0.0431129	0.0223449	0.28355	0	0	0.0307019	0.0559614	0.0242318	0.112822	0.369027	0	0.0807541	0	0.0219919	0
UGT2B11	0.13299	0.0231597	0.0408367	0	0.0399772	0.0109556	0.00897228	0	0.0277831	0.0122543	0	0.032753	0	0.0324031	0	0	0.0773344	0.0323758	0.029809	0	0	0.0089033	0.0202693	0.222806	0.00622016	0.00717566	0.0730979	0.0394274	0.16913	0	6.72421	0.00891502	0.27944	27.8798	0.0161934	0.0251786	0.0245777	0	0.467419	0	0.0700647	0.0364064	0	0.0924058	0.0295759	0	0	0.00826029	0.162079
PCDHA4	0.149451	0.0234664	0.016551	0.200455	0.0559729	0.163482	0.0611584	0.0721475	0.5016	0.170446	0.0582326	0.0558142	0.158503	0.0179085	0.00318545	0.0839484	0.119157	0.0656092	0.177928	0.604564	0.0844398	0.0196827	0.0410754	0.0282196	0.0183347	0.0145414	0.237011	0.130744	0.330276	0.00596335	0.140388	0.0558409	0.0913358	0.00324664	0.0954642	0.0262852	0.215827	0.027874	0.0861108	0.00849784	0.174255	0.0435955	0.907163	0.206411	0.156195	0.102445	0.246228	0.219134	0.0564006
OR10D1P	0.0527697	0.0306322	0.021605	0	0.0211504	0.115923	0	0.0440836	0.122491	0.0162081	0.0288331	0.0216604	0	0	0	0	0.037195	0.0570958	0	0	0	0	0	0.0368368	0	0.0189818	0.0386732	0	0.0149133	0	0.0283919	0	0.0715357	0.0466184	0	0.0222016	0.0433435	0	0.0220797	0.12202	0.0185342	0	0	0	0	0.053491	0	0	0.0238193
TMED8	4.31697	14.1664	2.95905	3.4642	2.95527	4.51287	6.24165	2.44902	2.80442	6.6382	3.35614	2.85984	5.05764	2.00644	1.89202	4.20534	3.42376	5.76022	11.7462	2.87896	2.74219	1.55762	0.793033	3.02978	4.08375	3.4169	4.34805	3.13222	7.08164	1.91926	4.81208	3.94171	3.5526	3.94081	3.4022	3.6361	35.1335	2.99705	2.66298	1.76804	4.73817	4.75667	3.57478	4.28773	3.26763	6.93703	6.72998	3.00324	2.40878
TRAF3IP1	4.43608	3.50867	3.5434	4.23709	4.2492	5.4111	2.87255	3.38713	4.31091	6.07226	4.89252	3.73251	4.39228	4.19368	3.62102	4.7002	2.99358	3.61139	5.56951	4.08927	5.13048	4.39268	0.945688	5.23499	5.89425	5.98773	5.73901	3.27205	5.66275	4.76684	6.40916	4.00164	5.61242	7.8348	4.3421	4.48742	2.93046	4.97909	3.15124	3.83424	4.71932	4.80778	10.9584	4.98031	3.25678	5.52511	3.62772	4.63802	4.53913
POGLUT3	13.3513	4.94994	11.6725	9.41587	11.8947	14.3861	6.33581	7.45414	6.81984	15.0736	8.45362	15.0076	20.6456	6.13282	8.50161	29.1002	7.27946	8.83024	17.2951	5.01963	14.5322	9.88981	1.55294	13.231	14.8922	9.76061	10.6427	10.167	16.2373	12.8769	13.1198	14.7481	10.7953	13.1787	5.20359	7.40831	3.82701	15.238	9.51996	12.7352	13.2343	15.8602	24.7129	13.2029	6.29194	21.7347	2.88111	7.1766	5.92535
CLEC4F	0.266087	2.89613	0.343167	0.294197	0.175971	0.690479	0.843735	0.391783	0.592945	0.380036	0.239891	0.458728	0.681868	0.853628	0.614077	0.0118407	0.302429	0.37787	0.393638	0.0478566	0.214633	0.0623483	0.0709711	0.27862	0.0497814	0.244071	0.994534	0.0493042	0.281997	0.0971484	0.225484	0.365663	0.441874	0.0528907	0.0809999	0.125944	0.270463	0.0275208	0.0501008	0.288412	1.01635	0.737527	0	0.404439	0.295879	0.394472	0.291068	0.173536	0.234208
TDRP	4.8121	2.46007	2.86012	5.46826	3.18348	2.99565	1.97374	1.21057	1.39625	4.67343	2.32306	2.70471	4.28045	2.12437	0.989437	2.20218	2.86186	4.3487	5.83839	1.12118	1.72425	1.84874	1.41684	1.23106	4.24991	0.835976	4.66878	1.11456	1.97812	0.705422	3.58573	2.10166	2.8231	1.63042	2.59125	1.17909	18.3983	1.95123	1.43002	2.04682	3.3851	2.22673	1.15002	3.83914	4.35097	1.76685	6.57985	2.43981	1.45012
CDH3	7.66443	4.17478	19.4765	13.9299	21.9618	7.40353	9.8929	45.3382	14.0722	7.52458	8.78099	15.9696	3.52257	4.8675	63.8033	32.2475	2.36433	5.09907	5.88942	28.4489	16.4679	17.5939	1.23535	16.6646	40.6045	19.6388	19.9449	84.8873	3.9665	18.4175	3.90995	36.8377	18.7687	16.6814	8.33276	20.4742	0.341549	70.6262	17.5812	11.3735	5.78639	20.5733	20.6518	15.8132	0.481467	19.9716	0.353786	23.6896	17.0393
ARMC12	0.348324	2.08264	0.171134	0.256748	0.195454	0.879968	0.908668	0.189143	0.145538	0.203276	0.266452	0.386038	0.663358	0.207459	0.437786	0.0413337	0.110483	1.24371	0.405992	0.0501178	0.187312	0.108824	0.14157	0.194523	0.217223	0.162885	0.510552	0.223747	0.521734	1.04	0.121817	0.311334	0.519416	0.123088	0.240344	0.0586199	0.286104	0.144106	0.145745	0.302039	0.318088	0.143032	0.14799	0.5849	1.11894	0.105926	1.17483	0.144235	0.0943364
SRGAP2	3.02604	5.81849	2.97239	2.8119	3.25967	2.57675	3.0726	2.95219	2.78089	2.86769	2.92863	3.69138	3.94118	1.85284	2.71214	4.30096	1.24821	3.08717	3.16417	2.53288	3.31346	3.88153	0.390608	3.6052	2.26178	3.3165	3.19606	3.12641	4.6574	4.6621	1.84625	4.27108	2.80075	2.94518	3.2076	2.14105	1.11421	3.38071	1.60323	1.2423	3.00256	3.2362	5.43401	3.00501	2.47448	2.9258	2.05088	2.30947	2.73654
UBE2L4	0.141932	0.556133	0.130748	0.156926	0.255992	0.175383	0.335146	0.311245	0.0988374	0	0.17449	0.0436942	0.11925	0.0576366	0.23067	0	0.187578	0.460704	0.0954403	0	0.312235	0.14253	0	0.148617	0.16596	0.421199	0.0780132	0.262991	0.120335	0.690926	0.200457	0.0951447	0.192406	0.188081	0.259235	0.0895722	0.174869	0.366993	0.13362	0.123072	0.037388	0.145704	0.0452263	0.0616371	0.105216	0.0539521	0.0485179	0.0440786	0.336345
RPS26P54	0	0.16478	0.0581101	0	0	0.0779482	0.0638373	0	0.0658916	0	0	0	0	0	0	0	0	0.153568	0	0	0.0693856	0	0	0	0	0	0	0.070131	0.0401117	0	0	0	0	0	0.0576077	0	0	0	0	0	0	0	0.120603	0	0	0	0	0	0
NF1P6	0	0	0	0	0	0	0	0	0	0	0	0	0	0	0	0	0	0	0	0.0143657	0	0	0	0	0	0	0	0	0	0	0	0	0	0	0	0	0	0	0	0	0	0	0	0	0	0	0	0	0
NIP7P3	0.0319692	0.0556733	0	0.0942573	0.230642	0	0.0431367	0.0400604	0	0	0	0	0.107441	0	0	0	0	0	0	0	0.0937716	0	0	0.06695	0	0.103497	0.0702876	0.0473895	0.0271046	0.0622505	0	0	0	0.0847279	0	0.0807019	0	0	0	0.0554422	0.0336855	0.0437583	0	0	0	0	0	0	0
NLGN4Y	0	0	1.08184	1.13282	0.998763	0.00991688	0.787798	0	0.637108	1.78589	0.0197327	0.00741194	0	0.511664	0.263469	2.15346	0.00212128	0	1.82584	0.404151	0	0	0.107027	0.936981	0.00187681	0.352914	0	0	0	0	0.00647693	1.00065	0.505893	0.818885	0.466618	0	0.138429	0	0	0	1.27901	1.20559	0.98455	0.00348521	0.249871	0.00610134	1.1001	0.667958	0
LINC02200	0	0	0	0	0	0	0	0	0	0	0	0	0	0	0.0225329	0	0	0	0	0	0.0254171	0	0	0	0	0	0.0381033	0	0.0440806	0	0.0139868	0	0	0	0	0	0	0	0	0	0	0	0	0	0	0	0	0	0
MIR26A1	0	0	0	0	0.2571	0	0	0	0	0	0	0	0	0	0	0.190296	0	0	0	0	0	0	0	0	0	0	0	0.633911	0	0.208175	0.172564	0	0	0	0	0	0	0.442298	0	0	0	0	0	0	0	0	0	0	0
TPRG1	1.83549	0.294686	2.60228	1.14802	3.80778	0.386904	0.610428	0.543095	0.57957	0.461408	0.812323	1.10992	0.603515	1.51457	0.532068	0.27815	0.467358	1.1742	0.534105	0.258381	0.562187	0.286683	0.0684245	0.907634	1.88981	1.72732	0.542877	3.80353	0.71002	0.74978	0.567172	1.39826	0.468152	1.41865	0.212354	2.70684	0.0914782	0.346463	0.227582	2.20996	0.553099	3.25684	1.00578	0.881833	0.166403	0.764009	0.0188882	0.654222	0.685096
MED31	2.34084	3.79018	2.08666	1.89277	2.12747	2.69583	2.31344	2.23675	2.32247	2.48157	1.25763	2.092	2.26274	2.14914	2.06632	1.97879	1.28299	2.57933	4.16942	1.54322	2.04376	1.85539	1.14549	2.63964	2.27025	1.61364	3.28761	1.84522	3.25242	1.98939	3.31712	2.14123	2.17567	2.22013	1.47758	2.69764	4.37912	2.12148	1.9163	4.26323	2.07879	2.42179	2.65431	2.2983	3.38931	1.96413	6.34798	2.06178	2.9578
RNA5SP276	0	0	0	0	0	0	0	0	0	0	0	0	0	0	0	0	0	0	0	0	0	0	0	0	0	0	0	0	0	0	0	0	0	0	0	0	0	0	0	0	0	0	0	0	0	0	0	0	0
FOXP2	0.41103	0.0672192	0.24602	0.307582	0.222026	0.311101	0.0999424	0.424858	0.1482	0.406618	2.46587	0.308313	0.718733	0.32027	0.161408	0.415946	0.679437	0.270899	0.856766	0.31071	0.174418	0.148063	0.15582	0.222841	0.240063	0.0529113	0.509186	0.16392	0.362637	0.0406273	0.653342	0.439178	0.250316	0.204599	0.358218	0.201461	3.27368	0.364696	0.213449	0.0723679	0.401218	0.348414	0.220727	0.335251	0.208804	0.724904	2.46206	0.251412	0.0762845
KRT38	0.00704499	0.0122686	0	0	0	0	0.00950594	0	0	0	0	0	0	0	0.0091597	0	0	0	0	0	0	0	0	0	0	0	0.0154891	0	0	0.027436	0	0	0.00955034	0	0	0	0.00867983	0.0145729	0	0	0	0	0	0	0	0.0107119	0	0	0
RN7SKP255	0	0.641221	0	0	0	0	0	0	0	0	0	0	0	0	0	0	0	0	0	0	0	0	0	0	0	0	0	0	0	0	0	0	0	0	0	0	0	0	0	0	0	0	0	0	0	0	0	0	0
LINC01919	0	0	0	0	0	0	0	0	0	0.0140992	0	0.0188421	0	0	0	0	0	0	0	0	0	0	0	0	0.0143133	0	0	0	0	0	0	0	0	0	0	0	0	0.0316515	0	0	0.0161227	0	0	0	0	0.0232656	0	0	0
ELL2P1	0.0950186	0.451286	0.0848786	0.0382024	0.0415461	0.0853913	0.046622	0.0216486	0.0601529	0.0716354	0.0707969	0.127644	0.101606	0.0140312	0.0224619	0.0230632	0.100462	0	0.154894	0.037286	0.0126685	0.0462635	0	0	0.024241	0.0279648	0.0189917	0.0512184	0.153796	0.0672801	0.0348568	0.0926488	0.0819696	0.0228934	0.0315543	0.054514	0.234137	0.0536049	0.0433717	0.0449414	0.0819162	0.0354704	0.0880797	0.0450151	0.0128069	0.0788052	0	0.0429223	0
LINC00888	3.15994	2.83892	1.81251	3.25743	2.17383	2.5713	2.1788	1.41349	1.70013	2.57711	2.27959	2.34993	2.02529	1.79461	2.11953	1.12767	1.64189	1.91848	3.87219	1.04494	1.84694	1.44826	0.942031	1.44001	0.809444	1.40068	2.93865	1.58046	2.29263	1.18096	2.71236	1.80235	3.10017	2.45715	1.96618	1.64803	3.85515	1.21461	1.54199	2.58596	2.20615	2.24192	5.04191	2.03995	2.82932	2.09104	11.7051	1.66998	1.67394
CREB3L2-AS1	0	0.049691	0.0700947	0	0	0.0470121	0	0.0715117	0.0397405	0	0	0	0	0	0	0	0	0	0.0255831	0	0	0	0	0	0	0.0615839	0.062735	0	0.0483842	0.0277807	0.0690854	0	0.0386814	0	0	0	0.0351556	0	0	0	0	0.0390564	0	0	0	0	0	0	0
RHOF	0.298331	1.86475	0.997866	0.267019	0.630959	1.16737	1.57783	2.45998	0.341302	0.476158	0.755361	0.767537	0.25513	1.13792	0.931608	0.293957	0.230933	0.786797	0.31763	0.785674	0.644576	0.7347	0.0690159	1.06545	0.388703	2.18745	1.50508	2.18351	0.747514	1.28889	1.03832	1.98202	1.79102	0.43063	1.8455	2.93506	0.180499	2.37479	0.471443	0.314122	0.620274	1.3016	1.71451	0.545988	0.288292	0.526515	0.123834	0.552591	1.64118
IL10RA	12.1822	33.9875	8.57318	7.37256	3.83358	11.4088	28.0678	2.84198	3.57542	8.6581	7.06018	13.255	4.1237	3.8024	6.08384	3.13733	6.79755	14.3724	12.311	1.76908	2.16092	2.2388	0.900571	1.75345	2.40848	3.49207	5.9372	3.88372	20.1644	2.62425	3.81902	6.91738	4.85377	2.95875	2.72178	2.81816	3.52846	1.15465	2.2251	1.28636	10.3749	5.43771	4.36493	9.04984	1.61043	11.9396	0.835445	3.35148	1.43003
TCOF1	3.55764	8.21662	3.70988	4.38811	4.43048	3.77378	6.17531	6.66057	4.50554	4.47672	5.63781	3.95308	4.04514	3.39094	5.67517	4.81887	2.07905	4.59405	4.32581	3.96778	5.23046	4.68921	1.85341	4.23118	4.008	5.5311	4.57692	4.70453	4.87409	8.89596	3.81139	5.43326	5.58275	5.49401	3.54626	4.19742	4.48394	4.12803	5.88773	1.68866	4.17319	4.57185	4.96435	4.74462	6.40011	3.54486	5.08613	3.1736	3.02259
CCDC175	0.0101474	0.0176713	0	0.0149592	0.0122014	0	0.0136921	0.0254313	0	0.00467513	0	0	0.00852572	0	0	0	0.0107287	0	0.00909796	0.0219005	0.00744105	0	0	0	0	0	0	0	0.00430165	0.00493975	0	0.00680234	0.00687801	0.0134468	0	0	0.075013	0	0	0	0.0106922	0	0.00646687	0	0	0.00771457	0.00693754	0	0
RNA5SP349	0	0	0	0	0	0	0	0	0	0	0	0	0	0	0	0	0	0	0	0	0	0	0	0	0	0	0	0	0	0	0	0	0	0	0	0	0	0	0	0	0	0	0	0	0	0	0	0	0
RNU6-1014P	0	0	0	0	0	0	0	0	0	0	0	0	0	0	0	0	0	0	0	0	0	0	0	0	0	0	0	0	0	0	0	0	0	0	0	0	0	0	0	0	0	0	0	0	0	0	0	0	0
SSC4D	1.80469	0.101709	0.803441	2.48826	1.32025	0.173206	0.212776	0.409841	0.309099	0.419766	0.382941	0.503437	0.235538	0.3605	0.622671	0.218311	0.703947	0.56873	0.120437	0.386554	0.582455	0.42228	0.489583	0.59932	0.21307	0.264708	0.552153	0.328986	0.594205	0.841563	0.169687	0.289721	0.380035	0.154788	0.704044	0.22115	0.179893	0.374518	1.15833	0.405147	0.449239	0.231831	0.208435	0.598573	0.467591	0.222009	0.495127	0.515121	0.806695
RIBC1	0.566591	0.459821	0.385123	0.591982	0.76065	0.453157	0.185561	0.516984	0.421372	0.633595	0.378713	0.223537	0.693266	0.973949	0.185954	0.141975	0.482727	0.901705	0.62143	0.538207	0.435648	0.360903	0.301825	0.414719	0.602048	0.522383	0.749844	0.334323	0.335796	1.53707	0.759155	0.420379	0.797911	0.641475	0.288019	0.243009	1.21993	0.443776	0.262389	0.896745	0.620193	0.489412	4.68358	0.697551	0.391474	0.250923	2.84319	0.594509	0.692757
ADGRG5	1.05503	13.547	0.27645	0.76729	0.375502	3.25401	3.6026	1.80152	0.877714	1.08104	0.525736	0.536994	1.69248	2.24842	1.19614	0.368073	0.654408	3.36978	3.2792	0.396706	0.532273	0.105476	0.308736	0.907348	1.42642	0.176091	2.62269	0.542161	3.12953	1.13675	0.98316	1.52388	0.900089	0.178954	0.948932	0.482943	10.3434	0.41902	0.286055	0.429365	1.6186	1.25925	0.15061	1.19246	1.68517	2.63513	12.8796	0.42289	0.841962
FGR	9.73441	47.7862	29.3788	8.78908	5.75553	6.48868	13.186	3.11189	5.59066	9.6204	11.5362	23.7874	6.70545	4.14931	4.62138	1.51843	2.335	10.9222	9.04637	2.10024	3.47527	1.91002	0.866783	2.64003	3.4136	1.95365	8.11696	11.135	21.6455	3.76052	3.14783	6.72882	11.5707	3.69276	1.8524	3.13446	1.64076	0.676434	3.16483	2.30953	7.35069	6.99938	4.70561	5.77919	3.15489	7.11236	0.777628	7.11186	2.3296
LYRM7	2.01427	4.78088	1.30549	1.74267	1.331	2.43455	2.68291	0.805624	2.09409	2.64432	2.23517	1.27372	2.00383	1.1201	0.731404	2.30255	1.70756	1.50202	3.8118	1.98061	1.48276	1.20445	0.501788	1.31381	1.76054	2.39746	2.21714	1.61397	3.976	1.42855	2.55037	2.07841	1.66928	2.01994	1.0322	0.772202	6.24097	1.36743	1.63354	1.51059	2.3901	1.84159	1.26551	1.55809	1.57967	3.24402	2.43166	1.61662	0.838997
IGLV2-5	0.237749	0.931572	0	0	0.500278	0.293783	2.9674	0	0	0.60245	0.0974288	0.292767	1.2984	0	0.0772787	0.158695	0	1.44698	0.213162	0.25656	0.523022	0	0	0.248948	0.222399	0	0.130679	0	0.655109	0.173605	1.53501	0.159376	0.644596	1.73279	0.361868	0.300083	0.0732302	0	0.0746087	0	1.31519	0.0813557	0	0.103248	0	2.98236	0	0.0738357	0
C2CD5	6.86188	13.3454	3.9942	5.20329	4.75368	5.6066	6.76749	5.11886	9.03438	7.76384	6.27279	5.30625	6.48772	4.77575	2.43231	4.1732	5.60926	5.49914	10.1358	5.92664	5.26937	5.51848	1.34767	5.75929	6.80392	9.81269	7.42278	4.2355	8.98166	6.72579	15.849	5.00321	7.82276	6.32024	4.83168	4.53186	13.6612	6.45969	4.06972	4.82427	7.2893	6.83835	4.88998	6.4951	4.99107	7.98903	9.88557	4.40278	9.07099
NTNG2	0.61911	1.17684	0.775898	0.448608	0.799944	0.833316	0.770246	0.373438	0.502742	0.421572	0.54354	1.31026	1.2343	0.524982	0.532086	0.446402	0.166417	0.790215	0.317996	0.220433	0.310869	0.800854	0.0927606	0.465876	0.541836	0.287623	1.07049	0.597307	0.697498	0.457694	0.345524	0.517723	0.506413	0.689703	0.212102	0.399986	0.0879135	0.646844	0.24763	0.167422	0.322857	0.631972	0.227371	0.510382	0.429392	0.30315	0.198005	0.291992	0.224511
NKAPL	0.542443	0.892165	0.357808	0.41464	0.483142	0.380657	0.243976	0.163639	0.167885	0.435038	0.806834	0.333985	0.523273	0.21212	0.169787	0.295023	0.276137	0.374972	0.873618	0.115627	0.19152	0.269	0.0765508	0.378662	0.122156	0.0867209	0.287111	0.134015	0.536551	0.146701	0.486422	0.269354	0.258733	0.266229	0.122315	0.152147	0.940599	0.103896	0.189139	0.139367	0.465719	0.233743	0.281678	0.366438	0.297865	0.809512	0.467004	0.224615	0.176835
RALYL	0.428111	0.473861	0.124774	0.192544	0.34027	0.334741	0	0.140935	0.0505295	0.752188	0.0951531	0.0670145	0.445045	0.689506	0.207553	0.00322891	0.544696	0.323853	1.3109	0.193145	0.18091	0	0.320717	0.706604	0	0.0117454	0.821596	0	0.326055	0.00353228	2.37171	0.165382	1.24432	0.134616	0.322491	0.297653	0.0983395	0.105068	0.127515	0.232801	0.776036	0.168843	0.0231214	0.718456	1.25869	0.430285	15.9987	0.617451	0.28495
RNA5SP139	0	0	0	0.207447	0	0	0	1.58701	0.783941	0	0	0	0.236461	0.228576	0	0	0	0	0	0	0	0	0	0.884083	0	0.759271	0	0.208595	0.119306	0	0.454271	0.943315	0.381524	1.11884	0.171346	0.355226	0	0	0	0	0	0	0	0	0	0	0	0.69923	0
MPC2	17.7093	6.94323	14.9686	15.9019	13.2418	15.253	13.4319	11.4959	23.9366	16.8234	18.0306	13.5532	15.9144	30.0444	11.2316	12.2183	12.8713	24.7943	24.6005	25.8426	12.9436	10.1412	9.78365	18.6718	18.672	25.7732	19.7302	10.4049	28.0326	9.44685	53.6391	13.943	25.4676	22.6039	11.4535	28.1338	20.8014	6.24556	13.9937	43.9032	16.7498	17.8465	16.7666	20.3738	70.8866	28.3396	38.5232	13.9529	35.7486
MTND6P7	0	0	0	0	0	0	0	0	0	0	0	0	0	0	0	0	0	0	0	0	0	0	0	0	0	0	0	0	0	0	0	0	0	0	0	0	0	0	0	0	0	0	0	0	0	0	0	0	0
KCNK1	3.00503	0.719362	9.5341	3.63366	9.38803	7.89024	2.5235	16.6209	33.8106	5.85583	9.91859	8.05487	5.80474	25.018	10.5172	10.625	3.80109	7.50718	8.16417	42.0551	24.9185	15.1218	5.03666	14.7062	25.0995	35.3477	16.1779	32.6955	11.3841	8.41913	14.9873	27.49	14.941	13.9073	13.8514	24.0637	4.27283	19.268	10.0911	23.3571	7.57631	22.5852	21.9859	12.569	9.54326	25.8827	16.411	5.31189	19.6271
LINC01117	0.141323	0.656291	0.289304	0.381951	0.339858	0.271648	0.254253	0.590304	0.0328044	0.151925	0.154437	0.464072	0.672848	1.03301	0.122496	0.3354	0.0996124	0.191136	0.211179	0.0677798	0.17272	0.378448	0	0	0.0220331	0.33043	0.103571	0.174575	0.139788	0.0917281	0.133064	0.189473	0.542812	0.249699	0.0286802	0.148646	0.261177	1.55912	0.502621	0.20424	0.124092	0.322397	0.4203	0.204575	0.349213	0.107441	0.128826	0.234077	0.159477
HLA-V	0.203548	0.151917	0.785749	0.501543	0.758723	0.795287	0.51399	2.21542	0.923367	0.160764	0.67684	0.272136	0.258971	0.580967	0.83553	0.287259	0.144497	0.221808	0.359781	1.37649	4.29019	0.949996	0.181707	1.35798	0.835065	0.828413	0.971761	6.34062	0.41418	1.84585	0.870652	0.569188	0.705603	0.832314	0.315123	2.00761	0.2472	5.92478	0.543858	1.23046	0.223668	1.21394	1.86055	0.53037	0.32334	0.362552	0.135185	0.718835	2.46495
CCDC28A	15.4044	23.4206	14.3851	15.5259	11.744	14.904	18.9575	8.39209	12.1879	13.248	13.8789	15.3502	14.9987	24.7913	17.6988	8.51749	15.4321	23.3165	17.2886	14.8548	13.2988	6.75819	8.25899	12.0803	11.4154	10.7993	16.1895	8.09741	23.2771	14.1787	26.8923	10.9709	18.0242	15.0275	11.7997	16.1475	23.0307	7.75152	12.0955	22.2814	17.6358	15.7465	14.2174	15.7516	21.7536	19.12	29.9218	15.8924	12.8414
RSL24D1P6	0.451635	0.429003	0.353008	0.363161	0.29621	0.541167	0.2216	0.823187	0.285914	0.226994	0.269205	0.151677	0.206977	0.600226	0.213528	0.219244	0.260458	0.266542	0.69942	0.354449	1.08387	0.439792	0.125154	0.171966	0.499288	0.664599	0.451348	0.0608618	0.382911	0.31979	0.0994072	0.60551	0.389611	0.21763	0.0999874	0.621868	1.16346	1.27395	0.309226	0.0712039	0.389357	0.33719	0.470985	0.499245	0.243491	0.436999	0.168421	0.153011	0.389187
NBPF4	0	0	0	0.0187713	0.0153107	0.0314687	0	0.047868	0.00886709	0	0.0313083	0	0.0106984	0.0103416	0	0	0	0	0.00570821	0	0.00933728	0.00852458	0	0	0	0.00687043	0.0139977	0	0.00539786	0.229347	0.0154146	0	0.00863076	0	0	0	0.00784407	0	0	0.0110413	0.00670844	0.00871444	0.0162297	0	0	0.164569	0	0	0
DPY19L2P2	0.126874	1.07904	0.050737	0.13484	0.32285	0.184729	0.238875	0.669217	0.246562	0.198471	0.174115	0.116267	0.317316	0.153367	0.103578	0.175939	0.252686	0.196336	0.31745	0.560386	0.402437	0.146174	0.0134911	0.148298	0.400208	0.312036	0.350304	0.332406	0.587873	0.448136	0.204788	0.261085	0.231991	0.0781987	0.273048	0.0297932	1.05423	0.57372	0.207407	0.0614038	0.289134	0.210009	0.691978	0.205015	0.100615	0.148049	0.645515	0.208923	0.0719189
OR14L1P	0	0.0308963	0	0.0523088	0	0.0292306	0	0	0.0741281	0.0326957	0	0.0218471	0	0	0	0.0789483	0.0375156	0.028794	0	0	0.0260196	0	0	0.0371544	0	0	0	0	0.0150419	0	0.0286367	0	0.120254	0	0	0.022393	0.0218586	0	0.02227	0	0	0	0	0	0	0	0	0.0220393	0
THRA	9.6788	5.09655	8.15983	7.42193	9.68074	8.42741	5.69191	6.49262	6.97563	9.62045	15.6055	6.15012	11.1316	15.8101	4.50333	6.23255	6.90887	8.9927	13.9999	10.4744	7.66474	8.42629	3.4292	7.97199	15.961	18.9873	10.7778	6.89837	6.89017	8.78294	9.65577	6.02036	13.0599	6.8346	6.84478	10.2276	25.2925	7.21857	6.21572	6.37606	8.56059	11.033	6.63414	9.23867	6.07883	8.89618	47.645	6.78321	13.1674
MAGED1	35.3886	12.4247	33.3016	36.0156	45.4278	35.6209	23.2715	21.5502	21.4705	34.8076	21.9231	39.3586	46.7507	33.7271	44.2179	45.1105	17.5172	37.7627	49.8395	16.5973	24.6921	56.6541	15.1703	42.5431	51.8559	23.1242	35.1812	30.3853	31.4724	22.744	44.9665	38.1848	43.2842	48.567	20.2041	26.8222	78.1617	23.0689	32.0614	21.4051	32.9226	41.7147	33.8634	31.7562	35.8563	49.3685	78.2505	22.1625	25.1299
MYO5A	5.42424	6.01559	3.62937	3.15257	2.9753	4.55302	4.35653	1.48999	1.47419	5.17568	2.8675	5.38229	3.44653	1.10985	2.69638	3.8031	2.69526	2.70747	5.98277	1.05787	2.44846	2.02149	0.332311	2.55648	1.52493	1.20106	2.74524	1.99183	6.14435	1.62911	1.69622	2.69716	2.66015	2.07961	2.21961	1.2608	4.12161	1.64936	2.17836	1.03105	3.24708	2.42221	2.86952	3.57385	1.39829	3.85105	2.53584	1.75581	0.588784
RPS2P36	0.237749	0.690054	0.0973397	0.116829	0.285873	0.0652851	0.187133	0.198615	0.110374	0.0547682	0.0649526	0.0243973	0.0332924	0	0	0	0.188526	0.032155	0.0177635	0.0285067	0.145284	0	0	0	0.0185332	0	0.0871194	0.0587379	0.167977	0	0.047969	0.159376	0.161149	0.105018	0.144747	0.0750207	0	0.204916	0	0.0343595	0.10438	0.0542372	0	0.103248	0	0.0301249	0	0.123059	0.0804868
ZBED3-AS1	0.167757	0.245771	0.186426	0.290486	0.121668	0.153552	0.172463	0.0767452	0.137218	0.157032	0.117851	0.357412	0.268471	0.056229	0.117712	0.0616162	0.171736	0.146937	0.274554	0.137927	0.105442	0.0427842	0.0771104	0.156141	0.0647629	0.0775849	0.269305	0.114469	0.309294	0.0699978	0.178369	0.232053	0.090244	0.091744	0.126452	0.0705799	0.44946	0.0936388	0.10696	0.0507974	0.230073	0.105698	0.0678796	0.226651	0.185552	0.157904	0.251229	0.0826965	0.0901457
TBX6	0.493347	0.923125	2.81707	0.789184	0.719422	1.30571	0.467394	8.15511	1.91512	0.623855	0.851703	1.12455	0.679081	1.90111	1.1191	1.07899	0.499411	0.817724	0.399975	1.85012	2.71712	0.72381	0.527944	1.03317	5.0126	5.96951	1.99626	1.38482	1.15693	5.85585	0.737014	1.541	2.23405	1.82218	1.59766	2.05356	0.426775	14.8626	2.64838	5.6614	1.7807	5.55307	1.47169	0.701998	0.583599	0.271326	1.21999	3.59891	9.08282
SYNE1	3.44945	6.9756	1.43247	1.44951	1.87163	2.6311	2.24932	0.512374	0.771577	3.30165	3.73906	1.56466	2.36936	0.765192	0.415447	2.40608	2.55645	2.15616	2.79885	0.622773	1.25491	0.928893	0.29362	0.941622	0.776341	0.486369	2.15708	0.52823	2.08334	0.636113	1.59314	1.59859	1.27866	0.943477	1.11022	0.645112	1.4391	0.839152	0.741618	0.355174	3.28251	1.36297	1.14391	2.25623	0.517727	2.47055	2.11371	1.0212	0.559985
ADCY3	6.32692	5.62738	9.01292	4.07459	6.13378	11.2122	4.9286	4.11737	4.37182	7.7056	4.8202	7.48315	6.06477	2.98424	5.37805	5.35028	3.54007	6.7177	9.89294	3.22215	5.6001	3.32961	0.75802	4.69551	3.89731	4.90659	7.10458	3.7265	5.76972	4.95067	3.08168	6.0522	6.53585	3.85352	3.26293	3.94484	5.76934	4.67735	4.88179	1.45639	6.43464	5.40511	3.23539	6.7557	2.33301	10.5499	1.62767	2.3599	4.78062
LINC01794	0	0	0	0	0	0	0	0	0	0	0	0	0	0	0	0	0	0	0	0	0	0	0	0	0	0	0	0	0	0	0	0	0	0	0	0	0	0	0	0	0	0	0	0	0	0	0	0	0
VDAC1P13	0	0.033378	0	0	0	0	0	0.0480352	0	0	0	0	0	0	0	0	0	0	0.0171844	0	0	0	0	0	0	0.0206833	0	0	0	0.0373213	0	0.0256968	0.0259827	0	0.0233382	0	0	0	0	0	0	0.0262346	0	0	0.0568335	0	0	0	0.0259544
TRAF2	5.59592	12.3125	8.17063	10.3234	7.27988	7.85713	9.20031	13.2415	7.73107	6.29942	6.43198	5.93889	5.00751	16.7119	15.8194	6.08834	3.06516	8.51303	4.54973	9.31264	9.28801	6.82461	3.26083	7.35143	9.06492	10.3459	10.4157	12.1462	10.2967	25.3899	7.71926	12.0582	6.84868	7.60006	8.51594	11.3576	5.30516	9.5579	6.46008	8.69912	6.83881	10.145	9.3152	7.48758	13.861	5.20768	6.74816	9.07324	13.4938
PFDN1	27.4071	20.8921	26.9193	29.7875	25.3519	24.7355	28.2741	35.2432	18.6973	25.0642	26.4996	24.9571	22.5459	25.8503	26.2315	22.9715	12.4176	28.1585	27.9002	21.7662	33.677	24.4781	9.79991	26.3392	24.2375	24.343	24.563	25.3791	20.5563	37.7095	21.7492	25.36	25.7043	28.476	15.7981	31.3253	23.3802	22.1781	31.2587	49.3052	21.4276	25.2845	35.9061	25.3098	23.0853	26.0904	31.6593	24.1427	21.8192
RGS8	0.0369427	0.0214448	0.0302503	0.0108921	0.225064	0.0365196	0.00664634	0.0246894	0.00686022	0.0249632	0.133223	0.0212295	0.0744932	0.024003	0.0160106	0.0547973	0.0156236	0.0399713	0.108199	0	0.021672	0.204452	0	0.0361039	0.00460766	0.0186041	0.092052	0	0.0647307	0.0119891	0.0119259	0.0165098	0.0233708	0.0261091	0.0119955	0.00621712	0	0.0203782	0.012366	0.00854233	0.0285457	0.0741633	0.0251129	0.0171127	0.0219088	0.0449372	0.138071	0.00917838	0.0400207
RNVU1-27	0.0997826	1.21638	0	0	0.23996	0.4932	0.807832	0.375111	0.277943	0.367777	0.327125	0.36862	0.67069	0	0.259469	0.888049	0	0.161944	0.26839	0.43071	0	0	0	0	0.18668	0.646071	0.219382	0	0.761392	0.291445	0	0.133779	0.135268	0	0.3645	0	0.245876	0.206406	0.125252	0.346094	0.210279	0.546316	0.508727	0	0.591758	0.45516	0.136438	0.123954	0.13512
Y_RNA	0	0	0	0	0	0	0	0	0	0	0	0	0	0	0	0	0	0	0	0	0	0	0	0	0	0	0	0	0	0	0	0	0	0	0	0	0	0	0	0	0	0	0	0	0	0	0	0	0
FAM162B	0.874061	0.0553508	1.83484	1.05425	1.39494	1.8852	2.10145	0.517769	0.818939	1.36186	0.9899	1.13504	0.827842	1.60047	1.36372	0.297016	1.34419	2.08918	2.99218	0.777439	1.3052	0.2979	0.387542	1.79718	0.55004	1.20047	1.04821	0.518265	0.687164	0.386812	1.68017	0.724423	1.6804	0.758135	0.561175	0.862521	4.03346	0.493103	1.21686	1.76388	1.10518	1.06587	0.52665	1.51832	0.518359	2.0056	0.28249	1.28322	1.05449
VAMP3	39.7585	23.7996	44.8554	37.0313	34.551	38.0648	28.1717	20.2723	35.8992	41.5053	42.2906	43.6996	37.7801	44.7855	32.0705	45.8378	20.2832	36.8864	50.0177	52.3991	35.5369	32.8352	11.1556	40.9129	43.7258	32.0835	39.5294	32.7795	44.4155	25.502	40.984	45.0109	34.6836	45.7059	26.6283	38.4143	33.4772	36.673	28.0347	45.7775	31.5533	49.0475	52.5689	42.0704	21.4295	47.9905	41.2073	68.8641	42.4652
CDK18	4.07325	2.83737	5.10665	7.06002	6.32359	4.51901	2.69928	8.2301	12.5746	3.34019	6.52669	4.83777	2.48269	14.7243	3.31857	2.55904	2.22719	3.37971	1.94701	8.93324	5.44005	7.69995	1.86611	4.50234	6.64879	10.4999	7.16437	13.6051	5.8872	13.5046	4.78511	9.63275	9.11586	6.31112	5.54673	6.06599	2.36967	14.0546	4.99193	4.70654	3.94146	6.51554	3.27785	5.36321	7.7829	3.4705	9.74842	8.078	11.3318
NCCRP1	0.557683	0.376878	0.11246	1.59518	3.73316	1.94737	5.88517	4.82923	1.35634	0.460186	0.286524	0.112748	0.825223	0.216327	0.45453	1.6001	0.422421	0.486325	0.447768	0.143715	0.329599	3.38804	1.37011	0.592666	0.529462	0.125752	4.88619	0.41951	10.5926	0.607792	0.550844	0.412903	0.541617	0	2.06759	0.315178	0.266635	0.757587	1.4732	1.05377	3.28893	0.262041	0.0106092	1.43143	0.185111	0.0759366	0.0569068	0.754819	0.146528
SNAI1	6.61104	2.68691	18.783	8.70944	6.43452	22.6532	10.7519	4.99258	5.34496	14.055	2.24098	18.4944	31.9652	9.12067	15.9594	6.9527	13.0606	11.0148	11.4344	4.41184	5.42788	9.1787	3.17016	6.15555	7.53613	4.80529	11.1643	7.368	3.94921	2.37685	1.6629	25.4514	5.93059	8.33358	4.39951	7.32133	1.31141	9.06974	3.77539	4.35235	8.44765	9.26283	15.0853	18.6254	4.24207	16.9861	2.87079	4.22151	2.97529
RPS6KB2	5.14115	9.43577	5.99167	7.37059	5.87917	7.51532	8.76862	9.48635	8.47578	4.27086	5.42815	6.63732	5.54079	5.91184	11.9275	2.82888	3.35468	8.48623	5.01006	6.38815	5.04325	6.76634	3.58169	5.46622	6.48635	4.84303	7.90862	8.26654	8.43477	8.72233	6.735	7.44633	6.36759	5.16393	7.92327	5.58603	4.24022	8.42358	7.18468	5.48299	3.97199	5.81	3.89639	5.9341	7.41692	5.34042	4.9456	7.37723	8.06474
RNFT1P3	0.156503	0.109018	0.0384455	0.0922862	0.0376364	0.103141	0.190055	0.058834	0.0435937	0.0865254	0	0.038544	0	0	0.0203481	0.0139285	0.0330937	0.0254	0.126286	0.135109	0.0229527	0	0.023853	0.163875	0	0	0	0	0.132689	0	0.164198	0.0209825	0	0	0.0381131	0	0.0385642	0	0	0.0271414	0.0659621	0.0642648	0	0	0	0	0	0.0194415	0.0211928
HMGN1P3	0	0	0	0	0	0	0	0	0	0	0	0	0	0	0	0	0	0	0	0	0	0	0	0	0	0	0	0	0	0	0	0	0	0	0	0	0	0	0	0	0	0	0	0	0	0	0	0	0
MIR3681HG	0	0.21452	0	0.0250477	0.0204301	0.0419907	0.0515837	0.0212911	0.0177479	0.0156561	0.00696279	0.0261534	0.0499643	0.00689974	0.00552276	0.018902	0.00898207	0.0689392	0.0228505	0	0.0124593	0.0454996	0.00647403	0.00889557	0.00794691	0.0183353	0.0186781	0	0.0144054	0.0661692	0	0.00569494	0.0230332	0.0112577	0.025861	0.0214456	0	0.0263599	0.00533194	0.0220997	0.0268545	0	0	0.0147573	0.00629773	0.0322933	0.0174244	0.0158301	0
TLL2	0.173711	0.249748	0.210882	0.107197	0.332739	0.459255	0.130823	0.2278	0.177231	0.147036	0.185415	0.293503	0.397119	0.173893	0.194339	0.26965	0.0790171	0.137686	0.155746	0.063938	0.201441	0.262339	0.101593	0.613359	0.338216	0.126424	0.159874	0.245523	0.28428	0.106195	1.1786	0.181442	0.490139	0.321199	0.0787044	0.571082	0.465372	0.158774	0.126773	0.231196	0.14047	0.702248	0.429946	0.203506	0.206636	0.307125	0.856192	0.107896	0.377461
SLC9A9-AS1	0	0	0	0	0	0	0	0	0	0	0	0.0391392	0	0	0	0	0	0	0	0	0	0	0	0	0	0	0	0	0	0	0	0	0	0	0	0	0	0	0	0	0	0	0	0.0552116	0	0	0	0	0
LINC01194	0	0	0	0	0.0211617	0	0	0	0	0	0	0	0	0	0.0114411	0	0	0	0	0	0	0	0	0	0.0246945	0	0	0	0	0	0	0	0	0	0	0	0	0	0	0	0	0	0	0	0	0	0	0	0
TTTY8	0	0	0	0	0	0	0	0	0	0	0	0	0	0	0	0	0	0	0	0	0	0	0	0	0	0	0	0	0	0	0	0	0	0	0	0	0	0	0	0	0	0	0	0	0	0	0	0	0
ALG1	3.85237	3.57759	3.60727	4.34572	3.7339	5.10422	3.39456	5.01553	5.63057	3.60374	3.74564	4.58152	3.35363	4.36008	2.92812	3.11894	2.64051	5.26572	3.57545	3.34576	4.28036	3.30472	2.94691	3.39731	8.81727	4.73416	4.21882	4.71718	4.26279	4.33894	5.90191	4.88015	4.59191	5.28937	4.36086	4.57583	5.67125	3.34813	7.52014	2.62284	4.21353	4.60635	4.3921	4.65634	3.71362	5.13371	4.06584	5.29963	5.83157
FBXW5	27.2529	40.9269	42.4594	43.9226	37.6028	41.5231	44.1643	57.3763	29.4244	24.2957	49.7266	38.5221	26.6961	56.7434	52.2517	15.4233	15.6515	47.1641	14.1895	34.3972	43.3993	30.6062	21.0192	24.6826	30.7028	35.0422	43.8896	61.014	29.4072	126.052	34.4566	34.3254	40.3213	27.2248	39.6819	41.095	22.075	50.3943	37.0626	17.5777	22.9707	42.6318	16.9067	34.2544	51.2295	16.4967	32.7578	38.9679	42.9923
Y_RNA	0	0	0	0	0	0	0	0	0	0	0	0	0	0	0	0	0	0	0	0	0	0	0	0	0	0	0	0	0	0	0	0	0	0	0	0	0	0	0	0	0	0	0	0	0	0	0	0	0
RAB14	33.0277	28.9382	24.1221	28.2469	22.6669	29.6785	22.2722	22.3232	16.7449	36.6827	20.3537	25.0553	26.3868	30.6393	25.1463	41.3574	18.7743	26.5035	39.5513	23.8046	31.7368	15.9803	6.32581	25.4509	32.0689	31.9177	30.5548	20.045	33.4117	33.9509	33.8391	31.5308	24.7512	33.4764	20.5878	31.2097	26.4069	28.3043	19.0484	20.2536	31.6005	29.9654	32.3258	32.4138	20.4854	35.9104	31.3833	17.9862	20.6372
AIDAP2	0.113828	0.0872204	0.0559246	0.140956	0.0766466	0.0450099	0.0368618	0.0684661	0.0824374	0.0629319	0.0820978	0.100922	0.0688588	0.00739585	0.0118397	0.00810443	0.0866512	0.0443377	0.032658	0.078614	0.0600984	0.0365784	0	0.162098	0.0340733	0.0491342	0.210221	0.0944907	0.12353	0.0265976	0.165358	0.0549398	0.117274	0.072403	0.0776175	0.0689626	0.0224389	0.0565105	0.0228613	0.0631698	0.0911539	0.0186965	0.0174101	0.0711826	0.0472539	0.0207692	0.0186773	0.118778	0.0924841
APOC4	0.0222188	0	0	0	0	0	0	0	0.0309451	0	0	0.0273605	0	0	0	0	0	0	0	0	0	0.0297498	0	0	0	0.023977	0	0	0	0	0	0	0.0301203	0	0	0	0	0	0	0	0	0	0	0	0	0	0.030381	0	0.0300875
FBXO34	10.7118	8.64383	9.49221	8.83819	8.71765	7.38367	12.8627	11.9454	7.88939	10.7036	14.9664	9.72746	7.81849	7.82955	4.34547	9.0902	5.97651	7.83587	9.00758	14.9883	6.85301	6.83792	1.59679	10.8952	13.6609	16.5203	10.5362	10.9421	13.7191	7.01605	12.9177	13.0049	13.9056	10.3993	7.91131	14.6214	4.02456	16.3981	5.77045	15.6546	9.79683	11.7503	20.3503	9.83306	5.32142	13.1377	3.88369	6.73997	12.1589
RNU6-469P	0	0	0.200221	0	0	0	0	0	0	0	0	0	0	0	0	0	0	0.529125	0	0	0	0	0	0	0	0.17591	0	0	0	0	0	0	0	0	0	0	0	0	0	0	0	0	0	0	0	0	0	0	0
CHURC1	9.61525	10.0966	5.72916	6.0229	5.42175	8.42291	6.1417	12.2855	4.92636	12.5038	13.3041	11.5102	8.23221	6.37902	7.24104	13.6306	5.10557	7.02633	10.817	9.39408	7.69872	10.084	2.39603	7.84141	10.9181	12.3224	7.56918	5.02654	11.5824	5.09598	9.14187	13.8103	6.51319	16.3429	5.16026	4.99907	9.92091	5.93035	8.28347	9.52111	11.9003	7.05174	5.95688	6.70005	5.12231	13.7074	7.26943	4.38268	4.50518
TMCO3	8.90206	3.63941	6.69414	7.5167	6.26982	8.55197	3.01414	3.11836	10.3447	10.5483	6.49346	5.79372	7.05273	8.42621	3.29105	6.69774	3.67648	5.9876	11.0225	5.67472	7.47565	5.26384	1.62033	7.57702	14.9986	11.3547	8.37562	8.56201	5.4859	8.2481	13.7726	7.57633	10.5065	10.6666	5.13371	7.26437	13.0749	8.30562	10.9241	4.3596	6.39945	9.08394	5.64197	7.637	6.88181	14.1851	9.438	6.01763	8.42992
ZP3P2	0	0	0	0	0	0	0	0	0	0	0	0	0	0	0	0	0	0	0	0	0	0	0	0	0	0	0	0	0	0	0	0	0	0	0	0	0	0	0	0	0	0	0	0	0	0	0	0	0
IFI27	8.73032	62.2246	75.5984	11.7113	82.3471	51.073	47.2914	342.127	126.91	18.0023	41.5262	73.6605	18.0659	78.302	129.779	71.5327	17.7976	18.4862	18.8051	27.8305	53.4163	241.858	8.16275	201.604	74.1496	85.7329	31.5631	196.157	74.7827	3.97742	40.8587	199.62	160.222	125.012	28.0336	131.389	4.53435	45.3491	107.943	596.103	24.606	117.628	214.672	47.6545	6.69259	34.0283	10.9006	65.2043	148.607
CCDC91	3.86093	3.17729	2.16313	2.93446	1.88115	3.0816	3.1134	1.99877	2.41019	3.58985	3.43123	2.37047	2.51509	3.09137	2.03977	3.09002	2.84384	2.071	4.28836	4.65607	3.56986	3.29133	0.995742	3.4136	3.48492	3.38598	3.78074	2.35797	3.8014	4.8482	3.55331	1.51454	3.07166	3.80466	3.19802	2.14288	4.6842	3.74695	2.42733	3.28537	3.17721	3.26294	6.39993	2.87704	2.56572	3.22599	3.60914	2.01946	2.78131
SDHDP5	0	0	0	0	0	0	0	0.0436176	0	0	0	0	0	0	0	0	0	0	0	0	0	0	0	0	0	0.0375622	0	0	0	0	0	0	0	0	0	0	0	0	0	0	0	0	0	0	0	0	0	0	0
LINC01100	0	0.0387456	0	0	0	0	0	0	0	0	0	0	0	0	0	0	0	0	0	0	0	0	0	0	0	0	0	0	0	0	0	0	0	0	0	0	0	0	0	0	0	0	0	0	0	0	0	0	0
LINC00307	0	0	0	0	0	0	0	0	0	0	0	0	0	0	0	0	0	0	0	0	0	0	0	0	0	0	0	0	0	0	0	0	0	0.102912	0	0	0	0	0	0	0	0	0	0	0	0	0	0	0
HSPE1P22	0	0	0	0	0	0	0	0	0	0	0	0	0	0	0	0	0	0	0	0	0	0	0	0	0	0	0	0	0	0	0	0	0	0	0	0	0	0.10415	0	0	0	0	0.128349	0	0	0	0	0	0
PSMG1	7.69199	5.81415	5.06563	7.82664	6.73797	6.36355	6.82803	5.78328	5.65279	7.04552	5.32244	7.81944	6.21521	6.3057	14.3247	7.49828	4.71346	8.15968	9.95443	6.83827	8.23755	8.5724	4.47989	7.19746	4.51929	8.70333	5.6708	6.51139	7.86469	8.85924	8.12567	5.84533	6.36295	9.88941	5.35662	5.48645	6.17011	4.79371	9.7622	12.0682	5.31132	3.92468	4.51407	6.61828	11.3655	8.17206	13.2747	6.99369	7.92509
DSTNP3	0.210539	0.293317	0.0517195	0.248299	0.101262	0.138752	0.397718	0	0.11729	0.194	0.0690225	0.103704	0.141514	0.136795	0.109495	0.149901	0.356159	0.136679	0.226518	0.363515	0.12351	0.05638	0	0.0881822	0.196945	0.0454397	0.277735	0	0.428405	0.0409961	0.271865	0	0.171247	0	0.102545	0.159443	0.311275	0	0.317135	0.14605	0.0443684	0.345814	0.16101	0.0731447	0.312148	0.5122	0.0575763	0.104616	0.0570201
MAP3K12	2.49719	2.8812	2.31627	2.42073	2.34451	4.92767	2.11256	1.76261	1.43548	2.4038	1.98066	2.84107	2.78013	0.959555	0.988268	1.4173	1.25351	2.16221	3.77786	1.12635	1.03601	2.00229	0.270735	1.68698	1.03756	1.83442	3.7783	1.4911	2.51473	1.57862	1.68864	2.85785	2.69084	2.00356	1.46125	0.998497	3.93175	1.85859	0.757075	0.963579	2.1024	2.12039	1.36372	2.3537	1.81291	2.1733	4.16863	1.48307	0.881053
KCNAB1-AS2	0.0306025	0	0	0	0	0	0.0412925	0	0	0	0	0	0	0	0	0	0	0.149001	0	0	0	0.040975	0	0.128176	0	0.132096	0.0672827	0	0	0	0.0987913	0.041029	0.0829708	0	0	0.0386259	0	0.0633029	0	0.159216	0.0322454	0	0	0.0531591	0.0907435	0	0	0.0760315	0.207201
MIR6080	0	0	0	0	0	0	0	0	0	0	0	0	0	0	0	0	0	0	0	0	0	0	0	0	0	0	0	0	0	0	0	0	0	0	0	0	0	0	0	0	0	0	0	0	0	0	0	0	0
CS	21.1858	20.2296	15.4684	23.6419	12.8422	16.4485	14.8623	19.0585	16.8342	21.0074	23.451	16.1129	13.7984	14.2406	17.9756	13.0644	10.3242	15.9732	20.9847	16.2811	13.3366	12.6097	6.94947	14.8376	12.7019	18.2082	17.381	15.5766	19.5952	13.3679	20.0951	19.1049	18.8956	23.0647	19.4462	19.7226	19.9362	17.0072	14.0328	6.98878	16.9876	16.136	19.7722	24.311	24.3986	17.9874	14.3823	12.0217	14.6404
GSTA6P	0	0.049691	0	0.0420646	0	0	0.0385015	0	0	0	0	0	0	0	0	0	0	0.0463099	0	0	0	0	0	0	0.0533834	0	0	0	0	0	0	0	0	0	0	0	0	0	0	0	0	0	0	0	0	0	0	0	0
VAMP1	2.34085	27.0459	1.23706	2.73899	2.53265	5.2585	7.44029	3.68825	2.76701	1.79253	3.92001	3.04112	2.80523	0.963659	1.3633	0.798128	2.41659	4.50074	1.93795	2.79901	2.23251	3.65768	0.448596	1.64691	1.7294	1.48885	4.29726	2.89049	5.24432	4.42378	4.96979	3.48985	3.14214	2.76679	2.48074	1.34088	1.95482	2.43536	0.935193	1.76261	2.50529	1.72479	1.13131	2.02114	2.33872	1.32162	0.729449	3.16499	2.0987
CHD6	4.77164	7.18924	2.31628	3.08416	2.71599	3.01869	3.71619	1.85338	3.37477	4.42687	3.89552	2.57481	3.77209	1.13971	1.54114	3.10773	3.48367	2.21507	5.22387	2.9213	3.05289	2.34085	0.406794	2.46768	2.81616	2.91546	4.28965	2.54837	4.69676	2.81759	3.82839	3.88624	3.34013	2.87584	2.92637	2.44938	8.0243	3.51274	1.91655	1.05511	4.39657	3.42516	3.30537	3.49042	1.58459	4.29044	2.22478	2.66696	1.97759
RDXP3	0.0320522	0.0186059	0	0.0157503	0	0	0.0144162	0	0	0.0196895	0	0.0131565	0.0179532	0	0	0.00950863	0.0338882	0	0.0383165	0	0.0626767	0.0143054	0	0	0	0	0	0	0.0543499	0	0.0086226	0.0143242	0	0	0.0130094	0.0134852	0.0131634	0	0	0	0	0	0.0136178	0	0	0	0.0146089	0	0
RNU6-474P	0	0	0	0	0	0	0	0	0	0	0	0	0	0	0	0	0	0	0	0	0	0	0	0	0	0	0	0	0	0	0	0	0	0	0	0	0	0	0	0	0	0	0	0	0	0	0	0	0
RN7SL96P	0	0	0	0	0	0	0	0	0	0	0	0	0	0	0	0	0	0	0	0	0	0	0	0	0	0	0	0	0	0	0	0	0	0	0	0	0	0	0	0	0	0	0	0	0	0	0	0	0
ALG1L7P	0.0428754	0.186665	0.0263311	0.0316032	0.025777	0.141281	0.202484	0.107454	0.0298571	0.0197536	0.105421	0.131993	0.144093	0	0.0278727	0.0572375	0	0.0347928	0.172986	0.0616902	0.0628807	0.0287039	0	0.134685	0.0601606	0.277608	0.282798	0	0.0545268	0.0417435	0.173013	0.0574833	0.116246	0.0568162	0.0783105	0.0541165	0.0528249	0.0886901	0.0807289	0.111534	0.0677657	0	0	0.0372391	0.0317839	0.0325961	0.263816	0.0798925	0.116119
TOX4	9.00408	10.715	7.48605	9.20398	7.99575	7.9798	7.28399	9.67402	8.03902	10.2094	10.7441	7.61674	8.34933	9.55687	8.21714	9.19132	6.6477	9.21343	11.1601	7.68699	7.11004	5.55544	3.07872	10.425	11.3809	9.72659	9.4694	10.1429	14.3191	8.14021	10.7821	10.7053	10.4278	8.69497	9.35794	9.88484	10.0008	11.2002	8.6327	6.15267	8.78288	9.34346	14.8502	9.24818	7.83489	13.726	9.27034	6.39735	9.22795
PCAT19	1.27169	4.79092	2.47312	1.2748	0.647318	3.60376	2.34508	0.855204	1.26931	2.07407	1.12565	2.81353	1.13969	1.06037	1.71955	0.53571	1.43865	3.21283	2.42857	0.77459	0.86414	0.834334	0.775284	1.16292	0.709783	0.356803	1.22089	0.710049	1.57055	0.301275	1.63527	1.52878	1.26422	1.38185	1.1407	1.39644	1.23254	1.15745	0.840711	3.54336	1.75088	1.02698	1.12381	2.09858	1.8163	1.43087	0.568025	0.910989	0.717522
MIR508	0.143166	0.249319	0	0	0	0	0	0	0	0	0	0	0	0	0	0	0	0	0	0	0	0	0	0	0	0	0	0	0	0	0	0	0	0	0	0	0	0	0	0	0	0	0	0	0	0	0	0	0
RNU6-865P	0	0	0	0	0	0	0	0	0	0	0	0	0	0	0	0	0	0	0	0	0	0	0	0	0	0	0	0	0	0	0	0	0	0	0	0	0	0	0	0	0	0	0	0	0	0	0	0	0
RN7SL604P	0.0556221	0.290592	0	0	0	0.0916418	0	0	0	0	0	0	0	0	0	0	0	0	0	0	0.081575	0.0744749	0	0	0	0	0	0	0.0471583	0	0	0	0	0	0	0	0	0	0	0	0	0	0	0	0	0.0845736	0	0	0
IFITM1	46.9228	146.252	100.662	66.274	85.9325	134.6	121.855	610.547	114.121	73.4238	44.28	182.617	58.1753	56.7802	256.795	100.399	55.3486	92.8796	118.461	63.8946	58.8005	116.244	36.5945	43.2587	43.9074	90.3975	83.0881	361.677	140.196	41.3205	48.1546	159.236	122.487	116.4	165.206	51.086	11.4947	36.832	56.9671	391.226	60.8145	115.495	173.165	89.718	36.2986	90.6779	12.5485	32.8944	21.531
KCTD14	1.99861	0.180392	0.898105	3.83561	2.23464	1.5862	0.805739	2.75642	3.15695	2.40869	2.9365	1.118	2.08877	3.24642	0.752624	1.89261	3.05368	0.603246	1.12541	4.40991	3.65499	1.5175	3.00897	3.26672	5.76829	8.09441	2.78653	1.63487	0.919569	0.771219	7.05187	2.70405	2.54415	3.14907	3.59846	6.58339	0.127624	2.81077	4.97926	6.4249	2.78647	3.80318	4.52008	2.87901	2.99027	6.13337	0.574889	3.49706	10.2068
SPIN3	1.74867	2.76136	0.864591	1.47463	1.48787	1.59924	0.889815	2.11696	2.03297	1.23578	1.34817	0.967173	1.46921	0.64993	0.452787	1.05511	1.03409	0.781663	1.4881	1.13008	1.84737	1.17068	0.304915	1.27241	1.60804	1.70313	2.05264	1.31803	2.41233	1.57986	2.78665	2.13583	2.45089	2.02268	1.3353	0.897818	1.80755	0.919631	0.995196	1.542	1.34287	1.40974	1.09553	1.45443	1.15349	1.27309	1.22592	1.52795	1.05354
HNRNPCL4	0	0	0	0	0	0	0	0	0	0	0	0	0	0	0	0	0.0197361	0	0	0	0	0	0	0	0	0	0	0	0	0	0	0	0	0	0	0	0	0	0	0	0	0	0	0	0	0	0	0	0
SNORD114-20	0	0	0.280866	0	0	0	0	0	0	0	0	0.281585	0	0	0	0	0	0	0	0	0	0	0	0	0	0	0	0	0	0	0	0	0	0	0	0	0	0	0	0	0	0	0	0.397217	0	0	0	0	0
MYO15A	0.0723206	0.172423	0.0613342	0.0977298	0.13251	0.0780175	0.0476301	0.117596	0.0815384	0.0602928	0.0691524	0.092237	0.124419	0.0923006	0.0313431	0.0206885	0.0646298	0.071263	0.077192	0.0656549	0.0517698	0.0691667	0.024932	0.0540907	0.093423	0.0919797	0.174148	0.0727458	0.089054	0.15172	0.0632304	0.0865721	0.0852009	0.0752994	0.0838675	0.034774	0.217454	0.096171	0.0453902	0.0731624	0.0743889	0.0648149	0.02085	0.098707	0.128924	0.0484364	0.573315	0.0727276	0.190036
GS1-124K5.4	1.34152	3.45123	2.39672	2.38218	0.989837	2.66236	2.71521	0.878733	2.25056	1.37661	2.49887	1.4267	2.04933	1.98099	3.29021	0.434157	1.9019	2.57312	2.10487	2.98306	1.20731	1.10223	2.36993	0.957757	2.50981	1.64509	3.01651	0.723128	2.63667	3.82927	1.87008	0.40877	1.57061	0.888858	2.33887	1.00055	7.62557	0.882959	1.53086	1.79777	1.22079	1.29371	0.699499	1.05924	2.53141	1.29805	12.5068	3.06787	1.89919
BACE2-IT1	0	0	0	0	0	0	0	0	0	0	0	0	0	0	0	0	0	0	0	0	0	0	0	0	0	0	0	0	0	0	0	0	0	0	0	0	0	0	0	0	0	0	0	0	0	0	0	0	0
PPP1R12BP2	0	0	0	0	0	0	0	0	0	0	0	0	0	0	0	0	0	0	0	0	0	0	0	0	0	0	0	0	0	0	0	0	0	0	0	0	0	0	0	0	0	0	0	0	0	0	0	0	0
LINC01830	0	0	0	0	0	0	0	0	0	0	0	0	0	0	0	0	0	0	0	0	0	0	0	0	0	0	0	0	0	0	0	0	0	0	0	0	0	0	0	0	0	0	0	0	0	0	0	0	0
PADI1	0.0503696	0.0701735	3.65841	0.0445526	21.1938	9.11207	10.385	9.55604	0.626689	1.65539	2.75217	3.88694	0.44577	0.774539	2.21353	25.1874	0.479294	0.217996	0.638267	0.579785	11.1054	24.6119	0.209836	25.9702	5.75461	62.9	6.96941	4.41023	0.045552	1.96813	0.0271006	5.73112	3.32306	19.4012	38.3572	4.13665	0.0165489	27.729	14.698	39.8446	10.2645	3.24037	0.312442	7.41385	0.0547644	0.0561639	0	10.2116	41.7159
OR4N3BP	0	0	0	0	0	0	0	0	0	0	0	0	0	0	0	0	0	0	0	0	0	0	0	0	0	0	0	0	0	0	0	0	0	0	0	0	0	0	0	0	0	0	0	0	0	0	0	0	0
STX17	3.40398	3.71402	2.03076	2.34008	2.30962	2.61531	1.9497	2.84222	1.69316	3.52705	3.50727	2.17712	2.45725	0.953509	1.0387	2.53487	3.07014	1.44879	3.84607	2.3839	3.1227	1.47429	0.487044	1.92764	3.26867	3.5309	3.10815	1.37475	4.20827	3.46967	5.43831	2.97574	2.46264	3.01025	2.48267	1.56513	1.94717	2.24891	1.6917	1.21681	2.8401	2.53881	4.8965	3.20388	1.03511	3.96104	1.82853	1.63102	1.40166
ADGRF5	6.42225	16.0346	8.39302	6.23753	5.18883	7.71765	5.7927	1.82733	6.16532	8.38614	5.64106	9.03952	7.13074	2.03089	2.51724	7.03555	5.8347	3.9579	14.4418	2.24779	5.42472	4.07079	0.599976	4.07011	4.42811	3.00034	6.02576	4.26823	5.78715	2.10914	5.32696	6.48598	4.73904	5.11151	3.12922	7.31545	4.9385	5.98686	3.25693	2.93685	6.44355	4.97476	8.45079	6.09838	2.95857	9.64459	2.3054	2.94946	1.80035
RNA5SP59	0	0	0	0	0	0	0	0	0	0	0	0	0	0	0	0	0	0	0	0	0	0	0	0	0	0	0	0	0	0	0	0	0	0	0	0	0	0	0	0	0	0	0	0	0	0	0	0	0
MSR1	14.8519	2.23149	21.2396	10.7779	7.12601	1.98271	4.66091	2.63303	1.76996	12.6015	6.43257	27.1256	4.79161	3.93003	3.36219	14.5215	4.26714	5.58565	7.48275	3.22343	2.52527	2.70054	0.815887	1.90227	2.28493	2.48583	7.33044	7.91963	19.5052	1.6682	1.61926	6.07786	4.1427	3.23966	1.201	3.4608	0.451811	0.732408	3.06348	4.10089	6.36228	6.57431	13.8154	4.71535	1.04364	9.49181	0.60517	4.78062	0.693503
TXNL4AP1	0	0	0	0.0571089	0	0	0	0	0	0	0	0	0	0	0	0	0	0	0	0	0	0	0	0	0	0	0	0	0	0	0	0	0	0	0	0	0	0	0	0	0	0	0	0	0	0	0	0	0
RNU6-620P	0	0	0	0	0	0	0	0	0	0	0	0	0	0	0	0	0	0	0	0	0	0	0	0	0	0	0	0	0	0	0	0	0	0	0	0	0	0	0	0	0	0	0	0	0	0	0	0	0
RPS10-NUDT3	0.0187947	0.0327303	0	0.0277069	0.022599	0.154829	0.02536	0.047103	0	0.0519548	0.123232	0.046288	0	0.061058	0.0244363	0.0669078	0.0596139	0	0.016851	0.0270423	0	0.0754951	0	0	0.105487	0.0202819	0	0.0278603	0.0318695	0.0914925	0.0151683	0.0755945	0.0764354	0	0.0228853	0.0711669	0	0.194389	0.047184	0.0325945	0	0	0.0239555	0.0326479	0.0278653	0	0.077097	0	0.0509015
CEP135	1.18717	3.12601	0.929197	1.06187	1.0265	1.13653	1.93099	0.704419	1.69854	1.28355	1.0464	1.11695	0.752488	0.544773	0.354293	1.30078	0.78373	0.825748	1.02852	1.11317	1.13465	1.17877	0.133599	0.67442	0.607845	1.32635	1.20241	1.09599	3.52041	0.836725	1.43486	4.43515	1.05654	1.41409	0.849234	0.880295	0.676159	1.37174	0.684103	0.598154	1.13445	1.0381	0.978813	1.23799	0.412484	1.02859	0.268376	0.821414	0.61414
HMGN2P25	0.122867	0.320952	0.150913	0	0	0	0	0.0769818	0.0855608	0	0.100701	0.0756497	0	0	0	0	0.0649525	0.0997046	0.05508	0	0	0.0822559	0.187264	0	0.0574668	0.0662946	0.135068	0.182131	0.156256	0	0.0495799	0	0	0	0.074804	0.0775401	0	0	0	0	0	0.0840878	0	0.106715	0	0	0	0	0.0831897
KHNYN	8.17352	19.5068	6.55491	7.45853	7.9261	6.8771	7.04018	6.5896	8.05349	8.08604	9.75803	7.42921	5.42964	6.43977	3.83789	5.86112	5.09295	6.49435	8.63585	4.58116	6.32651	5.01676	1.80021	8.48323	9.46356	10.7577	8.7029	10.9741	14.9359	7.61776	12.5762	8.79638	10.4258	6.93585	9.86491	9.4505	6.112	11.0988	6.0053	3.11355	7.75521	7.04886	5.30188	8.28193	3.60897	7.36802	3.1065	6.43048	11.1293
AQP8	6.15233	0.201771	0.711552	19.762	0.0835893	0.0381787	0.0156336	0.522674	1.83959	16.185	0.0569763	0.370955	0.447795	6.24828	0.0602568	0.0103116	198.56	0.188042	0.0519403	0	38.7087	0.0155134	193.436	9.22035	0.0216764	0.0250063	1.85958	0.0343499	0.039293	0.078963	0.0187015	0.0466015	4.11514	0.153536	96.2307	0.029248	4.7393	0.215702	76.2817	3.21495	68.1102	0.0792946	0.0295355	10.4657	0.274849	0	0.110898	93.1516	0.172585
DENND11	10.1972	20.9308	4.29133	8.79982	5.84806	6.78149	7.19674	6.57975	6.78931	7.98137	7.30828	5.21185	4.80656	4.8826	3.31744	6.47385	5.62021	6.72743	8.99211	3.92563	5.53432	3.8539	1.24512	4.57942	7.43466	9.16606	6.55463	5.93551	11.046	10.4619	8.81312	7.18682	5.30368	5.12514	7.5873	8.24337	6.9298	8.2272	3.38262	2.97327	6.76611	5.29996	2.70157	7.43761	4.6391	11.387	4.5294	5.14371	6.53449
SYCP2L	0.0914212	0.282231	0.0561448	0.349183	0.109926	0.089005	0.0672853	0.130181	0.0173627	0.0765815	0.0476816	0.235389	0.0907767	0.0404998	0.28095	0.0369834	0.0922646	0.0944199	0.115498	0.669655	0.0670389	0.033384	0.177338	0.0261074	0.101067	0.00896867	0.17359	0.0492793	0.0986492	0.0242748	0.0301834	0.105855	0.140833	0.0440534	0.080959	0.02098	0.158715	0.163322	0.161702	0.0648599	0.0744363	0.00568792	0.0158897	0.0577478	0.0554493	0.0568662	0.227282	0.0619459	0.0393902
TTC23L-AS1	1.31503	0.476335	0.271354	1.03909	0.822228	0.710649	0.52522	0.566861	0.717945	0.756116	0.41387	0.297958	0.954608	0.700626	0.820685	0.318336	0.634002	0.973219	1.27335	0.938479	1.43489	0.647956	0.464989	0.969384	1.4663	0.488165	1.06397	0.561406	1.52522	3.03178	1.43487	0.338509	0.755856	1.25468	0.858263	0.451467	3.59034	0.413471	0.752713	1.97041	1.00874	0.590388	0.25477	0.657882	0.951444	0.863785	7.13489	0.88867	0.869
IGHD1-1	0	18.5523	1.18955	0	0	0	11.7611	0	0	0	0	0	0	0	0	0	0	1.57181	1.73664	1.39347	0	0	0	0	0	0	0	0	3.28444	0	0	0	0	0	2.35853	0	0	0	0	0	0	0	0	0	0	0	0	0	0
MCM3AP-AS1	0.344221	1.41002	0.276545	0.284042	0.364437	0.356686	0.528729	0.488311	0.57288	0.287258	0.290993	0.335903	0.360148	0.175828	0.157626	0.250475	0.256359	0.365413	0.483313	0.501504	0.333379	0.394222	0.0593926	0.353633	0.186312	0.733573	0.41886	0.353007	0.521277	0.604926	0.459512	0.426669	0.340437	0.699994	0.374325	0.243193	0.466776	0.30452	0.20653	0.274076	0.353576	0.234097	0.0551873	0.304611	0.414055	0.260048	0.420348	0.446432	0.378177
KIF1C	20.7529	12.2039	25.0186	27.0209	24.3767	24.4229	13.6917	14.7832	16.7434	24.1	38.8146	16.2075	17.1123	18.6986	12.1177	16.1881	11.0388	18.8447	14.2797	14.8402	18.4839	19.9223	10.0666	16.3073	14.4139	13.8284	28.0936	15.1184	23.0598	9.55231	27.597	20.283	16.9397	15.6689	19.1222	19.8507	7.39992	23.2881	20.0692	10.4294	19.7319	23.4837	9.93974	19.3631	17.8836	14.215	4.0984	21.2272	25.9795
RNU1-80P	0	0	0	0	0	0	0	0	0	0	0	0	0	0	0	0	0	0	0	0	0	0	0	0	0	0	0	0	0	0	0	0	0	0	0	0	0	0	0	0	0	0	0	0	0	0	0	0	0
KDELC1P1	0.0109106	0.0190005	0.0134011	0	0.0262382	0	0	0.0546882	0.182348	0.0201071	0.0178846	0	0	0	0	0	0.0230713	0	0	0.0470955	0.0160015	0.0438262	0	0.0228491	0	0.023548	0	0	0.046252	0	0	0	0.0295814	0	0.0265706	0.123941	0	0.0451385	0	0.0756866	0.0114964	0.0448023	0.0139065	0.0189527	0	0	0	0.0271073	0.0295492
SHISA9	0.445853	0.00564682	0.0537669	0.554499	0.0604332	0.186984	0.00218763	0.00609487	0.0248383	0.649857	0.217922	0.0339399	0.111699	0.0395028	0.0231874	0.00144292	0.054853	0.0868328	0.212227	0.0396567	0.0594441	0.00434162	0.0197683	0.0611153	0.00758302	0.0209949	0.057033	0.00720992	0.0962206	0.00789241	0.0405623	0.078252	0.0219785	0.0300782	0.126346	0.0122781	0.00199751	0.0134149	0.126177	0.0506105	0.0888328	0.0332874	0.0537282	0.0788566	0.0144225	0.0320472	1.97523	0.0966735	0.02415
DCSTAMP	2.17507	0.123852	7.03923	1.00475	1.50364	0.068352	1.7993	0.0965459	0.429221	1.00483	1.23378	1.13121	0.428235	0.442835	0.56251	0.748992	0.0751933	1.10615	0.504801	0.315513	0.338986	0.126967	0.0722631	0.546107	0.121967	0.262219	1.35515	0.491977	1.88932	0.288508	0.0478309	1.58917	1.04445	0.361268	0.0577321	0.658281	0.138737	0.306488	0.163666	0.370014	0.749375	0.90856	0.33993	0.700062	0.14059	0.612778	0.0648303	0.338666	0.585862
LINC01410	0.325164	4.54897	0.426013	0.695062	0.410531	0.553591	0.738563	0.393879	0.196243	0.304614	0.204318	0.927618	0.254986	0.228877	0.6412	0.130226	0.217734	0.448572	0.578213	0.413271	0.270234	0.0870753	0.0908581	0.192938	0.116598	0.315805	0.643416	0.192803	0.730566	0.300751	0.454869	0.276101	0.389373	0.301623	0.250758	0.0957638	0.527484	0.571727	0.272108	0.103384	0.354041	0.200283	0.297022	0.395386	0.176768	0.214246	1.18564	0.201967	0.374272
B3GALNT2	1.54766	0.990588	0.783783	1.04713	1.18044	1.29874	0.592202	0.738118	2.00268	2.13913	2.04467	1.35469	1.5963	0.25327	0.855948	2.28709	1.93244	0.445191	2.35841	1.51224	1.62189	1.26422	0.286052	0.937264	1.65301	1.84774	1.48551	0.94592	1.43456	1.3044	2.54703	1.09555	1.32694	1.36215	2.14116	1.10792	1.24512	0.943705	1.50052	0.245367	2.14188	1.15009	1.48315	1.54484	0.625019	1.65955	0.173718	0.950528	0.652971
Metazoa_SRP	0	0	0	0.0863746	0	0	0	0	0	0	0	0	0	0	0.0761787	0	0	0	0	0	0	0	0	0	0	0	0	0.0868526	0	0	0.0472862	0	0	0	0	0	0	0	0	0	0	0.0801976	0	0	0	0	0	0	0
MIR96	0	0	0	0	0	0	0	0	0	0	0	0	0	0	0	0	0	0	0	0	0	0	0	0	0	0	0	0	0	0	0	0	0	0	0	0	0	0	0	0	0	0	0	0	0	0	0	0	0
CD70	0.386886	1.32878	2.16479	0.237643	0.633185	0.602013	2.40715	3.78417	0.957923	0.366396	0.369937	1.64099	0.55982	1.51872	0.6148	1.09035	0.113624	1.09883	0.597395	0.185554	0.315225	8.17318	0.114656	1.98053	0.311641	0.892986	0.685212	0.446055	0.883818	11.9803	0.286217	0.633967	1.41316	1.90831	0.379489	0.827432	0.0397221	1.33382	0.377719	3.03792	0.566189	1.44157	1.19171	0.541376	0.286802	0.0817029	0.102863	0.373805	0.0873166
BNIP3P34	0	0	0	0	0	0.047423	0.0776761	0.108205	0	0	0	0	0	0.0467542	0	0	0.0304323	0	0	0	0	0	0	0	0	0	0	0	0	0	0	0	0	0	0	0	0	0	0	0	0	0	0	0.0499993	0	0	0	0	0
PLCL2-AS1	0	0	0	0	0	0	0	0	0	0	0	0	0.266874	0	0	0	0.0559719	0	0	0	0	0	0	0	0	0	0	0	0.0897676	0	0	0	0	0	0	0	0.130449	0	0	0	0	0	0	0.0919601	0	0	0	0.0657636	0
RNU6-155P	0	0.286717	0	0	0	0.27126	0	0	0	0	0	0	0	0	0	0	0	0	0	0.23689	0	0	0	0.344792	0	0.177669	0	0	0	0	0	0	0	0	0	0	0	0	0	0	0	0	0	0	0	0	0	0	0
SLC16A9	1.40144	12.9667	0.301349	0.531567	1.21578	0.765579	0.270858	1.68626	1.47035	1.36671	0.201083	0.28381	4.46003	0.935928	0.724979	0.519415	0.845013	1.51432	4.03948	0.379752	0.768709	0.169229	0.226628	0.965325	0.15648	0.176506	2.78698	0.209395	1.81538	0.32211	1.56605	1.96863	1.40093	0.433491	0.330428	0.30967	13.5293	0.792023	0.377962	0.38036	1.01056	1.38398	0.350618	1.21398	1.33376	4.23353	3.3954	0.3879	1.46485
C1QBP	20.7371	26.2527	17.91	23.2214	15.4898	22.8276	25.5358	17.68	19.0807	24.6371	19.5214	21.1077	22.974	21.074	30.1062	20.7273	12.2634	31.0351	36.0976	17.1352	17.4556	16.1062	17.2161	17.8967	14.5766	18.5507	26.1525	11.769	33.0589	18.4528	29.4941	15.8816	14.6914	23.9384	18.5107	21.2435	39.527	11.5079	23.1094	25.6425	18.7448	21.3388	21.668	21.3242	46.7397	28.5181	40.4258	13.5065	24.3381
FAM86LP	0	0.0336128	0	0	0.0464167	0	0	0	0.0268819	0	0.0316387	0	0	0.0627043	0.0501904	0	0.0204071	0.0313257	0	0.0277714	0.0283074	0.0516872	0	0	0	0.0416575	0.0424362	0	0.0654577	0.0187919	0.0623091	0.362286	0	0	0	0.194896	0	0.159704	0	0	0.061013	0.0528383	0	0	0	0.0293479	0	0.0239771	0
C8orf37-AS1	0.125333	0.218262	0.0559787	0.0671869	0.0959011	0.131406	0.0307479	0.0856656	0.174556	0.0734917	0.0933834	0.0561222	0.0765839	0.0185075	0.014814	0.0608421	0.0602327	0.166427	0.0510776	0.13115	0.0334203	0.061023	0.0173656	0	0.351721	0.0245909	0.0751518	0.0675587	0.966011	0.255141	0.0459772	0.0305517	0.0154458	0	0.11099	0.0431434	0.112303	0.0471377	0.0429064	0.0592791	0.132061	0	0.029045	0.0593763	0.0506782	0.173244	0.249271	0.0566159	0.200576
LRRC37A5P	0.115996	0.0631258	0.0712367	0.0641249	0.0958891	0.13139	0.0684754	0.0272538	0.060582	0.140285	0.0475346	0.0267822	0.0243645	0.0235521	0.169666	0.0387128	0.283606	0.0352983	0.0519998	0.0834488	0.106324	0.0679489	0.0994453	0.0607296	0.135633	0.0704106	0.159393	0.0429865	0.141371	0.204692	0.0994655	0.126357	0.127763	0.0384279	0.132414	0.0457524	0.401944	0.104975	0.109203	0.0251455	0.168057	0.0992318	0.0554425	0.125934	0.128983	0	0.346953	0.279184	0.127624
MIR6796	0	0	0	0	0	0	0	0	0	0	0	0.327002	0	0	0	0	0	0	0	0	0	0	0	0	0	0.286564	0	0	0	0	0	0	0.359986	0	0	0	0	0	0	0.460528	0	0	0	0	0	0	0.363102	0	0
MBOAT2	3.51065	1.31007	6.38297	2.70079	8.87005	8.62062	3.92393	7.96589	5.43154	4.60918	3.83436	4.62724	4.40869	7.56585	10.1119	16.9512	1.73321	2.60587	5.93276	4.94352	19.9581	7.14356	0.675963	16.836	6.77278	24.6996	9.15033	12.1917	2.65596	4.44737	4.56255	13.7941	7.66127	6.7699	7.72004	7.61031	13.6561	27.5808	8.35308	8.08421	6.20727	11.7032	10.3231	4.19014	2.61357	6.09483	4.44208	3.00813	9.56362
PHB2	50.0446	72.5455	49.7992	64.7622	43.2534	59.929	70.6998	71.4288	54.9171	48.1228	55.4551	59.8813	51.9996	58.2704	81.6331	39.2325	31.8332	77.7781	59.2584	63.531	52.853	67.1394	47.5157	49.5182	67.4222	41.4206	49.0608	40.9299	63.3371	245.407	53.8303	51.2754	52.7836	56.1718	76.3874	36.8382	54.0521	52.2916	71.3448	69.6852	50.0378	44.7735	52.2231	51.683	75.1738	52.3716	54.2314	36.0435	67.8659
SLC49A3	6.28302	4.33763	8.49735	9.08795	8.79023	2.95472	4.83126	4.48672	4.86531	4.1427	4.22577	11.9544	4.01805	6.19023	5.06819	2.6712	2.4623	7.48871	2.06012	4.14827	3.34248	7.95406	3.72984	3.75568	2.42317	9.05818	8.88524	5.66756	5.83379	5.72915	3.99527	6.9126	7.61417	4.86849	4.42045	3.16741	0.744184	8.7461	6.2844	3.31532	4.13361	3.52864	3.29379	6.11149	7.11805	1.87469	1.44746	5.61592	11.7292
PTPN12	16.2771	17.5431	18.2427	17.4235	19.9466	20.2161	12.5635	15.6919	19.3917	20.5614	18.6146	17.6425	15.5412	14.6228	11.4537	32.0053	9.76903	11.4215	18.6334	26.8322	19.3753	17.3948	2.45188	17.5908	17.3641	30.0888	16.6732	24.1108	24.7495	16.5959	14.1546	23.4504	19.4986	24.5431	15.0311	23.1072	6.94443	30.4407	15.5586	15.2467	15.9594	16.9656	19.729	18.5714	10.4558	16.978	5.01221	13.4543	11.5715
FAM66C	0.420346	0.768926	0.325397	0.34889	0.293065	0.541239	0.29074	0.478044	0.516559	0.328738	0.301087	0.291432	0.397687	0.235246	0.17452	0.154042	0.422017	0.510224	0.693575	0.249037	0.471423	0.477688	0.0699879	0.244114	0.300687	0.503162	0.520333	0.235626	0.592974	1.67483	0.287927	0.29362	0.392656	0.514893	0.262368	0.107002	1.87572	0.270352	0.33698	0.281791	0.401971	0.372288	0.301651	0.312933	0.219957	0.306141	1.06742	0.232564	0.406578
BPIFA2	0.0279527	0	0.0515	0	0.0168054	0	0.0565757	0	0.0973272	0.0257569	0	0.0688425	0.046971	0.113512	0.0181717	0	0	0	0.0125309	0	0	0.243276	0	0.0292693	0.117666	0.316728	0.0307284	0.0207178	0.0118496	0	0.0563982	0.0187382	0.151573	0.0740829	0.0170182	0.176407	0	0	0	0.072715	0	0.114782	0.0178141	0	0.621647	0.0425022	0.0955531	0.0520861	0.056778
CST8	0	0.0312328	0.0220287	0	0	0	0	0	0.0249785	0	0	0	0	0	0	0	0	0	0	0	0.026303	0.0480274	0	0	0.0167768	0.019354	0	0	0	0.0174613	0	0	0	0	0	0	0	0.0370991	0.0225126	0	0	0	0	0	0	0	0	0	0
CNOT9	8.299	12.3436	7.71958	9.58644	8.12605	9.83695	10.0681	8.25011	10.4702	8.41866	7.13857	8.39101	7.89335	7.90824	11.037	9.78239	4.55834	9.47784	10.9713	10.2388	10.1168	9.62392	2.41492	9.69382	9.00655	9.37224	9.92385	7.53994	14.6952	15.2385	10.5742	10.73	9.10658	12.0204	7.22452	9.59081	5.74524	13.2648	8.70193	8.7456	7.50141	8.14245	14.3907	9.11142	7.6013	9.99647	9.03217	6.08277	9.96924
Y_RNA	0	0	0	0	0	0	0	0	0	0	0	0	0	0	0	0	0	0	0	0	0	0	0	0	0	0	0	0	0	0	0	0	0	0	0	0	0	0	0	0	0	0	0	0	0	0	0	0	0
PRAMEF20	0	0.035907	0	0	0	0	0	0	0	0	0	0	0	0	0	0	0	0	0	0	0	0	0	0	0.00964378	0	0	0	0	0	0	0	0	0	0	0	0	0	0	0	0.0217258	0	0	0	0	0	0	0	0
NPIPB8	0	0.0490534	0	0	0	0.0116022	0.0285056	0.00882426	0.00980765	0	0.0115431	0.00867157	0	0	0.00915578	0	0	0	0	0.0101322	0.0206554	0	0	0	0.0065873	0	0	0.0104387	0.0179113	0.0137121	0.00568324	0.00944122	0.0286388	0	0	0	0	0.0145667	0	0	0	0.00963881	0	0	0	0	0	0	0
ITGB7	0.731168	11.8244	1.03345	0.60123	0.543405	2.5546	4.80895	1.73115	0.726646	0.836239	0.602272	1.23518	0.481576	0.692308	1.09396	0.856736	0.835207	2.12884	1.17933	0.338339	0.700515	0.260737	0.0503995	0.4232	0.543043	1.05864	1.34905	0.419377	3.25842	0.761946	1.38479	1.17732	0.697318	0.808233	0.876882	0.50549	0.104117	0.311613	0.581118	0.127439	1.40147	0.688991	2.51014	1.26372	0.201556	2.9721	0.0552634	0.552276	0.65178
IMPDH1P6	0	0.0757509	0.0400706	0.0160312	0	0	0.0586932	0	0.0151455	0.0100203	0	0	0	0	0.0565554	0.0193564	0.0344926	0	0	0	0.0159486	0	0	0.0683208	0.0101725	0	0	0.0322399	0.0737588	0.0741126	0.0263291	0.0291593	0.0589674	0	0.0529656	0.0137257	0.0937869	0.134968	0	0.0188592	0.0114584	0.0148848	0	0.0755604	0.0483686	0.0330697	0.193303	0.0135089	0.0441774
PTPRT	0.137381	0.232599	0.0703086	0.0356296	0.111656	0.406586	0.15276	0.017534	0.0673222	0.543865	0.392004	0.0485589	0.630569	0.101246	0.0115772	0.055473	0.0578314	0.344772	2.56497	0.106155	0.0485051	0.0187352	0.0368364	0.119877	0.0428371	0.023336	0.28247	0.0245131	0.203834	0.0334386	0.0749426	0.156901	0.143127	0.829342	0.0464672	0.0465612	7.76723	0.0868331	0.0463054	0.0286785	0.308278	0.548458	0.0226987	0.287255	0.228201	0.849094	0.306124	0.0537267	0.063734
KRT35	0	0.096755	0	0	0.0222685	0	0	0	0	0	0	0	0	0	0	0	0	0	0	0	0	0	0	0	0	0.00999266	0	0	0	0	0.00747324	0	0	0	0	0	0	0	0.0116235	0	0	0	0.0118026	0.0160853	0	0	0	0	0
SLC12A1	0.00395899	0.0712427	0.0113463	0	0.00158679	0.017394	0.0142452	0.00826832	0.0036759	0.01216	0	0.032501	0.0354805	0	0.00171579	0.00117448	0.0153479	0.0107089	0.246103	0	0.00387082	0.0141357	0	0.00829094	0.00246892	0.00142409	0.0928454	0.0019562	0.0179017	0.0051393	0.00745527	0.00707713	0.00357793	0.01399	0.014462	0	0.141453	0.013649	0.00165651	0	0.0152956	0.0126442	0.00841014	0.0137542	0.0117393	0.018059	0.00902225	0.00163935	0.00357404
H1-10-AS1	0.457337	1.13178	0.41982	1.01485	0.532544	0.586936	0.85094	1.12204	0.583314	0.248411	0.505035	0.503889	0.841304	0.53956	0.870019	0.107111	0.285031	1.4298	0.561107	0.311698	0.741331	0.541446	0.381536	0.403266	0.279201	0.306506	1.05842	0.392487	0.763247	2.81219	0.404062	0.400164	0.757024	0.586902	0.609631	0.279507	0.610915	0.398327	0.332358	0.592762	0.492035	0.29652	0.202487	0.434848	1.30615	0.248874	3.28469	0.645868	0.74968
RAB3C	0.61894	0.0386011	0.663885	0.29409	0.133263	1.7024	0.326697	0.0897377	0.460695	2.47767	0.793759	0.447223	3.58144	0.902894	0.667281	0.195755	1.40614	0.896598	6.10728	0.402341	0.445114	0.0502258	0.171516	0.703439	0.0574192	0.0294398	1.64571	0.0530776	1.80991	0.0116204	0.411448	1.64363	0.335157	0.103936	0.367482	0.0796279	9.94911	0.0881757	0.139119	0.130108	1.17678	1.33729	0.208633	1.15512	1.01624	2.64182	9.13456	0.679914	0.496416
HSD17B1-AS1	1.75105	2.56595	2.13327	2.10918	2.07981	2.19306	2.00736	2.39046	2.28014	1.49543	2.01854	2.37539	1.83004	1.74589	2.68387	0.893232	1.3095	2.20652	1.26362	1.73085	2.28622	1.97286	0.770267	2.08694	2.11074	5.09273	2.50398	2.90166	2.51054	4.6155	1.95319	1.38377	2.87553	1.79218	1.95881	1.50038	2.43803	2.6209	2.04611	1.40727	2.14507	2.26037	0.843754	1.86707	3.52483	1.5477	2.42351	1.43247	2.65071
OVOL3	0.0473107	0.24717	0.11622	0.069745	0.0568872	0	0.159593	0.414994	0.131783	0.0217971	0.155102	0.058259	0.11925	0.0384244	0.246048	0.0631586	0.0500209	0.038392	0	0	0.138771	0.190039	0.0360537	0.198157	0.0442561	0.0765816	0.0520088	0.280524	0.160447	0.115154	0	0.444009	0.0641355	0.0626938	0.0576077	0.0597148	0.0582895	0.440392	0.237547	0	0.0249253	0.0323786	0	0.0821827	0.105216	0	0.0323453	0.0587715	0.0960985
PRSS40A	0	0.00702394	0	0	0	0	0	0	0	0	0	0	0	0.00655154	0	0	0	0	0	0	0	0.00540043	0	0	0	0	0	0	0	0	0	0	0	0	0	0	0	0.00834321	0	0	0	0.00552071	0	0	0	0	0	0	0
RPL32P24	0	0	0	0	0	0	0	0	0	0	0	0	0	0	0	0	0	0	0	0	0	0	0	0	0	0	0	0	0	0	0	0	0	0	0	0	0	0	0	0	0	0	0	0	0	0	0	0	0
ACTN4P1	0.0567338	0.0987999	0.0557473	0	0	0.0186947	0.0459312	0.0710928	0.0948185	0.052277	0.0185994	0.027945	0.0190668	0.036862	0.0590109	0.0908858	0.0239935	0.0552464	0	0.065304	0.0166411	0.0303854	0	0	0.0636848	0.0489785	0.074841	0.117739	0.0962016	0	0.0457871	0.091276	0.0615276	0	0.110531	0.0716083	0.0419395	0.140828	0.056972	0	0.0119559	0.0776552	0.0723121	0.0394205	0.0168229	0	0	0.0140954	0.107556
TRAJ41	0	0.924894	0	0	0	0	1.43325	0	0	0.24469	0	0	0	0	0	0	0	0	0	0	0	0	0	0	0	0.286564	0	0	0	0	0	0	0	0	0	0	0	0	0	0	0	0	0	0	0	0	0	0	0
RNU7-70P	0	0.43442	0	0	0	0	0	0	0	0	0	0	0	0	0	0	0	0	0.447316	0	0	0	0	0.522413	0	0	0	0	0	0	0	0	0	0	0	0	0	0	0	0	0	0	0	0	0	0	0	0	0
TTTY23	0	0	0	0	0	0	0	0	0	0	0	0	0	0	0	0	0	0	0	0	0	0	0	0	0	0	0	0	0	0	0	0	0	0	0	0	0	0	0	0	0	0	0	0	0	0	0	0	0
MIR4270	0	0	0	0	0	0	0	0	0	0	0	0	0	0	0	0	0	0	0	0	0	0	0	0	0	0	0	0	0	0	0	0	0	0	0	0	0	0	0	0	0	0	0	0	0	0	0	0	0
SSX2	0	0	0	0	0	0	0	0	0	0	0	0	0	0	0	0	0	0	0	0	0	0	0	0	0	0	0	0	0	0	0	0	0	0	0	0	0	0	0	0	0	0	0	0	0	0	0	0	0
SNORA36B	0	0	0	0	0.15112	0	0	0	0	0	0	0	0	0.204148	0	0	0	0	0.112683	0.180832	0	0.336558	0	0.2632	0	0.135626	0	0	0	0	0.101431	0	0	0	0	0	0	0	0	0	0	0	0	0	0	0	0	0	0
CNN2P8	0	0.125615	0.0442986	0	0.0216832	0	0	0.0225971	0	0	0.0295595	0.0444121	0	0	0	0.0160491	0.019066	0	0.0161681	0	0	0	0	0	0	0	0	0	0	0	0	0	0	0.0477928	0	0	0	0	0	0	0.0190011	0	0	0	0	0	0.0246575	0	0
CDK8	4.3743	3.92231	4.33825	5.35779	4.10147	3.92552	3.37814	3.86032	4.92567	4.78536	14.5923	3.68464	3.31553	5.0947	3.79963	3.40435	2.56336	3.61766	5.56161	4.04414	5.24146	4.0251	1.46815	5.68157	3.32138	5.49379	7.16186	5.27017	5.44466	3.55204	6.64747	4.41721	4.18247	7.12859	4.31774	2.3788	5.13139	4.91891	4.42772	4.85026	4.85921	4.8345	3.98584	4.48637	5.554	3.50246	4.23776	3.79799	2.89871
RNF14P1	0	0.0457649	0	0	0	0	0	0	0.0183003	0	0	0	0.0662393	0	0	0	0	0	0	0	0	0	0	0.0275173	0.0122914	0	0	0	0	0	0	0.0176166	0	0	0	0	0	0.0271804	0	0	0	0	0	0	0	0	0	0	0
MIR548I1	0.110498	0	0.13572	0	0	0	0	0	0	0	0.181126	0.136068	0	0	0	0	0.116827	0.179334	0	0	0	0.14795	0	0	0	0	0.24294	0.163796	0.0936836	0	0.178355	0	0	0	0	0	0.136139	0	0	0	0	0	0	0	0	0	0	0.137265	0
ABL2	4.72675	2.22764	7.5889	2.70047	3.53764	7.20045	5.34563	2.79346	2.85569	8.63306	2.89278	5.74105	11.5489	1.67436	4.29674	5.92987	3.36144	4.80721	6.89914	2.25508	3.63186	3.86117	0.766599	3.98187	2.77306	3.00203	3.68616	3.31557	4.16333	4.3819	2.51376	5.07508	2.85029	3.46261	3.62479	2.67577	1.81778	4.98382	2.50518	1.33535	4.86404	2.86433	4.89127	3.83572	3.24804	4.76996	2.92251	2.00097	1.44125
TP53TG5	0.178723	0.452711	0.119737	0.183631	0.227923	0.330152	0.255769	0.339328	0.354514	0.239539	0.319592	0.166728	0.218415	0.114363	0.14083	0.0723	0.0343564	0.140636	0.320479	0.272736	0.142971	0.116024	0.041272	0.249521	0.162117	0.338975	0.297682	0.256901	0.202036	0.242552	0.257881	0.217831	0.315698	0.143536	0.191242	0.164058	0.353649	0.291277	0.135964	0.122101	0.262503	0.170499	0.158768	0.188155	0.104385	0.238809	0.185134	0.262384	0.146677
TUBA5P	0.278298	0.0387718	0.13673	0.27898	0.294475	0.550223	0.0901232	0.272013	0.744188	0.148733	0.337575	0.267306	0.261882	0.52438	0.803276	0.490408	0.0765025	0.243902	0.379266	0.504533	0.359173	0.350269	0.110282	0.442938	0.546693	0.348371	0.587393	0.132011	2.57658	0.102962	0.512091	0.358192	0.362177	0.236024	0.338869	0.625249	0.137152	0.518108	0.160694	0.482636	0.492642	0.403781	0.184452	0.396411	0.783959	0.448543	0.0456639	0.580801	0.407005
LINC02294	0	0.0576896	0	0	0	0	0	0	0	0	0	0	0	0.0538097	0	0	0	0	0	0.142992	0	0	0	0	0	0	0	0	0	0	0	0	0	0	0	0	0	0	0	0	0	0	0	0	0	0	0	0	0
ELOAP1	0.00785878	0.0136858	0	0	0	0	0	0	0	0	0	0	0	0	0	0	0	0	0	0	0	0	0	0	0	0	0	0	0	0	0	0	0	0	0	0	0	0	0	0	0	0	0	0	0	0	0	0	0
PP2D1	0.110936	0.352288	0.0801519	0.18278	0.141237	0.139769	0.123272	0.269848	0.163593	0.126273	0.117664	0.1125	0.153517	0.063599	0.0509066	0.0871154	0.11729	0.201227	0.210627	0.112671	0.114845	0.0698996	0.0198917	0.0956618	0.08546	0.267596	0.0860835	0.174118	0.0940549	0.0127067	0.163262	0.227472	0.0442314	0.0691793	0.103297	0.0494191	0.0884393	0.134986	0.0901041	0.033951	0.0618836	0.0893204	0.108127	0.113356	0.029025	0.1786	0	0.11349	0.13255
Y_RNA	0	0	0	0	0	0	0	0	0	0	0	0	0	0	0	0	0	0	0	0	0	0	0	0	0.14001	0	0	0	0	0	0	0	0	0	0	0	0	0.309609	0	0	0	0	0	0	0	0	0	0	0
AHCYP3	0	0.0448346	0	0	0	0	0	0	0	0	0	0	0	0	0	0	0	0	0	0	0	0	0	0	0	0	0	0.0381635	0	0	0	0	0	0	0	0	0	0	0	0	0	0	0	0	0	0	0	0	0
RPL31	83.9526	164.356	109.685	83.7319	77.505	138.881	211.976	124.588	113.388	86.0551	86.4905	91.9425	103.737	160.802	173.874	115.15	73.2782	170.961	120.574	210.354	75.7743	98.2851	146.487	93.8281	157.381	144.464	76.7717	56.6205	84.6474	171.599	78.1826	70.2459	74.8468	115.187	149.16	99.716	97.956	85.0984	117.201	257.305	99.1063	103.256	91.278	85.6062	173.26	135.159	180.962	96.9506	140.237
RPL31P12	0.137968	0.56062	0	0.0677968	0	0	0.310271	0.0576288	0	0	0.0753849	0	0	0.0747022	0.418557	0	0.0486236	0.149278	0.0412331	0	0	0.061577	0.0700932	0	0.215099	0	0	0	0.0389912	0	0.0742314	0.123316	0	0	0.223994	0	0.0566613	0	0.230912	0	0.0484582	0	0	0	0.0681844	0	0.0628836	0.0571299	0
OR4A47	0	0	0	0	0	0	0	0	0	0	0.0253645	0	0	0	0	0	0	0	0	0	0	0	0	0	0	0	0	0	0	0	0	0	0	0	0	0	0	0	0	0	0	0	0	0	0	0	0	0	0
DBF4P1	0.0348079	0.0909251	0.0213767	0.0128284	0.0104634	0.0286744	0.0352252	0	0	0.0400919	0	0.0214314	0.0146226	0	0	0.0232338	0.00920045	0.0423692	0.0546142	0.0500825	0.0638113	0.0233029	0	0	0	0.0281717	0.0382644	0	0.0959118	0.0423612	0.0491607	0.0233336	0.0117966	0.0691885	0.0211918	0	0.0214427	0.0540016	0.0327695	0.0754565	0.0366766	0.011911	0.07764	0.0453482	0	0.0529255	0	0	0.0353512
LINC01952	0	0.158407	0	0	0	0.0749336	0.184105	0.056992	0	0.0838165	0.0745519	0	0.152851	0.443261	0.1774	0.0809547	0	0.221443	0.16311	0.130879	0.0667022	0.0608966	0.138637	0	0.212723	0	0.0999948	0.202256	0.0385604	0.841327	0	0	0.0616551	0.120538	0.11076	0.0574054	0.728458	0.0940801	0.0570901	0.078875	0.0958455	0.124506	0	0.316018	0.202293	0.0691541	1.36815	0.0564986	0.061588
C11orf1	2.17029	1.886	1.85807	2.59755	2.23236	2.95263	3.16617	4.55059	4.08208	2.06712	3.02917	1.78874	2.24592	2.53403	4.28571	3.77508	2.76717	2.76903	3.84159	4.4645	4.58847	2.11757	2.56763	4.24803	6.18296	6.09391	2.29604	1.76464	4.02624	11.247	3.18746	2.68501	2.77314	3.80424	4.50558	2.32163	3.95529	3.53816	4.61775	8.97351	3.49587	2.23532	4.47526	2.33664	3.50444	3.24766	7.63926	3.54488	5.84869
DNAJA1P3	0.0413672	0.0480263	0.0677465	0	0	0	0.0186058	0	0.0192046	0.0508234	0.0226028	0.01698	0.0695124	0	0	0	0.0437368	0.0447585	0.024726	0	0.0404459	0.0184628	0	0	0	0.0297604	0	0.0204402	0.070145	0.013425	0.122413	0.12941	0	0	0.0671607	0.0522129	0.0339778	0	0	0	0	0.0943699	0.123028	0.0239528	0	0	0.0188545	0.0171294	0.0560172
ATP5MK	41.967	35.1213	50.3081	45.8397	38.7778	55.8831	57.7402	71.7035	63.6839	43.9074	50.82	53.1236	37.5863	101.047	124.194	39.308	32.3527	59.3333	63.3197	37.9869	67.5179	72.9582	52.6457	62.0473	34.9183	65.3301	38.1733	41.6906	47.6435	59.8875	61.0511	37.6824	47.9191	70.6029	47.8862	69.9788	75.3789	28.9371	49.0659	201.618	38.1154	52.9761	59.473	39.1095	133.086	47.3077	116.096	76.1616	80.9616
RNU6ATAC17P	0	0.403827	0	0	0	0	0	0.581158	0.322962	0	0.38011	0	0	0	0	0	0	0.37635	0.207908	0	0	0.310487	0	0	0	0	0	0.343741	0.393207	0	0	0	0	0	0	0	0	0	0	0.402151	0	0	0	0	0	0	0	0	0
MAGEA1	0	0	0	0	0	0	0.0259829	0	0	0	0	0	0	0	0	0	0	0	0	0	0	0	0	0	0	0	0	0	0	0.00937397	0	0	0	0	0	0	0.0118624	0	0	0	0	0	0	0.0167249	0	0	0	0.0119605	0
TIMM9P3	0	0	0	0	0	0	0	0	0	0	0	0	0	0	0	0.0534774	0	0	0	0	0	0	0	0	0	0	0	0	0	0	0	0	0	0	0	0	0	0	0	0	0	0	0	0	0	0	0	0	0
NSFL1C	11.45	11.1465	11.6113	12.3196	8.34185	11.4551	10.657	13.9183	10.9859	10.4484	9.82651	10.7905	9.17115	16.0436	17.2076	9.25251	5.51723	13.3297	10.6162	9.09331	13.6315	11.6788	4.95259	22.1467	7.12634	11.3359	11.8554	8.32204	15.0681	16.6161	11.3872	11.657	10.3958	10.9972	10.3015	21.3248	10.585	13.1357	11.6924	10.9035	10.0114	11.7181	16.6697	11.7884	13.3468	10.5141	13.8293	9.99294	13.7162
NUP58P1	0	0	0	0	0	0.0156076	0	0	0	0.00872888	0	0	0	0	0	0	0	0	0	0	0	0.0126839	0	0	0	0	0	0	0	0	0	0	0	0	0.0115348	0	0	0	0	0	0	0	0	0	0	0	0	0	0
EIF4A1P2	0.175438	0.117507	0.198908	0.218839	0.0486805	0.111172	0.163884	0	0.150363	0.223831	0	0.0997088	0.045354	0.0438416	0.368468	0.132115	0.128414	0.175219	0.169394	0.0582517	0.0989598	0.108416	0.0411366	0.084785	0.16411	0.116505	0.0593412	0.100023	0.366134	0.0525557	0.228718	0.0904655	0.0731775	0.0715325	0.213621	0.187367	0.0831343	0	0.135519	0.117019	0.0568788	0.129302	0.240811	0.0703269	0.180074	0.102597	0.0922636	0.0335287	0.219294
VPS13A	2.41957	5.25421	1.50195	1.8147	2.08789	2.3196	1.87658	3.2904	4.16914	2.34067	2.35722	1.39839	2.0959	1.54268	0.481205	1.55699	1.82985	1.25031	2.38349	2.06558	3.33331	1.48667	0.291985	2.2894	3.96619	3.8356	2.48956	3.24344	2.53866	1.6993	6.70227	1.71924	4.03592	3.06369	1.92375	2.23283	2.34827	3.84313	0.843201	1.36713	2.24624	2.27966	1.94513	2.91859	1.04428	2.6551	1.05004	2.53074	3.00378
OR8K5	0	0	0	0	0	0	0	0	0	0	0	0	0	0	0	0	0	0	0	0	0	0	0	0	0	0	0	0	0	0	0	0	0	0	0	0	0	0	0	0	0	0	0	0	0	0	0	0	0
RNU1-96P	0	0.176986	0	0	0	0	0	0	0	0	0	0	0	0	0	0	0	0	0	0	0	0	0	0	0	0	0	0	0	0	0	0	0	0	0	0	0	0	0	0	0	0	0	0	0	0	0	0	0
NET1	23.4875	7.33447	39.4275	25.7537	34.1879	20.8042	22.8858	25.4936	33.3821	20.1744	29.302	17.3265	19.1641	56.8882	110.62	30.5831	13.3463	14.0356	16.4727	56.9445	57.9162	54.8342	6.56935	61.4515	35.0518	59.2671	49.0387	50.8981	26.5101	27.7781	44.4771	70.8522	50.8075	54.7866	38.2895	46.4841	11.6656	75.2272	19.4984	64.4984	34.9786	74.4887	66.2874	30.408	10.8047	17.3228	4.87452	22.7892	46.6723
OR10G5P	0	0	0	0	0	0	0	0	0	0	0	0	0	0	0	0	0.0486236	0	0	0	0	0	0	0	0	0	0	0	0	0	0	0	0	0	0	0	0	0	0	0	0	0	0	0.0798871	0	0	0	0	0
C7orf26	8.48555	19.0129	9.89619	11.5217	9.84757	12.4195	14.0149	9.30972	10.053	10.8387	10.1897	9.33442	9.08676	12.3424	12.9395	5.90302	5.10477	16.5438	10.9574	6.59958	7.62092	7.2162	5.39949	9.2012	10.083	6.19368	11.4645	6.5845	9.456	9.07829	9.17163	8.60934	9.53963	9.32519	10.4573	8.6688	16.4182	7.97742	10.0909	6.0078	9.82504	10.2104	7.61552	10.3894	12.5629	8.95637	13.9382	8.4269	11.4008
SLC24A4	0.0696858	0.5272	0.13751	0.0757845	0.0631869	0.101638	0.137189	0.0214729	0.100236	0.060001	0.136699	0.279944	0.0806252	0.0463909	0.0445591	0.0142339	0.0471054	0.166866	0.134176	0.032874	0.0469118	0.0183552	0.00870572	0.0789491	0.0245785	0.0382164	0.0904199	0.0728171	0.247951	0.0255813	0.0580841	0.082707	0.422781	0.0393598	0.0417308	0.0201867	0.0281498	0.0330834	0.0157738	0.0178306	0.190188	0.037528	0.0407702	0.119066	0.037262	0.0660064	0.112468	0.0950816	0.041768
AKAP11	7.613	11.9803	4.79057	5.09403	5.38423	7.86161	6.08907	3.40871	5.92674	9.8549	8.50442	5.61217	7.62208	4.36198	1.65941	10.5878	5.31518	3.06266	13.1097	5.66197	7.31201	4.34447	0.604568	4.30643	6.94137	8.94437	8.08619	4.93278	11.8847	3.60987	7.947	7.61004	6.07702	8.83254	4.56323	4.5416	12.2302	5.97027	3.18332	3.62378	7.64747	7.79203	7.41244	6.3513	3.55815	11.2198	4.01908	3.05756	2.81832
ARSI	1.32962	0.377144	5.80255	2.36105	5.61382	3.54322	2.22901	3.22499	0.708461	1.93057	1.59334	5.74919	3.95228	2.51972	5.6053	5.01127	0.660294	2.66473	2.14942	0.492767	1.86876	11.6393	0.529655	3.25913	2.49226	1.68484	1.82707	5.33802	1.17427	1.92707	0.727577	2.24855	0.703234	4.51165	0.558067	1.53202	0.0248207	4.97988	2.81961	1.21408	1.54959	3.10906	4.07631	1.46979	3.60662	1.77664	2.49984	0.719497	0.347824
MIR6833	0	0	0.331513	0	0	0	0	0.338215	0	0	0	0	0	0	0	0	0	0	0	0	0.395839	0	0	0	0	0	0	0	0.457667	0	0.217827	0	0	0	0.328647	0	0.332537	0	0	0	0	0	0	0	0	0	0	0	0.365489
RN7SL143P	0	0.0965378	0	0	0	0	0	0.0694651	0	0	0	0	0	0	0	0	0	0	0	0	0	0	0	0	0	0	0	0	0	0	0	0	0	0	0	0	0	0	0	0	0	0	0	0	0	0	0	0	0
RNU6-310P	0	0	0	0	0	0	0	0	0	0	0	0	0	0	0	0	0	0	0	0	0	0	0	0	0	0	0	0	0	0	0	0	0	0	0	0	0	0	0	0	0	0	0	0	0	0	0	0	0
SEMA3B-AS1	1.02292	0.424138	0.658123	1.22074	2.04996	0.561781	0.460082	0.854543	0.542729	0.987448	1.91629	0.419878	1.47333	5.38033	0.31666	0.346812	1.13302	2.05545	0.174692	0.770945	1.14302	1.82618	1.33633	1.53014	0.911308	3.62698	0.963855	1.80515	0.784669	0.948491	2.24078	1.30613	0.594297	1.03278	1.89799	0.676296	0.240056	1.5114	0.917157	4.89959	0.975185	1.06677	0.310429	1.7769	0.938846	0.222193	0.59944	2.48092	3.82574
RPS17P11	0	0	0	0	0	0.0925801	0	0	0	0	0	0	0	0.0912744	0	0	0	0	0.302282	0	0	0	0	0	0	0	0	0	0.0476411	0	0	0	0	0	0	0.070924	1.38463	0.232471	0	0	0	0	0.0716211	0	0	0	0	0	0.0760916
RNU6-590P	0	0	0	0	0	0	0	0	0	0	0	0	0	0	0	0	0	0	0	0	0	0	0	0	0.143936	0	0	0	0	0	0	0	0	0	0	0	0	0	0	0	0	0	0	0	0	0	0	0	0
RPL30P2	0.169733	0.295585	0	0.250219	0.20409	0	0.0763415	0.0708973	0.0787982	0.104267	0	0.0696705	0.095072	0	0	0.100707	0	0.367297	0	0.0814056	0.0829766	0.151509	0	0	0	0.183164	0	0	0.0959371	0.0550842	0.182645	0.0758542	0.0766981	0	0.137783	0	0.139414	0.234069	0.0710192	0	0.178846	0.154883	0.144227	0	0	0.0860267	0	0.0702835	0
RN7SL520P	0.0575669	0.300752	0	0	0	0	0	0.0721368	0.0801758	0	0.0943629	0	0	0	0	0	0	0	0.0516134	0	0	0	0	0	0.05385	0	0	0	0	0	0	0	0	0	0.0700961	0	0.0709257	0.11908	0	0.0998348	0	0	0.220122	0	0	0	0	0	0
MTND4LP19	0.0991815	0	0	0	0	0	0	0	0	0	0	0	0	0	0	0	0	0	0	0	0	0	0	0	0	0	0	0	0	0	0	0	0	0	0	0	0	0	0	0	0	0	0	0	0	0	0	0	0
UBBP4	4.49915	1.62519	2.67861	2.33155	1.58279	1.90982	2.37264	1.40331	1.69651	2.33536	1.96451	1.36693	1.48564	2.28181	1.90306	2.79767	2.07724	3.45968	3.04741	1.45583	2.06021	2.15711	1.13788	2.3041	4.1719	2.12016	2.31098	1.6018	2.72348	1.74067	2.81446	1.67264	3.58225	3.35853	1.37557	1.57467	7.79438	1.44275	1.77565	2.11249	2.39105	3.20015	5.00835	1.8088	3.69937	2.24049	5.45346	1.57421	4.56273
OFD1P2Y	0	0	0	0	0	0	0	0	0	0	0	0	0	0	0	0	0	0	0	0	0	0	0	0	0	0	0	0	0	0	0	0	0	0	0	0	0	0	0	0	0	0	0	0	0	0	0	0	0
ARHGAP22	1.94667	1.9571	1.5801	1.69967	1.18786	1.8196	2.87231	1.01285	0.909368	1.33524	0.660471	1.93685	1.57439	1.32475	2.84659	0.855449	0.513261	2.23757	0.635462	0.380673	0.651445	0.955492	0.288557	0.89464	1.08532	0.584111	2.61493	0.68363	1.40762	1.90236	0.49365	1.29519	1.14179	0.82342	0.685687	0.888459	0.119621	0.974061	0.792174	0.416736	1.20718	1.08641	0.383626	1.63173	1.31713	0.819328	0.298704	0.756829	0.43058
RNU6-699P	0	0	0	0	0	0	0	0	0	0	0	0	0	0	0	0	0	0	0	0	0	0	0	0	0	0	0	0	0	0	0	0	0	0	0	0	0	0	0	0	0	0	0	0	0	0	0	0	0
FLG	0.065872	0.0607309	0.0428338	0.0590264	0.0124244	0.0936333	0.00697117	0.0210406	0.0215865	0.116634	0.0254063	0.00477151	0.119371	0.00209802	0.0117552	0.149436	0.0109248	0.00419249	0.396047	0.0111504	0.0151541	0.0328585	0.00196857	0.024344	0.0326218	0.0404206	0.156185	0.0114877	0.0339472	0.0150901	0.0145935	0.0883151	0.0315168	0.0273852	0.0361726	0.00326049	0.354868	0.0133588	0.0372897	0	0.149704	0.0689485	0.0148164	0.0717963	0.00574488	0.164967	0.00529826	0.0625753	0.00874513
CCDC85B	5.95258	12.4733	25.8617	10.9093	19.8227	23.8153	31.0782	20.8477	15.8285	3.27506	17.3012	29.0543	20.695	42.6245	48.5573	1.81718	4.35181	29.3859	2.63459	14.5803	15.8281	15.4486	16.0703	9.84151	6.1948	16.8693	10.0471	11.338	6.8054	33.8891	4.60352	7.51718	12.8145	9.87797	20.4553	18.5172	7.87964	20.8722	17.846	12.0656	11.4971	19.7851	1.76252	16.1576	15.4725	2.72678	27.0621	21.0296	23.0556
IL26	0.0612619	0.213371	0.0376229	0.0225779	0.0184156	0.0757004	0.247986	0.0191917	0	0.0423371	0.0251049	0.0188597	0	0.0248776	0	0.0136305	0.11335	0.0497132	0.0274631	0	0.0224616	0.0205066	0	0	0.100286	0.0165274	0.370399	0	0.23373	0	0.0370812	0.0616007	0.083048	0	0.0559465	0.0193309	0.0377391	0	0	0	0.0968262	0	0.0390418	0.0266043	0	0.116436	0	0	0
RN7SL692P	0	0.0995546	0	0	0	0	0.154273	0	0	0	0	0	0	0	0	0	0	0	0	0	0	0	0	0	0	0	0	0	0	0	0	0	0	0	0	0	0	0	0	0	0	0	0	0	0	0	0	0	0
NOL11	7.33602	11.2363	5.63805	6.71541	6.36369	8.54126	8.46569	8.33475	7.7602	10.0334	6.22443	6.01814	7.50203	5.43607	9.18837	10.6484	4.9677	8.68583	11.0938	10.5151	5.24115	4.31256	3.46079	10.6298	5.74805	4.4898	6.39016	5.79458	9.88641	10.1217	9.42215	6.34153	7.8754	8.93436	6.69525	8.93753	10.1101	8.35346	5.63037	5.91896	8.03538	5.39361	12.8368	8.38023	14.4192	7.71251	7.98655	3.79714	5.63876
GRAP2	0.946887	4.41424	0.401833	0.697946	0.329412	1.74851	3.98369	0.196646	0.718655	1.12004	0.344432	0.720567	0.621255	0.488207	0.383859	0.279327	1.24297	1.48929	1.37599	0.172214	0.27696	0.18875	0.182423	0.490173	0.699146	0.175086	0.871328	0.130111	2.05436	0.339235	0.886544	0.716767	0.829306	0.260822	0.489042	0.271929	1.4976	0.176062	0.163597	0.198347	1.4041	0.706283	0.186458	1.39995	0.477158	1.33055	0.691008	0.419623	0.187291
RNU1-18P	0	0.69931	0	0	0	0	0	0	0	0	0	0	0	0	0	0	0	0	0	0	0	0	0	0	0	0	0	0	0	0	0	0	0	0	0	0	0	0	0	0	0	0	0	0	0	0	0	0	0
BACH1-AS1	0.112383	0.326186	0.253067	0.248511	0.202697	0.1543	0.278008	0.0704134	0.182607	0.189851	0.0921085	0.069195	0	0.0304248	0.146117	0.0666794	0.0198035	0.243193	0.117554	0.1617	0.247231	0.125396	0	0.117677	0.175212	0.121276	0.164724	0.194356	0.0635215	0.109416	0.0604661	0.226009	0.0761746	0.397132	0.228071	0.0945654	0.0461542	0.154981	0.0235115	0	0.0789444	0.0512754	0.0477474	0.0976095	0.111081	0.142399	0.0768339	0.11634	0.0760916
CACNA1B	0.0781868	0.0173821	0.0674282	0.0343334	0.0340047	0.271342	0.0112233	0.0270996	0.044021	0.179346	0.119982	0.0368732	0.522737	0.1243	0.086516	0.0207274	0.123119	0.180893	1.02019	0.0382969	0.0658732	0.0178192	0.0126773	0.125417	0.010893	0.0125663	0.512048	0.0147957	0.352603	0.00323926	0.0147683	0.220803	0.0383374	0.0176356	0.0425379	0.0083988	5.39041	0.0275291	0.012529	0.014425	0.161263	0.211762	0.0530084	0.135817	0.224443	0.232708	0.898491	0.16119	0.0810967
MIR5688	0	0	0	0	0	0	0	0.497135	0	0	0	0	0	0	0	0	0	0	0	0	0	0	0	0	0	0	0	0	0	0	0	0	0	0	0	0	0	0	0	0	0	0	0	0	0	0	0	0	0
RPL21P23	0	0.12466	0	0	0	0.117939	0.0482943	0	0	0.03298	0	0.0881484	0	0	0	0.0637079	0	0	0	0	0.0524917	0	0	0	0.0334807	0	0	0	0	0	0	0	0	0	0.0435815	0.0451755	0	0.0740369	0	0.0620712	0	0.0489903	0	0	0	0.0544213	0	0	0
DUSP5	9.80922	9.27582	55.2151	12.5023	12.037	50.7977	40.6333	23.353	15.319	40.4941	10.2275	26.5386	40.0019	61.4024	77.8891	24.4251	14.1521	49.3952	37.1266	5.2904	23.3798	19.7263	5.05705	11.2338	9.65882	11.0814	19.0057	20.0938	13.5158	42.9456	8.61777	20.7399	11.5565	49.2081	8.83929	9.66324	3.91732	17.5169	5.58749	9.2155	24.4796	41.5205	30.9278	45.4312	11.2762	17.0689	2.66016	6.74971	12.2259
APOOP1	0	0	0	0	0	0	0	0	0	0	0	0	0	0	0	0	0	0	0	0	0	0	0	0	0	0	0	0	0	0	0	0	0	0	0	0	0	0	0	0	0	0	0	0	0	0	0	0	0
H2AC17	0	0.437736	0.0514563	0	0.15112	0.276091	0.339166	0.524965	0.816855	0	0.0686712	0.154764	0	0.136099	0.217875	0.074569	0	0.135984	0	0.180832	0.307204	0.560931	0	1.14053	1.3716	0.180834	0.0921071	0.0621007	0.142075	1.18284	0.270482	0.505502	0.113583	0.555151	0.510114	0.105754	0	0.433295	0.262934	1.01715	0.308998	0.114685	0.266985	0	0.31056	0	0.0572833	0.364294	0.397109
ZNF268	1.71124	1.9284	0.777616	1.37414	1.00704	1.18357	1.19785	0.958736	1.06395	1.44443	1.09713	1.08023	0.975521	0.868994	0.795804	0.747454	1.01764	1.06542	1.78143	1.23529	0.89938	0.591192	0.601742	1.27447	1.08611	0.776477	1.39451	0.912504	1.64298	0.90866	1.53849	1.17924	1.55973	1.0247	0.931614	1.11017	1.9486	1.63338	0.763909	1.64692	1.59757	0.860172	1.46947	1.32092	0.490105	1.52565	1.55246	0.959141	1.55012
SNORD79	0	0	0	0	0	0	0	0	0	0	0.321283	0	0	0	0	0	0	0	0	0	0	0	0	0	0	0.423022	0	0	0	0	0	0	0	0	0	0	0.241485	0	0	0	0	0	0	0	0	0	0	0	0.265415
LINC01626	0	0	0	0	0	0	0	0	0	0	0	0	0	0	0	0	0	0	0	0	0	0	0	0	0	0	0	0	0	0	0.029397	0	0	0	0	0	0	0	0	0	0	0	0	0	0	0	0	0	0
OR7E159P	0	0.0962138	0	0	0	0	0	0	0	0	0	0	0	0	0	0	0	0	0	0	0	0	0	0	0	0	0	0	0	0	0	0	0	0	0	0	0	0	0	0	0	0	0	0	0	0	0	0	0
LGALS13	0.0231563	0.0806518	0	0	0	0	0	0	0	0	0	0	0	0	0	0	0	0.112746	0	0	0	0	0.035293	0.048494	0	0	0	0	0	0	0.0560651	0.0931375	0	0	0	0.0292275	0	0	0	0	0	0	0	0.0804489	0	0	0.0316629	0	0
DEFA11P	0	0	0	0	0	0	0	0	0	0	0	0	0	0	0	0	0	0	0	0	0	0	0	0	0	0	0	0	0	0	0	0	0	0	0	0	0	0	0	0	0	0	0	0	0	0	0	0	0
CENPN	1.17667	1.32591	1.43959	1.16322	1.31497	1.65736	1.50053	2.44012	1.96655	1.79856	1.40687	1.87513	1.40346	0.929423	5.65153	2.87882	0.887926	1.7749	1.86173	2.15777	3.2619	1.45193	0.675158	1.35288	2.06327	2.72878	1.11597	1.75107	2.75421	1.85094	2.87497	2.63547	2.29572	1.99341	1.35972	1.75308	0.704964	2.10947	3.60275	1.72053	1.48295	1.4211	4.32874	1.99588	2.96915	1.78211	1.09785	1.25535	1.35594
Y_RNA	0	0.260652	0	0	0	0	0.201958	0.187556	0.208457	0	0	0	0	0	0	0	0	0	0	0	0	0	0	0	0	0	0	0	0	0.291445	0	0	0	0	0	0	0	0	0	0	0	0	0	0	0	0	0	0	0
TOR1BP1	0	0	0	0	0	0	0	0	0	0	0	0	0	0	0	0	0	0	0	0	0	0	0	0	0	0	0	0	0	0	0	0	0	0	0	0	0	0	0	0	0	0	0	0	0	0	0	0	0
RNU1-33P	0	0	0	0	0	0	0	0	0	0	0	0	0	0	0	0	0	0	0	0	0	0	0	0	0	0.109672	0	0	0	0	0	0	0	0	0	0	0	0	0	0	0	0	0	0	0	0	0	0	0
GALNT17	1.27791	1.01852	0.863705	0.931977	0.930894	3.09136	0.419674	0.220291	0.913445	1.64169	2.69324	0.770167	1.30092	0.774296	0.883501	0.291853	1.05802	1.16869	1.11241	0.452378	0.624727	0.334969	0.556485	1.82662	0.395306	0.408603	1.01087	0.88702	0.64205	0.421309	1.01497	1.34164	1.20074	1.19167	0.395187	0.550455	0.066644	0.531485	0.526213	0.257971	0.634076	1.00415	0.732535	0.775184	0.676663	1.5524	7.06341	0.781142	0.379974
ERG28	16.2078	7.41566	14.4621	18.9155	18.2704	12.0537	13.6515	20.7408	16.7557	14.197	13.9295	9.97921	14.29	17.7341	13.1624	14.5972	8.13837	15.4256	15.95	29.3751	10.1794	11.0767	8.66307	40.8172	28.5444	27.3286	14.9164	23.8587	16.0742	8.24304	19.8176	22.6185	21.463	17.9644	15.6162	27.4262	31.5327	24.7699	17.8488	36.2521	15.2528	19.6255	12.481	16.8687	24.1597	11.9131	19.7421	20.2971	35.1908
TNPO3	13.4044	17.3894	11.188	12.3744	12.1888	11.9329	12.3002	11.3348	11.9997	14.1099	14.3885	10.5533	9.44287	9.47686	10.52	15.0257	6.84229	10.2175	11.5541	7.98416	14.4691	10.9799	2.9086	12.985	16.0335	13.7508	11.0468	12.7247	17.2008	15.817	13.8728	10.7016	12.3767	12.1965	11.0441	13.2924	13.4219	15.8195	9.69686	6.39323	11.9425	13.4317	9.87317	12.3487	10.2317	14.1712	9.11373	11.9627	13.5648
CPNE1	29.6656	46.1863	34.4026	41.2369	21.9311	34.4037	46.8567	28.9339	27.5697	31.0017	28.4464	32.0857	31.3389	39.0255	55.8235	21.5772	12.8769	41.7328	28.0827	42.375	45.7426	36.6534	12.9848	35.9222	20.7198	34.9036	36.0978	36.1416	34.4484	72.2438	24.019	40.0114	26.3277	28.324	22.4701	29.7715	33.3731	55.0405	42.1752	36.3794	16.6412	39.1124	29.7152	30.9538	40.5322	23.5767	36.8383	25.2312	32.8367
RASL10B	1.15183	0.0818724	1.57067	1.76732	1.88809	0.759094	0.869077	0.730514	0.648229	1.29961	1.37174	0.885763	0.805804	0.954576	1.47924	0.59833	1.35202	1.19794	1.03693	0.419395	1.51689	1.29044	2.02065	1.45715	0.426587	0.40587	0.930277	0.933852	0.211256	0.604196	0.440132	0.813104	0.879509	0.610539	2.77642	0.729877	0.944151	1.26425	1.36322	0.693028	1.7239	0.64994	0.251676	1.6415	2.59295	0.436054	14.1104	2.0032	0.91675
IL17C	0	0.436625	0.029329	0	0.401964	0.078683	0.273866	0.344101	0.266051	0.0220026	0.136994	0.102914	0.0200623	0.0775733	0.279414	0.0106257	0	0.19377	0.0214089	0	0.0875497	0.43162	0.0181968	0.0250031	0	0.334982	0.0262495	0.530941	0.0708571	0.17436	0.404693	0.192083	0.016185	0.12657	0.0290754	0.361666	0	0.123484	0.04496	0.0828216	0.0251603	0.212445	0.258698	0.0829575	0.265519	0.0907679	0.0163251	0.400448	0.129339
IGIP	5.38965	6.73263	4.78365	6.59072	6.41762	6.48733	4.16297	4.14651	5.78894	7.70824	5.65042	4.19788	7.36052	3.64261	2.14805	4.8306	3.85597	4.16499	8.11495	3.22659	3.88238	3.5636	1.13203	5.77313	4.04402	3.93051	6.73088	4.19934	5.28806	5.56721	7.43143	5.0556	6.38335	5.32502	3.70455	2.29562	13.4567	4.50088	3.21534	7.1836	7.64056	6.41266	2.85221	4.94579	5.30836	5.54537	9.64814	5.16931	3.0109
LINC00882	0.271433	0.0517007	0.166696	0.150054	0.168288	0.286493	0.165957	0.0531456	0.135857	0.175859	0.215513	0.177568	0.527378	0.289341	0.231597	0.328386	0.17488	0.158315	0.235757	0.122046	0.186601	0.141967	0.0387842	0.248691	0.158693	0.0961117	0.298387	0.0628686	0.122257	0.829966	0.0650338	0.233132	0.0977397	0.224806	0.0877917	0.123121	0.0574787	0.105277	0.0425896	0.235365	0.214504	0.319282	0.172983	0.139977	0.301824	0.432062	0.933664	0.100102	0.086147
NFKBIE	14.3591	21.3177	23.137	26.2084	10.14	14.6508	19.7881	18.6088	15.8495	13.7131	9.3375	11.8377	8.55383	31.5201	19.8802	5.62609	6.25205	17.0202	4.50107	21.6515	10.1693	12.3931	6.44591	7.05348	9.8517	12.1773	12.6083	17.5028	19.3564	10.3903	9.08652	24.6906	9.46899	10.0423	9.42954	14.1142	3.46593	12.3508	15.8703	20.2226	11.3391	22.1688	11.4885	13.707	11.9638	10.3685	3.89888	12.2033	14.7625
LINC01017	0	0	0	0	0	0	0	0	0	0	0	0	0	0	0	0	0	0	0	0	0	0	0	0	0.0200535	0	0	0	0	0	0	0	0	0	0	0	0	0	0	0	0	0	0	0	0	0	0	0	0
ST3GAL1	12.2637	15.7959	12.2321	8.86434	17.048	11.3084	12.7327	9.81331	5.79233	17.0548	8.1962	13.2273	8.12008	16.4952	14.4588	16.7209	9.06956	12.5844	16.7975	6.66246	34.3452	8.86935	3.67676	10.3568	9.32994	17.4657	14.2943	17.3487	11.066	11.4937	10.9447	13.7413	17.5454	12.817	16.6714	28.4845	2.34243	17.6898	9.34957	3.53925	15.0148	8.61767	20.0089	16.2476	4.74833	15.6185	11.3555	9.72834	22.9921
KLHL5	14.5085	6.65514	7.74848	13.4002	5.32634	6.88696	5.97276	2.35429	4.45768	12.8674	14.3123	8.63542	5.49662	3.34812	5.81347	10.343	4.42965	6.16595	8.96476	4.32426	6.38391	6.19682	0.946367	7.74174	6.41913	4.34848	5.71401	5.69812	12.9331	22.4643	8.30464	8.49644	4.34755	4.91995	4.3961	5.84559	4.39687	4.89933	4.45152	6.11131	7.1193	6.79483	13.0095	9.00131	10.0649	7.41183	2.95846	3.69369	2.37945
CXXC4	0.704514	0.300563	0.191137	0.538064	0.350415	0.843754	0.103079	0.212729	0.665959	1.00635	1.43774	0.303119	1.05548	0.873216	0.430405	0.186339	1.07393	0.844928	4.69809	0.268685	0.377609	0.0909211	0.215616	0.746586	0.113808	0.412191	1.74179	0.125824	1.07948	0.192828	1.27645	0.997655	1.03177	0.419926	0.664919	0.403544	11.6675	0.38628	0.454601	0.206086	1.33561	1.1657	0.295716	0.943654	0.981602	1.07122	5.61744	0.825973	0.540226
IGKV1D-17	0.680848	4.14986	0.532166	0.638717	4.01889	0.152966	1.16923	0.0387803	0.905143	0.228132	0	0.342983	0.260018	1.00539	0.120712	0.0550857	0.163602	0.70318	2.77471	0.534339	0.635426	0.124312	0.047168	0	0	0.066793	1.29279	0.0458752	0.813392	0.903919	1.69839	0.539392	0.209766	0.0820204	0.226099	0.351554	0	0.384101	0.077694	0	5.21745	1.52496	0.0788909	1.50524	0	18.3048	0	0.230667	0
JAKMIP1	0.636512	1.30362	0.231238	0.270929	0.431184	1.11517	0.834664	0.174126	0.193531	0.859114	0.440857	0.607175	1.66463	0.313086	0.297228	0.143616	0.355444	1.06942	2.09787	0.0902931	0.177497	0.210063	0.0751503	0.309778	0.239004	0.106418	0.995374	0.132892	1.9192	0.209479	0.368995	0.805298	0.407128	0.201958	0.207407	0.0848655	5.72701	0.0927225	0.090026	0.101058	0.505374	0.570598	0.119979	0.70078	0.91712	0.586143	34.7154	0.295122	0.254937
SPDYE22P	0	0.359295	0	0	0	0	0	0	0	0	0	0	0	0	0	0	0	0	0	0	0	0	0	0	0	0	0	0	0	0	0	0.0553223	0	0	0	0	0.0254195	0.0853558	0.025898	0	0	0	0	0.0358391	0.030589	0	0	0	0
HNRNPA3P5	0.237178	0.722817	0.364147	0.0874115	0.0950623	0.0976926	0.373368	0.371509	0.247746	0.145698	0.0323983	0.267726	0.0664248	0.288944	0.334071	0.404579	0.271662	0.2887	0.230371	0.142191	0.347844	0.238177	0.0602481	0.124175	0.406752	0.255946	0	0.234387	0.435691	0.115459	0.36688	0.211991	0.133968	0.0523828	0.216599	0.374203	0.0974058	0.163539	0.322528	0.068554	0.020826	0.162321	0.327497	0.240333	0.322341	0.0601051	0.135128	0.0982112	0.347939
RPL26P28	0	0.065912	0	0	0	0	0.204279	0	0.0527133	0	0.0620409	0	0	0	0.0492097	0.0336846	0	0	0	0	0	0	0	0	0.0354049	0	0	0	0.0641786	0	0.0305458	0	0.0513084	0	0	0	0.0466316	0	0	0	0	0.0518058	0	0.0657462	0	0.115098	0	0.0470172	0
IGHV3-65	0	0.756732	0	0.0711767	0	0.0795483	0.521182	0.0605018	0.201733	0.177956	0	0.0594549	0	0.0784264	0	0.472671	0	0.313441	0.173155	0.0694693	0	0.258587	0.29435	0	0.0451645	0	0.106153	0	3.68416	0.0470073	0.116898	0	0	0	0.0587903	0	0	0	0.0606059	0	0.203496	0	0	0	0	3.52382	0	0	0
GLB1L	3.35461	2.15185	2.66785	2.98855	3.26173	3.3321	2.38371	1.89315	2.17135	3.02882	2.32612	4.87982	3.60931	2.42266	3.04369	3.62991	1.54629	2.98465	4.27999	2.61128	2.59796	5.02805	0.831296	4.11406	2.84453	1.31781	4.41466	2.8763	3.94089	4.98131	3.98116	2.63382	2.3883	7.4068	1.51634	6.03135	2.45606	2.62591	2.25388	2.42753	3.8246	2.72858	7.07497	2.9262	1.8821	2.59071	3.49796	2.10461	1.56868
OGFOD3	5.28882	4.36962	5.02156	5.11554	5.22874	5.39039	5.1654	5.08111	4.35571	5.23417	4.43814	5.67523	5.67951	6.93378	6.79265	3.37948	3.30387	7.36276	7.24791	5.23375	4.03885	5.17052	3.6044	5.87512	3.96655	2.17118	5.87915	4.40301	3.67591	7.22343	5.30998	3.67835	5.75178	3.35233	5.85333	6.91607	20.3355	5.78718	6.46417	2.50635	4.03095	5.25042	3.65128	6.0099	4.80867	5.6092	10.8493	4.7779	4.8734
METTL15P1	0.441144	0.905423	0.116109	0.371617	0.378885	0.181705	0.148811	0.315883	0.438857	0.551665	0.284082	0.36862	0.503017	0.127959	0.0409688	0.785222	0.349811	0.127851	0.692163	0.340034	0.878044	0.126572	0.0480256	0.197967	0.442137	0.527058	0.51959	0.30361	0.908327	0.475516	1.06808	0.48583	0.363087	0.793361	0.441236	0.298288	0.232935	0.81476	0.29665	0.0546464	0.365222	0.409737	0.823334	0.519993	0.21023	0.814496	0.0646287	0.293576	0.469365
PAQR7	7.98987	5.61781	6.15195	10.6964	9.37898	7.20727	4.46059	5.46909	6.33591	7.14596	4.56754	5.54049	7.69477	8.00599	6.79779	7.32863	3.28927	7.69126	7.02478	6.68207	7.14792	6.5191	2.88456	9.74663	9.67416	4.70983	7.68537	7.04705	8.70047	10.6426	3.34503	4.07059	5.86918	5.37329	7.33919	4.67677	5.16194	8.17078	4.2123	7.17066	9.1923	5.81673	6.44762	8.24938	5.16778	5.41373	10.3446	6.77407	9.40617
SMG1P6	0.0168575	0.107641	0.0276073	0.0331348	0.0608091	0.0370321	0.0606563	0.042248	0.0626083	0.0155332	0.0552651	0.055356	0.0660961	0.0182549	0.0365294	0.0100019	0.0237642	0.0182395	0.0806085	0.056595	0.016482	0.0225712	0	0.0235353	0.0105127	0.090957	0.0370629	0.0166591	0.0333488	0.0382957	0.0181398	0.0301346	0.114262	0.134032	0.0342107	0.0070924	0.00692313	0.0464942	0.0141069	0.0389799	0.0236833	0.00769131	0.00716211	0.136653	0.0499864	0.0170879	0.00768339	0.0209411	0.0608733
[truncated: 38,677 more rows]
[truncated: 133 more columns]

## Sheet: Table S6
Supplementary Table 6. The clinical data of patients from TCGA-PAAD (n = 185)
[truncated: 188 more rows]
[truncated: 27 more columns]

## Sheet: Table S7
Supplementary Table 7. Clinical information of the final 168 patients from TCGA cohort
[truncated: 169 more rows]
[truncated: 27 more columns]

## Sheet: Table S8
Supplementary Table 8. Clinical characteristics of 24 PDAC patients profiled by scRNA-seq
[truncated: 25 more rows]
